# Supplementary material for: Programmed cell death-related prognostic genes mediate dysregulation of the immune microenvironment in triple-negative breast cancer
Source: Front Immunol. 2025 Mar 12;16:1563630. doi: 10.3389/fimmu.2025.1563630 (PMC11936919; doi:10.3389/fimmu.2025.1563630)
Supplement: Supplementary file 5 [file DataSheet1.zip]

Archive with 13 entries (12 files):
- Code/
- Code/1.R
- Code/10.R
- Code/11.R
- Code/12.R
- Code/2.R
- Code/3.R
- Code/4.R
- Code/5.R
- Code/6.R
- Code/7.R
- Code/8.R
- Code/9.R
