# Supplementary material for: Programmed cell death-related prognostic genes mediate dysregulation of the immune microenvironment in triple-negative breast cancer
Source: Front Immunol. 2025 Mar 12;16:1563630. doi: 10.3389/fimmu.2025.1563630 (PMC11936919; doi:10.3389/fimmu.2025.1563630)
Supplement: Supplementary file 5 [file DataSheet1.zip › Code/1.R]

rm(list=ls()) 
options(stringsAsFactors = F) 
dir.create("results")
setwd('D:\\ÏîÄ¿\\TNBC-NMF\\03.Gene select')
library(dplyr)
library(tidyverse)
gene=read.delim("13PCDgene.txt",header = F)
#å»é
gene=distinct(gene,V1,.keep_all = T)
#1382ä¸ªåºå?

#æ¥ä¸æ¥TNBCä¸æ­£å¸¸ç»å·®å¼åæï¼å¾å°çå·®å¼åºå 
tcga_dat=read.delim("../02.Data.pre/BRCA/results/tcga_dat.txt",sep='\t',header = T,check.names = F)
group=read.delim("../02.Data.pre/BRCA/results/group.txt",sep='\t',header = T,check.names = F)

group_list=c(rep('Normal',113),rep('TNBC',121))
## å¼ºå¶éå®é¡ºåº
group_list <- factor(group_list,levels = c("Normal","TNBC"),ordered = F)
#è¡¨è¾¾ç©éµæ°æ®æ ¡æ­£
exprSet <- tcga_dat
boxplot(exprSet,outline=FALSE, notch=T,col=group_list, las=2)
library(limma) 
exprSet=normalizeBetweenArrays(exprSet)
boxplot(exprSet,outline=FALSE, notch=T,col=group_list, las=2)
#å·®å¼åæï¼?
dat <- exprSet
design=model.matrix(~factor( group_list ))
fit=lmFit(dat,design)
fit=eBayes(fit)
options(digits = 4)
topTable(fit,coef=2,adjust='BH')
bp=function(g){
  library(ggpubr)
  df=data.frame(gene=g,stage=group_list)
  p <- ggboxplot(df, x = "stage", y = "gene",
                 color = "stage", palette = "jco",
                 add = "jitter")
  #  Add p-value
  p + stat_compare_means()
}
deg=topTable(fit,coef=2,adjust='BH',number = Inf)
head(deg) 

#ç­élogFCå¤§äº1ï¼adj.P.valueå°äº0.05
deg=deg[which(deg$logFC>0.5 | deg$logFC< -0.5),]
deg=deg[which(deg$adj.P.Val<0.05),]
comgene=intersect(gene$V1,rownames(deg))

#å¾å°485ä¸ªå·®å¼åºå ï¼ä½åºå æ°éä»ç¶å¤ªå¤ï¼æä»¬éè¦è¿è¡coxå·®å¼åæå¾å°æ´ä½³çé¢ååºå?
#è¯»åTNBCæ°æ®
tcga_dat_T=read.delim("../02.Data.pre/BRCA/results/tcga_dat_T.txt",sep='\t',header = T,check.names = F)
tcga_cli_T=read.delim('../02.Data.pre/BRCA/results/tcga_cli_T.txt',sep='\t',header = T)
tcga_dat_m=t(tcga_dat_T[comgene,])
tcga_dat_m=cbind.data.frame(OS.time=tcga_cli_T$OS.time,
                            OS=tcga_cli_T$OS,
                            tcga_dat_m[tcga_cli_T$Samples,])
library(survival)
cox_batch<-function(dat,time,event){
  coxRun<-function(dat){
    library(survival)
    colnames(dat)=c('time','status','AS')  
    dat=dat[which(!is.na(dat[,1])&!is.na(dat[,3])&!is.na(dat[,2])),]
    #print(nrow(dat))
    if(nrow(dat)<10){
      print(paste0('Sample Num is small:',nrow(dat)))
      return(c(NA,NA,NA,NA))
    }
    #if(quantile(dat[,3])['25%']==quantile(dat[,3])['50%']) return(c(NA,NA,NA,NA))
    fmla <- as.formula("Surv(time, status) ~AS")
    if(table(dat[,2])[1]>1&table(dat[,2])[2]>1){
      cox <- survival::coxph(fmla, data = dat)
      re=c(summary(cox)[[7]][5],summary(cox)[[7]][2],summary(cox)[[8]][3],summary(cox)[[8]][4])
      return(re)
    }else{
      return(c(NA,NA,NA,NA))
    }
  }
  t.inds=which(!is.na(time)&!is.na(event))
  dat1=dat[,t.inds]
  os=time[t.inds]
  ev=event[t.inds]
  
  ct=sum(ev%in%c(0,1))
  if(ct!=length(ev)){
    print('event must be 0(alive) or 1(dead)')
    return(NULL)
  }
  
  res=t(apply(dat1, 1, function(x){
    ep=as.numeric(as.character(x))
    ind2=which(!is.na(ep))
    print(length(ind2))
    if(length(ind2)>1){
      os1=os[ind2]
      ev1=ev[ind2]
      ep1=ep[ind2]
      return(coxRun(data.frame(os1,ev1,ep1)))
    }else{
      return(c(NA,NA,NA,NA))
    }
  }))
  colnames(res)=c('p.value','HR','Low 95%CI','High 95%CI')
  row.names(res)=row.names(dat1)
  return(as.data.frame(res))
}
tcga.cox=cox_batch(dat = t(tcga_dat_m[,-c(1,2)]),
                   time = tcga_dat_m$OS.time,
                   event = tcga_dat_m$OS)
head(tcga.cox)
tcga.cox=as.data.frame(tcga.cox)
fitp=0.05
tcga.sig.fit=tcga.cox[which(tcga.cox$p.value<fitp),]
write.table(tcga.sig.fit,file = "results/tcga.sig.fit.txt",quote = F,sep='\t',row.names = T,col.names=T)
#è¿éæä»¬å¾å°37ä¸ªé¢ååºå?
#åç»­åæä»¥æ­¤ä¸ºåºç¡
gene=as.data.frame(rownames(tcga.sig.fit))
write.table(gene,file = "results/gene.txt",quote = F,sep='\t',row.names = T,col.names = T)

#æä»¬çä¸ç¼åºå çè¡¨è¾¾æåµ
sce=readRDS("..\\01.scRNA\\results\\sce.RDS")
library(Seurat)
gene=read.delim("..\\03.Gene select\\results\\gene.txt",header = F)
gene=as.matrix(gene)
library(paletteer) #æä¾äº? R ç¼ç¨ç¯å¢ä¸­æä¾çæ°ç¾ç§å¶ä»è°è²æ¿çç»åéåï¼è¯¦æå¯ä»¥æ¥çæ­¤åï¼æ»æä½ æ»¡æçæ¹æ¡  
pal <- paletteer_d("ggsci::nrc_npg")[c(4,3,1,9,5,2,6,7,10,8)] 
library(ggplot2)
DoHeatmap(subset(sce,downsample=100,),features = gene,group.by = 'cell_type',assay='RNA',slot = 'data',
          group.colors =pal,lines.width = 10)+
  scale_fill_gradientn(colors=c('white','red'),na.value = 'white')


#½ÓÏÂÀ´É¸Ñ¡ÓÐÒâÒåµÄÏ¸°ûÀàÐÍ
#¶ÁÈ¡¼ÆËãºÃµÄssGSEAÊý¾Ý
df=read.delim("ssgsea.score (1).txt",header = T,row.names = 1,check.names = F)
group=read.delim("..\\02.Data.pre\\BRCA\\results\\group.txt",header = T)
df=df[group$Samples,]
#»ñÈ¡Ñù±¾ÐÅÏ¢£¬ÕâÁÐÎÒÃÇ½«Ñù±¾·ÖÎªÕý³£ºÍÖ×Áö×éÖ¯Á½¸ö·Ö×é£¬Ò²¿ÉÒÔ×Ô¼ºÌá¹©Ñù±¾·Ö×éÐÅÏ¢
exp=merge(group,df,by.x=1,by.y=0)
write.table(exp,file = "results/exp.txt",quote = F,sep='\t',row.names = F,col.names=T)


#ImmunCellAI
rt=read.delim("./results/ImmunCellAI/predic.sore.txt",header = T,row.names = 1,check.names = F)
rt=rt[,-c(26)]
exp2=merge(group,rt,by.x=1,by.y=0)
write.table(exp2,file = "results/exp2.txt",quote = F,sep='\t',row.names = F,col.names=T)
