# Supplementary material for: Programmed cell death-related prognostic genes mediate dysregulation of the immune microenvironment in triple-negative breast cancer
Source: Front Immunol. 2025 Mar 12;16:1563630. doi: 10.3389/fimmu.2025.1563630 (PMC11936919; doi:10.3389/fimmu.2025.1563630)
Supplement: Supplementary file 5 [file DataSheet1.zip › Code/11.R]

rm(list=ls()) 
options(stringsAsFactors = F) 
dir.create("results")
setwd('D:\\ÏîÄ¿\\TNBC-NMF\\04.CAF')
library(Seurat)
sce=readRDS("..\\01.scRNA\\results\\sce.all.RDS")
gene=read.delim("..\\03.Gene select\\results\\gene.txt",header = F)
gene=as.matrix(gene)
library(paletteer) #æä¾äº? R ç¼ç¨ç¯å¢ä¸­æä¾çæ°ç¾ç§å¶ä»è°è²æ¿çç»åéåï¼è¯¦æå¯ä»¥æ¥çæ­¤åï¼æ»æä½ æ»¡æçæ¹æ¡  
library(ggplot2)
pal <- paletteer_d("ggsci::nrc_npg")[c(4,3,1,9,5,2,6,7,10,8)] 
DoHeatmap(subset(sce,downsample=50,),features = gene,group.by = 'celltype',assay='RNA',slot = 'data',
          group.colors =pal,lines.width = 10)+
  scale_fill_gradientn(colors=c('white','firebrick3'),na.value = 'white')


#æåCAFç»è
table(sce$celltype)
sub_sce=subset(sce,celltype %in% 'Fibroblast')
# ç¨åºæ§æ­»äº¡é¢ååºå?
sub_sce$id=colnames(sub_sce)
scRNA_pcd=sub_sce[rownames(sub_sce) %in% gene,]

df <- scRNA_pcd@assays$RNA@data
df=as.data.frame(df)

df <- df[rowMeans(df) !=0,  ]
df <- df[,colMeans(df) !=0 ]

## ä¸ç¹æ²¡è¡¨è¾¾çç»èå»é?
sub_sce=subset(sub_sce,id %in% colnames(df))

library(NMF)
res <- nmf(df,10, method = "snmf/r")
sub_sce <- RunPCA(sub_sce,verbose = F)
sub_sce@reductions$nmf <- sub_sce@reductions$pca
sub_sce@reductions$nmf@cell.embeddings <- t(coef(res) )
sub_sce@reductions$nmf@feature.loadings <- basis(res) 
sub_sce <- RunUMAP(sub_sce,reduction = "nmf",dims = 1:10) 

sce.all <- FindNeighbors(sub_sce, reduction = "nmf",
                         dims = 1:10) 
#è®¾ç½®ä¸åçåè¾¨çï¼è§å¯åç¾¤ææ?(éæ©åªä¸ä¸ªï¼)
for (res in c(0.01, 0.05, 0.1, 0.2, 0.3, 0.5,0.8,1)) {
  sce.all=FindClusters(sce.all, #graph.name = "CCA_snn", 
                       resolution = res, algorithm = 1)
}
colnames(sce.all@meta.data)
apply(sce.all@meta.data[,grep("RNA_snn",colnames(sce.all@meta.data))],2,table)
library(clustree)
clustree(sce.all@meta.data, prefix = "RNA_snn_res.")
sel.clust = "RNA_snn_res.0.05"
scRNA_T.nmf <- SetIdent(sce.all, value = sel.clust)
table(Idents(scRNA_T.nmf))
## ä½¿ç¨nmfçåè§£ç»æéç»´èç±?!éè¦
set.seed(999)

scRNA_T.nmf <- FindClusters(scRNA_T.nmf,resolution = 0.05)
scRNA_T.nmf$NMF_cluster=scRNA_T.nmf$seurat_clusters
## ç»æå¯è§å?  
DimPlot(scRNA_T.nmf, label = T,cols=c('#313c63','#b42e20','#ebc03e','#377b4c',
                                      '#7bc7cd','#5d84a4','#dadada',"#00F5FF")) 

df=FindAllMarkers(scRNA_T.nmf,logfc.threshold = 0.1,only.pos = T)
write.csv(df,file ='results/deg_CAF.csv',quote=F)


scRNA_T.nmf=readRDS("scRNA_fibro_NMF.RDS")
## ææ¶åºåæ?
library(Seurat)
#æ²¡æmonocleè¦åå®è£ BiocManager::install()
#BiocManager::install('monocle',update = F,ask = F)

#æ²¡æçååå®è£?
library(BiocGenerics)
library(monocle)
library(tidyverse)
library(patchwork)
data=as.matrix(scRNA_T.nmf@assays$RNA@counts)

data <- as(data, 'sparseMatrix')
pd <- new('AnnotatedDataFrame', data = scRNA_T.nmf@meta.data)
fData <- data.frame(gene_short_name = row.names(data), row.names = row.names(data))
fd <- new('AnnotatedDataFrame', data = fData)
## ä»¥ä¸ä»£ç ä¸å¾ä¸å¾ä¿®æ?
mycds <- newCellDataSet(data,
                        phenoData = pd,
                        featureData = fd,
                        expressionFamily = negbinomial.size())

mycds <- estimateSizeFactors(mycds)
mycds <- estimateDispersions(mycds, cores=4, relative_expr = TRUE)

##ä½¿ç¨monocleéæ©çé«ååºå ï¼ä¸ä¿®æ?
disp_table <- dispersionTable(mycds)
disp.genes <- subset(disp_table, mean_expression >= 0.1 & dispersion_empirical >= 1 * dispersion_fit)$gene_id
mycds <- setOrderingFilter(mycds, disp.genes)
plot_ordering_genes(mycds)


#éç»´
mycds <- reduceDimension(mycds, max_components = 2, method = 'DDRTree')
#æåºï¼æ¥éè¯·ç?4.1ä»¥ä¸çRï¼å¹¶éè£monocle
mycds <- orderCells(mycds)

ss=intersect(gene,rownames(scRNA_T.nmf))
dev.off()
my_pseudotime_cluster <- plot_pseudotime_heatmap(mycds[ss,],
                                                 num_clusters = 6, # add_annotation_col = ac,
                                                 show_rownames = TRUE,
                                                 return_heatmap = TRUE)

my_pseudotime_cluster 
library(ClusterGVis)

plot_pseudotime_heatmap2(mycds[ss,],
                         num_clusters = 4,
                         cores = 1,
                         show_rownames = T,
                         return_heatmap = T)


df <- plot_pseudotime_heatmap2(mycds[ss,],
                               num_clusters = 4,
                               cores = 1)

visCluster(object = df,plot.type = "line")
visCluster(object = df,plot.type = "heatmap")

pdf(file = "gh.pdf",height = 8,width = 6,onefile = F)
gene1 = sample(df$wide.res$gene,30)
visCluster(object = df,plot.type = "heatmap",
           markGenes = gene1)

visCluster(object = df,plot.type = "both")
dev.off()

#Stateè½¨è¿¹åå¸å?
p1<- plot_cell_trajectory(mycds, color_by = "State")


p2 <- plot_cell_trajectory(mycds, color_by = "NMF_celltype")


p3 <- plot_cell_trajectory(mycds, color_by = "Pseudotime")

##åå¹¶åºå¾
library(patchwork)#æ¼å¾
p2+p3


## å®ä¹æ°çç»èäºç¾¤ï¼æ³¨æä¿®æ¹ä»£ç ï¼ï¼ï¼ï¼ï¼ï¼ï¼ï¼ï¼ï¼ï¼ï¼ï¼ï¼?
NMF_celltype<- c('VDAC3-CAF-C1','None-CAF-C6',
                 'NUPR1-CAF-C2','None-CAF-C6','CEBPB-CAF-C3','LAMTOR1-CAF-C4','ITM2C-CAF-C5')
Idents(scRNA_T.nmf) <- scRNA_T.nmf@meta.data$NMF_cluster
names(NMF_celltype) <- levels(scRNA_T.nmf)
scRNA_T.nmf<- RenameIdents(scRNA_T.nmf, NMF_celltype)

scRNA_T.nmf@meta.data$NMF_celltype <- Idents(scRNA_T.nmf)


Idents(scRNA_T.nmf)=scRNA_T.nmf@meta.data$NMF_celltype


DimPlot(scRNA_T.nmf,group.by = 'NMF_celltype',label = T,cols=c('#313c63','#b42e20','#ebc03e','#377b4c',
                                                               '#7bc7cd','#5d84a4',"#8B008B"))
##ç»å
scRNA_T.nmf$celltype = factor(scRNA_T.nmf$NMF_celltype, 
                              levels=c('VDAC3-CAF-C1','NUPR1-CAF-C2',
                                       'CEBPB-CAF-C3','LAMTOR1-CAF-C4','ITM2C-CAF-C5','None-CAF-C6'))
                                                            

saveRDS(scRNA_T.nmf,file ='scRNA_fibro_NMF.RDS')

df=FindAllMarkers(scRNAsub,logfc.threshold = 0.2,only.pos = T)
write.csv(df,file ='results/deg_CAF¡ª¡ªcluster.csv',quote=F)

########## ç»èéè®¯(é´è´¨åä¸ç®ï¼#################################
table(sce$celltype)
scRNA_chat <-subset(sce, celltype %in% c('epi'))
table(scRNA_chat$celltype)
# èµä¸å?
scRNA_chat$NMF_celltype='epi'
scRNA_chat=merge(scRNA_chat,scRNA_T.nmf)

table(scRNA_chat$NMF_celltype)
meta =scRNA_chat@meta.data # a dataframe with rownames containing cell mata data

data_input <- as.matrix(scRNA_chat@assays$RNA@data)
#data_input=data_input[,rownames(meta)]
identical(colnames(data_input),rownames(meta))

library(CellChat)
cellchat <- createCellChat(object = data_input, meta = meta, group.by = "NMF_celltype")

CellChatDB <- CellChatDB.human 
groupSize <- as.numeric(table(cellchat@idents))
CellChatDB.use <- subsetDB(CellChatDB, search = "Secreted Signaling") 
cellchat@DB <- CellChatDB.use 

dplyr::glimpse(CellChatDB$interaction)##éä½-åä½åæ
# æåæ°æ®åºæ¯æçæ°æ®å­é
cellchat <- subsetData(cellchat)
# è¯å«è¿è¡¨è¾¾åºå?
cellchat <- identifyOverExpressedGenes(cellchat)
# è¯å«éä½-åä½å¯?
cellchat <- identifyOverExpressedInteractions(cellchat)
# å°éä½ãåä½æå°å°PPIç½ç»
cellchat <- projectData(cellchat, PPI.human)
unique(cellchat@idents)

cellchat <- computeCommunProb(cellchat)

# Filter out the cell-cell communication if there are only few number of cells in certain cell groups
cellchat <- filterCommunication(cellchat, min.cells = 10)
cellchat <- computeCommunProbPathway(cellchat)

df.net<- subsetCommunication(cellchat)

cellchat <- aggregateNet(cellchat)
groupSize <- as.numeric(table(cellchat@idents))

##æ¶å¸¸deff.off!!!!
dev.off()
netVisual_circle(cellchat@net$count, vertex.weight = groupSize, 
                 weight.scale = T, label.edge= T, sources.use = 'epi',
                 title.name = "Number of interactions")
dev.off()

netVisual_circle(cellchat@net$weight, vertex.weight = groupSize, 
                 weight.scale = T, label.edge= F, 
                 title.name = "Interaction weights/strength")


cellchat <- netAnalysis_computeCentrality(cellchat, slot.name = "netP")
netAnalysis_signalingRole_network(cellchat, signaling = 'GAS', width = 8, height = 2.5, font.size = 10)


h1=netAnalysis_signalingRole_heatmap(cellchat, pattern = "outgoing")
h2=netAnalysis_signalingRole_heatmap(cellchat, pattern = "incoming")
h1 + h2
dev.off()


gc()
#CAF scenic
setwd("~/TNBC")
scRNAsub=readRDS('scRNA_fibro_NMF.RDS')

# æéè®°å¾æ¬å°å®è£
library(SCENIC)
library(Seurat)
## åå­ä¸å¤æ§å¶ç»èæ°ç®ï¼ï¼ï¼ä¸è¦è¶è¿?1000ç»èï¼ï¼ï¼ï¼ï¼ï¼ï¼?
set.seed(123456)
#a=sample(1:ncol(scRNAsub),200)
#scRNAsub@reductions$nmf=NULL
#scRNAsub=scRNAsub[,a]
df=FindAllMarkers(scRNAsub,only.pos = T,logfc.threshold = 0.25)
exprMat <- as.data.frame(scRNAsub@assays$RNA@counts)
exprMat=exprMat[rownames(df),]
exprMat=as.matrix(exprMat)
cellInfo <-scRNAsub@meta.data

# è¿å¥å­æä»¶å¤¹
setwd("SCENIC") 

Idents(scRNAsub)=scRNAsub$NMF_celltype

### Initialize settings
dir.create("int")
saveRDS(cellInfo, file="int/cellInfo.Rds")

Idents(scRNAsub) <- "NMF_cluster"

# äººç©ç§?
org='hgnc'


dbDir="./SCENIC" # RcisTarget databases location
myDatasetTitle="SCENIC Challenge" # choose a name for your analysis
data(defaultDbNames)
dbs <- defaultDbNames[[org]]
dbs
data(list="motifAnnotations_hgnc_v9", package="RcisTarget")
motifAnnotations_hgnc <- motifAnnotations_hgnc_v9
scenicOptions <- initializeScenic(org=org,
                                  dbDir=dbDir, 
                                  dbs = dbs)

scenicOptions@inputDatasetInfo$cellInfo <- "cellInfo.Rds"
scenicOptions@inputDatasetInfo$colVars <- "colVars.Rds"

# èçåå­ï¼æä»¬åªåä¸ä¸ªåºå ç»æä»¶
# äººï¼ç¨ä¸é¢ï¼ï¼ï¼ï¼ï¼ï¼ï¼ï¼ï¼
scenicOptions@settings$dbs <- c("mm9-5kb-mc8nr" = "hg19-500bp-upstream-7species.mc9nr.feather")
scenicOptions@settings$db_mcVersion <- "v9"
saveRDS(scenicOptions, file="scenicOptions.Rds") 

#Gene filter: Filter by the number of cells in which the gene is detected (minCountsPerGene, by default 6 UMI counts across all samples)
# and by the number of cells in which the gene is detected (minSamples, by default 1% of the cells)
# å°½å¯è½åå°åºå æ°ç?
# å¦æéè¦æ´å¤åºå ï¼0.1è°æ0.05æ?0.01
genesKept <- geneFiltering(exprMat, scenicOptions=scenicOptions,minCountsPerGene=3*.1*ncol(exprMat),minSamples=ncol(exprMat)*.1)
exprMat_filtered <- exprMat[genesKept,]
dim(exprMat_filtered)

#calculating correlation
runCorrelation(exprMat_filtered, scenicOptions)

#GENIE3: infer potential transcription factor targets based on the expression data
exprMat_filtered <- log2(exprMat_filtered+1) 


# ç­å¾è¾ä¹çä¸æ­¥ï¼çº³å¥åºå åç»èè¶å¤ï¼ç­å¾è¶ä¹ï¼æ­¤å¤åªç¨äº1000å¤åºå ï¼200ä¸ªç»è?
# å¯¹åºçTFä¹åªæ?100å¤ä¸ªäºï¼å¶å®æ?1000å¤ä¸ªTFï¼å¦ææ¯æ§è½å¥½çè®¡ç®æºå¯ä»¥èèåé¢0.1è°æ0.05æ?0.01
runGenie3(exprMat_filtered, scenicOptions)


scenicOptions@settings$verbose <- TRUE
scenicOptions@settings$nCores <- 10
scenicOptions@settings$seed <- 123


exprMat_log <- log2(exprMat+1)
dim(exprMat)
#scenicOptions@settings$dbs <- scenicOptions@settings$dbs["10kb"] # For toy run
scenicOptions <- runSCENIC_1_coexNetwork2modules(scenicOptions)

# step2å®¹æå´©ï¼èçåå­åªçtop50
gc()
scenicOptions <- runSCENIC_2_createRegulons(scenicOptions, coexMethod=c("top50")) #** Only for toy run!!

gc()
# åå°åçº¿ç¨ï¼å¦åå®¹ææ¥éï¼ï¼ï¼ï¼ï¼?
scenicOptions@settings$nCores <- 1
library(foreach)

scenicOptions <- runSCENIC_3_scoreCells(scenicOptions, exprMat_log)
saveRDS(scenicOptions, file="scenicOptions.Rds") # To save status

#============================================

#ä¸æ¬¡å¯ä»¥ç´æ¥è¯»åä»?,æä»¬å·²ç»è¶è¿æèæ¶é´çæ­¥éª¤
# å¦æç»å¸¸æ¥éï¼ä¸è¦éæ°readRDSåloadï¼åºä¸é´æ­è¿è¡?

#scenicOptions <- readRDS("scenicOptions.Rds")
#load('scRNAsub.Rdata')
scenicOptions@settings$seed <- 123 # same seed for all of them

#Binarizing the network
runSCENIC_4_aucell_binarize(scenicOptions)

aucell_regulonAUC <- loadInt(scenicOptions, "aucell_regulonAUC")
aucell_regulonAUC
aucell_regulonAUC.t <- t(aucell_regulonAUC@assays@data$AUC)
colnames(aucell_regulonAUC.t) <- gsub(" ", "_", colnames(aucell_regulonAUC.t))
rownames(aucell_regulonAUC.t) <- gsub("[.]", "-", rownames(aucell_regulonAUC.t))

fibro.scenic <- scRNAsub
# ç»æå¯¼å¥endo.scenic
fibro.scenic@meta.data <- cbind(fibro.scenic@meta.data, aucell_regulonAUC.t[rownames(fibro.scenic@meta.data),])
dev.off()
DimPlot(fibro.scenic, reduction = "umap")
# æ?6ä¸?
FeaturePlot(fibro.scenic, reduction = "umap", features = colnames(fibro.scenic@meta.data)[20:27], cols = c("yellow", "red"))

#Regulon scores heatmap ç­å¾
Idents(fibro.scenic)=fibro.scenic$NMF_celltype
cells.ord.cluster <- fibro.scenic@active.ident
cells.ord.cluster<- cells.ord.cluster[order(cells.ord.cluster)]
regulon.scores <- t(aucell_regulonAUC.t[names(cells.ord.cluster),])
regulon.scores.log <- log(regulon.scores +1)
regulon.scores.scaled <- scale(regulon.scores)

library(gplots)
library(pheatmap)

# è¿ä¸æ­¥æ å?
cal_z_score <- function(x){
  (x - mean(x)) / sd(x)
}
data_subset_norm <- t(apply(regulon.scores, 1, cal_z_score))
#pheatmap(data_subset_norm)

cluster.col <- data.frame(fibro.scenic@active.ident, row.names = names(fibro.scenic@active.ident))
colnames(cluster.col) <- "group"


pheatmap::pheatmap(regulon.scores.scaled, cluster_rows = T,cluster_cols = F, annotation_col = cluster.col, show_colnames = F, fontsize_row=5)
pheatmap::pheatmap(data_subset_norm, cluster_rows = T,cluster_cols = F, annotation_col = cluster.col, show_colnames = F)


#Average Regulon Activity å¹³åè°æ§æ´»æ?
regulonAUC <- loadInt(scenicOptions, "aucell_regulonAUC")
regulonAUC <- regulonAUC[onlyNonDuplicatedExtended(rownames(regulonAUC)),]
regulonActivity_byCellType <- sapply(split(rownames(cellInfo), cellInfo$NMF_celltype),
                                     function(cells) rowMeans(getAUC(regulonAUC)[,cells]))
regulonActivity_byCellType_Scaled <- t(scale(t(regulonActivity_byCellType), center = T, scale=T))
library(ggplot2)
library(cowplot)
regulonActivity_byCellType_Scaled=regulonActivity_byCellType_Scaled[,c(1,3,4,5,6,2)]
pheatmap::pheatmap(regulonActivity_byCellType_Scaled,cluster_cols = F,angle_col = 45,cluster_rows = F,color = colorRampPalette(c(rep("navy",1), "white", rep("firebrick3",1)))(100))
pheatmap::pheatmap(regulonActivity_byCellType_Scaled,cluster_cols = F,angle_col = 45,cluster_rows = F,color = colorRampPalette(rev(brewer.pal(n=7,name="RdBu")))(100))
dev.off()

##### éæ½æ­CAFé©åæ´é¨å®ãæ?
# é¥ç²åæ¾¶æ ­æ½°é¨å¬ææµ è·ºã!!!!!!!!!!!!!!!!!éä½¸æéæ¬ç¹éèµå§¤é¿?
setwd('..')
gc()
library(RColorBrewer)
scRNA=readRDS('./scRNA_fibro_NMF.RDS')

fibro_avg=AverageExpression(scRNA,group.by = 'NMF_celltype')
fibro_avg=as.data.frame(fibro_avg)
###  !!!!!!
colnames(fibro_avg)=c('C1','C6','C2','C3','C4','C5')

tme=read.table('TME_gene.txt')
tme=tme$V1

## ssè¹å´ãé¶å¦meéæ§å¢ éî®ç´?
ss=intersect(tme,rownames(fibro_avg))
rt=fibro_avg[ss,]
rt=as.data.frame(t(rt))###xyç¼ææµ?
#############################æ¿¡åçæµ î¾æ¶çÃ­æè¾¾ç´scale=row
bk <- c(seq(-9,-0.1,by=0.01),seq(0,9,by=0.01))
pheatmap::pheatmap(rt,scale = 'column',cluster_cols = F,cluster_rows =F,angle_col = 45,border_color=NA,
                   color = colorRampPalette(rev(brewer.pal(n=7,name="RdBu")))(100))
write.csv(rt,file = "TME.csv")
dev.off()


### CAFäºå
library(data.table)
library(readxl)


gene_set = read.table(file='CAF_subtype.txt', header = T, sep = '\t',stringsAsFactors = F)
list <- list()
for(i in 1:length(unique(gene_set$CAF_subtype))){
  list[[i]] <- gene_set$marker[gene_set$CAF_subtype== (unique(gene_set$CAF_subtype)[i])]
}
names(list)<- unique(gene_set$CAF_subtype)


library(Seurat)
names(list)
scRNA=AddModuleScore(scRNA,features = list)

colnames(scRNA@meta.data)
## å¨ã¦å°é«å¤å«¨éæ¥ç´æµ£ç²å½²é³ä»æ¸¶çä½·æ¨é?!!!!!!
df=scRNA@meta.data[,c(20:25)]


a=aggregate(df[,2:6],list(df$NMF_celltype),mean)
rownames(a)=a$Group.1
a$Group.1=NULL
colnames(a)=names(list)
a=t(a)
a=a[,c(1,3,4,5,6,2)]

pheatmap::pheatmap(a,scale = 'row',cluster_cols = F,cluster_rows = F,,angle_col = 45,,border_color=NA,
                   color = colorRampPalette(rev(brewer.pal(n=7,name="RdBu")))(100))


#
setwd("D:\\é¡¹ç®\\TNBC-NMF\\04.CAF")
library(tidyverse)
library(factoextra)
library(FactoMineR)
library(RColorBrewer)
library(R.utils)
library(clusterProfiler)
library(org.Hs.eg.db)
library(tidyverse)
library(ggplot2)
library(R.utils)
R.utils::setOption("clusterProfiler.download.method",'auto')
gene <- read.csv("./results/deg_CAF.csv")

kegg <- list()
#æ·î½æ?!!!!!
for (i in 0:6) {
  a <- gene %>% 
    filter(cluster == i)
  genelist <- bitr(a$gene,
                   fromType = "SYMBOL",
                   toType = "ENTREZID",
                   OrgDb = "org.Hs.eg.db")
  gene_f <- a %>% 
    right_join(genelist, by = c("gene"="SYMBOL" ))
  kegg[[i+1]] <- enrichKEGG(gene =  gene_f$ENTREZID,
                            organism     = 'hsa',
                            pvalueCutoff = 0.1,
                            qvalueCutoff =0.1)
}

#
names(kegg) <- paste0('NMF_cluster',1:7)
####!!!!
#å»é¤noneæ¨¡å
kegg$NMF_cluster2=NULL
kegg$NMF_cluster4=NULL


celltype_pathway <- data.frame()

##### éä¾ç´éä¾ç´éä¾ç´éä¾ç´éä¾ç´éä¾ç´éä¾ç´éä¾ç´é??
for (i in 1:5) {
  kegg_single <- kegg[[i]] %>% 
    as.data.frame() %>% 
    rownames_to_column("name")
  kegg_single<-  kegg_single %>% 
    mutate(log.p.adjust = -log( kegg_single$p.adjust)) %>% 
    mutate(celltype_pathway = names(kegg)[i])
  celltype_pathway <- rbind(celltype_pathway, kegg_single)    #éå è?                 
}
View(celltype_pathway)
celltype_pathway=celltype_pathway[celltype_pathway$pvalue<0.05,]

## éå©æ«çå±½æéå±¼å¨éåæ¹¡é¨åªè´éæ¿ç§ç¼æ §å½¿é¨å®îé??
rownames(celltype_pathway)=NULL
celltype_pathway <-celltype_pathway %>% 
  dplyr::select(3,11,12) 


## å§£å¿éclusteréµæ§å¢?3é??
celltype_pathway <- celltype_pathway[c(1:3,10:12,22:24,42,43:44),]
table(celltype_pathway$celltype_pathway)
celltype_pathway$celltype_pathway=ifelse(celltype_pathway$celltype_pathway=="NMF_cluster1",'VDAC3-CAF-C1',
                                         ifelse(celltype_pathway$celltype_pathway=="NMF_cluster3",'NUPR1-CAF-C2',
                                         ifelse(celltype_pathway$celltype_pathway=="NMF_cluster5",'CEBPB-CAF-C3',
                                         ifelse(celltype_pathway$celltype_pathway=="NMF_cluster6",'LAMTOR1-CAF-C4',
                                         ifelse(celltype_pathway$celltype_pathway=="NMF_cluster7",'ITM2C-CAF-C5',"none")))))


library(RColorBrewer)
library(ggplot2)
celltype_pathway$Description <- factor(celltype_pathway$Description)

celltype_pathway$Description = factor(celltype_pathway$Description, levels=c('VDAC3-CAF-C1','NUPR1-CAF-C2',
                                                                 'CEBPB-CAF-C3','LAMTOR1-CAF-C4','ITM2C-CAF-C5'))
                              

ap <- ggplot(celltype_pathway,aes(x=celltype_pathway,y=Description))+
  geom_tile(aes(fill=log.p.adjust),color = "grey")+
  scale_fill_gradient(low = "#F7ED7A",high = "#E03220")+
  theme_classic()+theme(axis.text.x = element_text(angle=90))+
  labs(title = "KEGG Pathways",
       x = element_blank(),
       y=element_blank()
  )+RotatedAxis()

ap
dev.off()


#########################################################################################################

scRNA_T.nmf=readRDS('./scRNA_fibro_NMF.RDS')
library(readr)
library(pheatmap)
library(tidyverse)
library(RColorBrewer)
broad_pws <- read_lines("h.all.v6.2.symbols.gmt") %>%
  lapply(str_split, "\\t") %>% 
  unlist(recursive = F) %>% 
  lapply(function(x) setNames(list(x[-c(1:2)]), x[1])) %>% 
  unlist(recursive = F)
library(progeny)
pbmc <- progeny(scRNA_T.nmf, scale=FALSE, organism="Human", top=500, perm=1, 
                return_assay = TRUE)
pbmc@assays$progeny
pbmc <- Seurat::ScaleData(pbmc, assay = "progeny") 
progeny_scores_df <- 
  as.data.frame(t(GetAssayData(pbmc, slot = "scale.data", 
                               assay = "progeny"))) %>%
  rownames_to_column("Cell") %>%
  gather(Pathway, Activity, -Cell) 
dim(progeny_scores_df)
CellsClusters <- data.frame(Cell = names(Idents(scRNA_T.nmf)), 
                            CellType = as.character(Idents(scRNA_T.nmf)),
                            stringsAsFactors = FALSE)

progeny_scores_df <- inner_join(progeny_scores_df, CellsClusters)
summarized_progeny_scores <- progeny_scores_df %>% 
  group_by(Pathway, CellType) %>%
  summarise(avg = mean(Activity), std = sd(Activity))
dim(summarized_progeny_scores)
summarized_progeny_scores_df <- summarized_progeny_scores %>%
  dplyr::select(-std) %>%   
  spread(Pathway, avg) %>%
  data.frame(row.names = 1, check.names = FALSE, stringsAsFactors = FALSE) 

paletteLength = 100
myColor = colorRampPalette(rev(brewer.pal(n=7,name="RdBu")))(100)
progenyBreaks = c(seq(min(summarized_progeny_scores_df), 0, 
                      length.out=ceiling(paletteLength/2) + 1),
                  seq(max(summarized_progeny_scores_df)/paletteLength, 
                      max(summarized_progeny_scores_df), 
                      length.out=floor(paletteLength/2)))
summarized_progeny_scores_df=t(summarized_progeny_scores_df)
summarized_progeny_scores_df=summarized_progeny_scores_df[,c(6,5,1,3,2,4)]
progeny_hmap = pheatmap(summarized_progeny_scores_df,fontsize=12, 
                        fontsize_row = 10, cluster_cols = F,
                        color=myColor, breaks = progenyBreaks, 
                        main = "PROGENy (500)", angle_col = 45,
                        treeheight_col = 0,  border_color = NA,display_numbers = F)
dev.off()
