# Supplementary material for: Programmed cell death-related prognostic genes mediate dysregulation of the immune microenvironment in triple-negative breast cancer
Source: Front Immunol. 2025 Mar 12;16:1563630. doi: 10.3389/fimmu.2025.1563630 (PMC11936919; doi:10.3389/fimmu.2025.1563630)
Supplement: Supplementary file 5 [file DataSheet1.zip › Code/12.R]

Sys.setenv(LANGUAGE = "en")
options(stringsAsFactors = FALSE)
rm(list=ls())
setwd('D:\\ÏîÄ¿\\TNBC-NMF\\11.ssGSEA')
library(limma) 
library(dplyr)
library(tidyverse)
expFile='../02.Data.pre/BRCA/results/tcga_dat_T.txt'
dir.create('results')

gc()

train_exp <- read.delim('D:\\ÏîÄ¿\\TNBC-NMF\\09.Model\\results\\traindata.txt',header = T,check.names = F, stringsAsFactors = F,row.names = 1)
train_cli=read.delim('D:\\ÏîÄ¿\\TNBC-NMF\\09.Model\\results\\train.cli.txt',header = T,check.names = F, stringsAsFactors = F)

filter_genes=read.delim("D:/ÏîÄ¿/TNBC-NMF/09.Model/results/model genes.txt",sep='\t',header = F)
filter_genes=filter_genes$V1
library(psych)
library(clusterProfiler)
hallmark.list <- clusterProfiler::read.gmt('msigdb_v7.5_GMTs/h.all.v7.5.symbols.gmt')
hallmark.list <- split(hallmark.list$gene, hallmark.list$term)
ssGSEA_score<-function(dat, kcdf = c("Gaussian", "Poisson")[1], GeneSet =  NULL) {
  # datï¼è¡ä¸ºåºå ï¼åä¸ºæ ·æ¬
  # kcdfï¼log2(FPKMãTPM)æ°æ®ä½¿ç¨ Gaussianï¼Counts æ°æ®ä½¿ç¨ Poisson
  library(GSVA)
  
  if (is.null(GeneSet)) {
    gene_set <- read.table(paste0(basedir,"/SourceFiles/PMID_28052254.txt"), header = T, stringsAsFactors = F, sep = '\t')[, 1:2]
    gene_set <- split(as.matrix(gene_set)[,1], gene_set[,2])
  } else {
    gene_set <- GeneSet
  }
  
  ssgsea_res <- gsva(as.matrix(dat), 
                     gene_set,
                     method='ssgsea',
                     kcdf=kcdf,
                     abs.ranking=TRUE)
  ssgsea_res <- as.data.frame(t(ssgsea_res))
  return(ssgsea_res)
}


train_hallmark <- ssGSEA_score(dat = train_exp,
                               GeneSet = hallmark.list)
dim(train_hallmark)
colnames(train_hallmark) <- gsub('HALLMARK_', '', colnames(train_hallmark))
train_hallmark_cor <- corr.test(t(train_exp[filter_genes, ]),
                                as.matrix(train_hallmark[colnames(train_exp), ]),
                                method="pearson",
                                adjust="none", 
                                ci=F)
train_hallmark_cor$r
train_hallmark_cor_R <- train_hallmark_cor$r
train_hallmark_cor_P <- train_hallmark_cor$p
library(gtools)
train_hallmark_cor_P  <- stars.pval(train_hallmark_cor_P)
colnames(train_hallmark_cor_P) <- colnames(train_hallmark_cor_R)
# install.packages('superheat')
library(superheat)
pdf('results/pathways.cor.res.pdf', width = 10, height = 10, onefile = F)
mycolor <- ggsci::pal_igv(alpha =1)(8)
superheat(t(train_hallmark_cor_R),
          X.text=t(train_hallmark_cor_P),
          bottom.label.text.angle = 0,
          pretty.order.rows = TRUE,
          pretty.order.cols = TRUE,
          bottom.label.text.size = 3,
          left.label.text.size = 3,
          left.label.size = 0.5,
          bottom.label.size = 0.05,
          heat.pal = colorRampPalette(c(rep("navy",1), "white", rep("firebrick3",1)))(100))
dev.off()


#ESTIMATE
dir.create('results\\estimate')
#estimateè¯å
library(utils)
library(estimate)
tcga_exp=read.delim('../02.Data.pre/BRCA/results/tcga_dat_T.txt',sep='\t',header = T,check.names = F)
filterCommonGenes(input.f=expFile , output.f="results\\estimate\\estimate_input.gct", id="GeneSymbol")#è¿æ»¤æç»èä¸­å±æçåºå?
### è®¡ç®åç«æµ¸æ¶¦æå ###
estimateScore("results\\estimate\\estimate_input.gct", "results\\estimate\\estimate_score.gct", platform="affymetrix")#è®¡ç®è¿ç¤å¾®ç¯å¢çè¯å
ESTIMATE_score = read.table("results\\estimate\\estimate_score.gct",
                            skip = 2,
                            header = T,
                            row.names = 1,check.names = F)
ESTIMATE_score = as.data.frame(t(ESTIMATE_score[,2:ncol(ESTIMATE_score)]))
ESTIMATE_score$Samples = rownames(ESTIMATE_score)
ESTIMATE_score = ESTIMATE_score[,c(ncol(ESTIMATE_score),2:ncol(ESTIMATE_score)-1)]
row.names(ESTIMATE_score)=colnames(tcga_exp)
ESTIMATE_score=ESTIMATE_score[,-1]
write.csv(ESTIMATE_score, "results\\estimate\\ESTIMATE_score.CSV")

cluster=read.delim('D:/ÏîÄ¿/TNBC-NMF/09.Model/results/modelrisk.txt',sep='\t',check.names = F,header = T,row.names = 1)

cluster$group=ifelse(cluster$`Lasso+StepCox[backward]`>median(cluster$`Lasso+StepCox[backward]`),"High","Low")
colnames(cluster)=c("riskscore","group")
ESTIMATE_score=ESTIMATE_score[row.names(cluster),]
ESTIMATE_score$cluster=cluster$group
library(ggpubr)
library(ggsci)
dev.new()
head(ESTIMATE_score)
my_comparisons=list(c("High", "Low"))
PurityScore=ESTIMATE_score %>%
  ggplot(aes(x=cluster, y=TumorPurity, fill=cluster))+xlab(NULL) + ylab("PurityScore")+
  geom_violin(trim=FALSE,color="white",width = 0.6) +
  scale_x_discrete(labels = c("High",'Low'))+
  geom_boxplot(width=0.2,position=position_dodge(0.9))+scale_fill_manual(values = c("#FC4E07","#00AFBB"))+theme_bw()+
  theme_bw()+geom_blank(aes(y = 1.3))+theme(legend.position = 'none')+theme(axis.text.x = element_text(angle = 30, hjust = 1, vjust = 1))+
  stat_compare_means(comparisons=my_comparisons,method="wilcox.test",label = "p.signif")
PurityScore
ggsave(PurityScore,filename = "./results/PurityScore.pdf",he=6,wi=5)

ImmuneScore=ESTIMATE_score %>%
  ggplot(aes(x=cluster, y=ImmuneScore, fill=cluster))+xlab(NULL) + ylab("ImmuneScore")+
  geom_violin(trim=FALSE,color="white",width = 0.6) +
  scale_x_discrete(labels = c("High",'Low'))+
  geom_boxplot(width=0.2,position=position_dodge(0.9))+scale_fill_manual(values = c("#FC4E07","#00AFBB"))+theme_bw()+
  theme_bw()+geom_blank(aes(y = 1.3))+theme(legend.position = 'none')+theme(axis.text.x = element_text(angle = 30, hjust = 1, vjust = 1))+
  stat_compare_means(comparisons=my_comparisons,method="wilcox.test",label = "p.signif")
ImmuneScore
ggsave(ImmuneScore,filename = "./results/ImmuneScore.pdf",he=5,wi=5)

ESTIMATEscore=ESTIMATE_score %>%
  ggplot(aes(x=cluster, y=ESTIMATEScore, fill=cluster))+xlab(NULL) + ylab("ESTIMATEScore")+
  geom_violin(trim=FALSE,color="white",width = 0.6) +
  scale_x_discrete(labels = c("High",'Low'))+
  geom_boxplot(width=0.2,position=position_dodge(0.9))+scale_fill_manual(values = c("#FC4E07","#00AFBB"))+theme_bw()+
  theme_bw()+geom_blank(aes(y = 1.3))+theme(legend.position = 'none')+theme(axis.text.x = element_text(angle = 30, hjust = 1, vjust = 1))+
  stat_compare_means(comparisons=my_comparisons,method="wilcox.test",label = "p.signif")
ESTIMATEscore
ggsave(ESTIMATEscore,filename = "./results/ESTIMATEscore.pdf",he=5,wi=5)

StromalScore=ESTIMATE_score %>%
  ggplot(aes(x=cluster, y=StromalScore, fill=cluster))+xlab(NULL) + ylab("StromalScore")+
  geom_violin(trim=FALSE,color="white",width = 0.6) +
  scale_x_discrete(labels = c("High",'Low'))+
  geom_boxplot(width=0.2,position=position_dodge(0.9))+scale_fill_manual(values = c("#FC4E07","#00AFBB"))+theme_bw()+
  theme_bw()+geom_blank(aes(y = 1.3))+theme(legend.position = 'none')+theme(axis.text.x = element_text(angle = 30, hjust = 1, vjust = 1))+
  stat_compare_means(comparisons=my_comparisons,method="wilcox.test",label = "p.signif")
StromalScore
ggsave(StromalScore,filename = "./results/StromalScore.pdf",he=5,wi=5)


gc()
library(IOBR)
#ç¬¬ä¸æ­¥ä»ç¶æ¯è¯»å¥è¡¨è¾¾ç©éµ: è¡åä¸ºäººçåºå symbolï¼åä¸ºæ ·æ?
eset=read.table(expFile, header=T, sep="\t", check.names=F)

eset<-as.matrix(eset)
eset[1:5, 1:5]
####################################
array<-FALSE  #æ¯å¦æ¯è¯ççæ°æ®ï¼å¦ææ¯RNAseq, æ­¤å¤ä¸ºFALSE
ProjectID<-"TCGA-BRCA"
tumor_type<-"BRCA" #å½åçç§ç¨äºTIMERçè§£æ?
#åç§å¾®ç¯å¢å·¥å·çè§£æ,è¿éæ¯ææç¸å³åç«å¾®ç¯å¢è®¡ç®æ¹æ³ï¼éæ©éè¦çè¿è¡è®¡ç®
cibersort<-deconvo_tme(eset = eset,method = "cibersort",arrays = array,perm = 1000 )
epic     <-deconvo_tme(eset = eset,method = "epic",arrays = array)
mcp      <-deconvo_tme(eset = eset,method = "mcpcounter")
timer    <-deconvo_tme(eset = eset,method = "timer",group_list = rep(tumor_type,dim(eset)[2]))
tme_combine<-cibersort %>% 
  inner_join(.,mcp,by       = "ID") %>% 
  inner_join(.,epic,by      = "ID") %>% 
  inner_join(.,timer,by     = "ID")
# %>%inner_join(.,xcell,by     = "ID") %>%  inner_join(.,estimate,by  = "ID") %>%   inner_join(.,quantiseq,by = "ID") %>% inner_join(.,ips,by= "ID")

write.table(tme_combine,file="results/tme_combine.txt",sep="\t",quote=F,col.names=T)       

#æå»ºç»èæ¹æ³æ°æ®æ¡?
tme_combine=read.table("results/tme_combine.txt",row.names=1,check.names = F,header = T)
cibersort_method=colnames(cibersort[2:ncol(cibersort)])
cibersort_method
cibersort_method=as.data.frame(cibersort_method)
cibersort_method$method="cibersort"
colnames(cibersort_method)=c("Name", "methods")
head(cibersort_method)

epic_method=colnames(epic[2:ncol(epic)])
epic_method
epic_method=as.data.frame(epic_method)
epic_method$method="EPIC"
colnames(epic_method)=c("Name", "methods")
head(epic_method)

mcp_method=colnames(mcp[2:ncol(mcp)])
mcp_method
mcp_method=as.data.frame(mcp_method)
mcp_method$method="MCPcounter"
colnames(mcp_method)=c("Name", "methods")
head(mcp_method)

timer_method=colnames(timer[2:ncol(timer)])
timer_method
timer_method=as.data.frame(timer_method)
timer_method$method="TIMER"
colnames(timer_method)=c("Name", "methods")
head(timer_method)

library(RColorBrewer)
library(circlize)
library(gplots)
library(viridis)
library(oompaBase)
#å°å ç§æ¹å¼åå¹?
tcga.immu.methods=rbind(cibersort_method,epic_method,mcp_method,timer_method)
methods.col <- brewer.pal(n = length(unique(tcga.immu.methods$methods)),name = "Paired")
# åå»ºæ³¨é
# åæ³¨éï¼ä½äºç­å¾é¡¶ç«¯
#è¯»ååç»ä¿¡æ¯

annCol <- data.frame(Cluster = cluster$group,
                     row.names = rownames(cluster),
                     stringsAsFactors = F)
# è¡æ³¨éï¼ä½äºç­å¾å·¦ä¾§
annRow <- data.frame(Methods = factor(tcga.immu.methods$methods,
                                      levels = unique(tcga.immu.methods$methods)),
                     row.names = tcga.immu.methods$Name,
                     stringsAsFactors = F)

standarize.fun <- function(indata=NULL, halfwidth=NULL, centerFlag=T, scaleFlag=T) {  
  outdata=t(scale(t(indata), center=centerFlag, scale=scaleFlag))
  if (!is.null(halfwidth)) {
    outdata[outdata>halfwidth]=halfwidth
    outdata[outdata<(-halfwidth)]= -halfwidth
  }
  return(outdata)
}
# æ°æ®æ åå?
tme_combine=as.data.frame(tme_combine)
rownames(tme_combine)=tme_combine$ID
tme_combine=tme_combine[,-1]
indata <- t(tme_combine)
indata <- indata[,colSums(indata) > 0] # ç¡®ä¿æ²¡æå¯éå¨ä¸º0çç»è?
plotdata <- standarize.fun(indata,halfwidth = 2)
lab_rownames=rownames(plotdata)
num=as.numeric(table(annCol$Cluster))
diff_cell<-function(dat,group){
  dat=data.frame(cluster=group,t(dat))
  gr=as.character(unique(group))
  dat1=t(dat[dat$cluster==gr[1],-1])
  dat2=t(dat[dat$cluster==gr[2],-1])
  pathway=unique(c(rownames(dat1),rownames(dat2)))
  p_vale=data.frame()
  for (i in pathway){
    dd1=t.test(as.numeric(dat1[i,]),as.numeric(dat2[i,]))$p.value
    p_vale=rbind(p_vale,data.frame(pathway=i,p.value=dd1))
  }
  return(p_vale)
}
tme_combine=tme_combine[rownames(annCol),]
pathwy_p<-diff_cell(dat=t(tme_combine),group=annCol$Cluster)
head(pathwy_p)
pathwy_p_fit=pathwy_p[pathwy_p$p.value<0.05,]
pathwy_p_fit$lab=ifelse(pathwy_p_fit$p.value<0.001,'***',ifelse(pathwy_p_fit$p.value<0.01,'**',ifelse(pathwy_p_fit$p.value<0.05,'*','neg')))
pathwy_p_fit$value=ifelse(pathwy_p_fit$p.value<0.001,'<0.001',round(pathwy_p_fit$p.value,3))
plotdata1=as.data.frame(plotdata)

plotdata1$pathway=rownames(plotdata1)
plotdata_res=merge(data.frame(pathway=pathwy_p_fit$pathway,
                              lab=paste0(pathwy_p_fit$pathway,' ',
                                         pathwy_p_fit$lab,' ',
                                         pathwy_p_fit$value)),
                   plotdata1,by='pathway')
plotdata_res=plotdata_res[,-1]
rownames(plotdata_res)=plotdata_res$lab
plotdata_res$lab=gsub('_TIMER','',plotdata_res$lab)
plotdata_res$lab=gsub('_CIBERSORT','',plotdata_res$lab)
plotdata_res$lab=gsub('_EPIC','',plotdata_res$lab)
plotdata_res$lab=gsub('_MCPcounter','',plotdata_res$lab)

annRow=merge(annRow,pathwy_p_fit,by.x = 0,by.y ="pathway" )
head(annRow)
colnames(annRow)[1]=c("pathway")
annRow_res=merge(data.frame(pathway=annRow$pathway,lab=paste0(annRow$pathway,' ',annRow$lab,' ',annRow$value)),annRow,by='pathway')
annRow_res=annRow_res[,c(2,3)]
rownames(annRow_res)=annRow_res$lab.x
annRow_res=annRow_res[,-1,drop=F]

library(pheatmap)
anno_col=data.frame(Cluster=cluster$group)
rownames(anno_col)=rownames(cluster)
anno_col=anno_col[order(anno_col$Cluster),,drop=F]
colnames(annRow_res)[1]='Methods'
annRow_res=annRow_res[order(annRow_res$Methods),,drop=F]
dat=plotdata_res[rownames(annRow_res),]
table(annRow_res$Methods)
table(anno_col$Cluster)
library(ggsci)
bk <- c(seq(-2,-0.1,by=0.01),seq(0,2,by=0.01))
pdf('results/immune heatmap by pheatmap.pdf',height = 9,width = 12)
pheatmap(mat=as.matrix(dat[rownames(annRow_res),rownames(anno_col)]),
         scale = 'row',show_colnames = F,
         show_rownames = T,cluster_cols = F,annotation_row = annRow_res,
         annotation_col = anno_col,labels_row = dat$lab,cluster_rows = F,
         gaps_col = c(60),gaps_row = c(5,7,12,16),
         annotation_colors = list(Cluster=c('High'="#FC4E07",
                                            'Low'="#00AFBB"),
                                  Methods=c('cibersort'=pal_nejm()(8)[1],
                                            'EPIC'=pal_nejm()(8)[2],
                                            'MCPcounter'=pal_nejm()(8)[3],
                                            'TIMER'=pal_nejm()(8)[4])),
         color=c(colorRampPalette(colors=c("blue","white"))(length(bk)/2),
                 colorRampPalette(color=c("white","red"))(length(bk)/2)),
         legend_breaks=seq(-2,2,1),breaks=bk,annotation_names_row = F)
dev.off()


#Ò©ÎïÔ¤²â
allDrugs=c("A.443654", "A.770041", "ABT.263", "ABT.888", "AG.014699", "AICAR", "AKT.inhibitor.VIII", "AMG.706", "AP.24534", "AS601245", "ATRA", "AUY922", "Axitinib", "AZ628", "AZD.0530", "AZD.2281", "AZD6244", "AZD6482", "AZD7762", "AZD8055", "BAY.61.3606", "Bexarotene", "BI.2536", "BIBW2992", "Bicalutamide", "BI.D1870", "BIRB.0796", "Bleomycin", "BMS.509744", "BMS.536924", "BMS.708163", "BMS.754807", "Bortezomib", "Bosutinib", "Bryostatin.1", "BX.795", "Camptothecin", "CCT007093", "CCT018159", "CEP.701", "CGP.082996", "CGP.60474", "CHIR.99021", "CI.1040", "Cisplatin", "CMK", "Cyclopamine", "Cytarabine", "Dasatinib", "DMOG", "Docetaxel", "Doxorubicin", "EHT.1864", "Elesclomol", "Embelin", "Epothilone.B", "Erlotinib", "Etoposide", "FH535", "FTI.277", "GDC.0449", "GDC0941", "Gefitinib", "Gemcitabine", "GNF.2", "GSK269962A", "GSK.650394", "GW.441756", "GW843682X", "Imatinib", "IPA.3", "JNJ.26854165", "JNK.9L", "JNK.Inhibitor.VIII", "JW.7.52.1", "KIN001.135", "KU.55933", "Lapatinib", "Lenalidomide", "LFM.A13", "Metformin", "Methotrexate", "MG.132", "Midostaurin", "Mitomycin.C", "MK.2206", "MS.275", "Nilotinib", "NSC.87877", "NU.7441", "Nutlin.3a", "NVP.BEZ235", "NVP.TAE684", "Obatoclax.Mesylate", "OSI.906", "PAC.1", "Paclitaxel", "Parthenolide", "Pazopanib", "PD.0325901", "PD.0332991", "PD.173074", "PF.02341066", "PF.4708671", "PF.562271", "PHA.665752", "PLX4720", "Pyrimethamine", "QS11", "Rapamycin", "RDEA119", "RO.3306", "Roscovitine", "Salubrinal", "SB.216763", "SB590885", "Shikonin", "SL.0101.1", "Sorafenib", "S.Trityl.L.cysteine", "Sunitinib", "Temsirolimus", "Thapsigargin", "Tipifarnib", "TW.37", "Vinblastine", "Vinorelbine", "Vorinostat", "VX.680", "VX.702", "WH.4.023", "WO2009093972", "WZ.1.84", "X17.AAG", "X681640", "XMD8.85", "Z.LLNle.CHO", "ZM.447439")

drug_ic50.dat=read.delim("predicted.drugs.score.txt",stringsAsFactors = F, 
                         check.names = F, 
                         row.names = 1,header = T)

dat_group=cluster
dat_group=dat_group[,-1,drop=F]
colnames(dat_group)=c("Cluster")
drug_ic50.dat.res<-cbind.data.frame(dat_group,drug_ic50.dat)
drug_ic50.dat.res$Cluster=factor(drug_ic50.dat.res$Cluster,levels = c('High','Low'))

drug.res<-data.frame()
for (drug in allDrugs){
  gr=levels(drug_ic50.dat.res$Cluster)
  dat1=as.numeric(na.omit(drug_ic50.dat.res[drug_ic50.dat.res$Cluster==gr[1],drug]))
  dat2=as.numeric(na.omit(drug_ic50.dat.res[drug_ic50.dat.res$Cluster==gr[2],drug]))
  fc=median(dat1)/median(dat2)-1
  #fc=mean(dat1)/mean(dat2)-1
  p=wilcox.test(x=dat1,y = dat2)$p.value
  if(nrow(drug.res)==0){
    drug.res=data.frame(x=drug,y=fc,p=p)
  }else{
    drug.res=rbind.data.frame(drug.res,data.frame(x=drug,y=fc,p=p))
  }
}
drug.res$FDR<-p.adjust(drug.res$p,method = 'BH')
head(drug.res)
drug.res$group<-ifelse(drug.res$p<0.05 & drug.res$FDR<0.05,'P < 0.05 and FDR < 0.05',ifelse(drug.res$p<0.05 & drug.res$FDR>0.05 ,'P < 0.05 and FDR > 0.05','P > 0.05 and FDR > 0.05'))
drug.res=drug.res[order(drug.res$y,decreasing = T),]
drug.res$x=factor(drug.res$x,levels = drug.res$x)
library(ggplot2)
#å¯ä»¥å»é¤p>0.05,FDR>0.05çæ°æ?
del <- which(drug.res$group=="P > 0.05 and FDR > 0.05")
drug.res <- drug.res[-del,]
range(drug.res$y)
p1=ggplot(drug.res, aes(x, y, fill = group)) + 
  geom_bar(stat = 'identity') +
  theme_classic()+ylim(-2,2)+
  theme(axis.text.x = element_text(angle = 30,hjust = 1),
        legend.position = c(0.8,0.8))+
  xlab('')+ylab('Median Estimated IC50 (C1) / Median Estimated IC50 (C2)')
p1

table(drug.res$group)
drug.res.fit=drug.res[which(drug.res$group=='P < 0.05 and FDR < 0.05'),]

sig_point<-function(dat,leg,ylab,palette=ggsci::pal_lancet()(10)[3:4]){
  library(ggpubr)
  dat=na.omit(dat)
  colnames(dat)=c('group','gene')
  dat=dat[order(dat$group),]
  all.combn=combn(as.character(unique(dat$group)),2)
  my_comparisons=lapply(seq_len(ncol(all.combn)), function(i) all.combn[,i])
  pp=ggplot(dat,aes(x=group,y = gene))+
    #geom_jitter(aes(colour=group),size=1,position = position_jitter(seed=1))+
    geom_boxplot(aes(fill=group),colour='black',alpha=1)+
    theme_classic()+
    xlab('')+ylab(ylab)+labs(fill=leg)+#scale_color_manual(values = palette)+
    scale_fill_manual(values = palette)+
    stat_compare_means(comparisons=my_comparisons,method="wilcox.test",label = "p.signif")
  return(pp)
}
drug_ic50.dat.res[1:4,1:4]
dir.create('results/boxplot')
for (i in unique(as.character(drug.res.fit$x))){
  dd=sig_point(dat = drug_ic50.dat.res[,c("Cluster",i)],
               leg = 'Cluster',ylab = paste0('Drugs(IC50)'),
               palette = c("#FC4E07", "#00AFBB") )
  ggsave(paste0('results/boxplot/',i,'_boxplot.pdf'),dd,height = 5,width = 5)
}
