# Supplementary material for: Programmed cell death-related prognostic genes mediate dysregulation of the immune microenvironment in triple-negative breast cancer
Source: Front Immunol. 2025 Mar 12;16:1563630. doi: 10.3389/fimmu.2025.1563630 (PMC11936919; doi:10.3389/fimmu.2025.1563630)
Supplement: Supplementary file 5 [file DataSheet1.zip › Code/2.R]

rm(list=ls()) 
options(stringsAsFactors = F) 
dir.create("results")
setwd('D:\\项目\\TNBC-NMF\\05.T')
sce=readRDS("..\\01.scRNA\\results\\sce.all.RDS")
#提取T细胞
table(sce$celltype)
scRNA_T=subset(sce,celltype %in% 'Tcells')

dim(scRNA_T)
library(Seurat)
## T细胞重新聚类分群
scRNA_T <- ScaleData(scRNA_T)

scRNA_T <- RunPCA(scRNA_T) 
plot1 <- DimPlot(scRNA_T, reduction = "pca", group.by="orig.ident") 
plot2 <- ElbowPlot(scRNA_T, ndims=20, reduction="pca") 
plotc <- plot1+plot2
plotc

pc.num=1:20

scRNA_T <- FindNeighbors(scRNA_T, dims = pc.num) 

scRNA_T <- FindClusters(scRNA_T)
table(scRNA_T@meta.data$seurat_clusters)

scRNA_T = RunTSNE(scRNA_T, dims = pc.num)
DimPlot(scRNA_T, reduction = "tsne",label = T) 

#UMAP可视化
scRNA_T <- RunUMAP(scRNA_T, dims = pc.num)
DimPlot(scRNA_T, reduction = "umap",label=T) 

#设置不同的分辨率，观察分群效果(选择哪一个？)
for (res in c(0.01, 0.05, 0.1, 0.2, 0.3, 0.5,0.8,1)) {
  scRNA_T=FindClusters(scRNA_T, #graph.name = "CCA_snn", 
                       resolution = res, algorithm = 1)
}
colnames(scRNA_T@meta.data)
apply(scRNA_T@meta.data[,grep("RNA_snn",colnames(scRNA_T@meta.data))],2,table)
library(clustree)
clustree(scRNA_T@meta.data, prefix = "RNA_snn_res.")
sel.clust = "RNA_snn_res.0.2"
scRNA_T <- SetIdent(scRNA_T, value = sel.clust)
table(Idents(scRNA_T))
## 使用nmf的分解结果降维聚类!重要
set.seed(999)
DimPlot(scRNA_T, reduction = "umap",group.by ="RNA_snn_res.0.2" ,label = T) 
habermann_imm <- c('PTPRC','CD27','TRGV9',#gdT
                   'CD8A','CD8B','GZMA',#CD8
                   'CD4','IL7R','CCR7',#CD4
                   'FGFBP2','FCG3RA','GNLY','NKG7',#NK
                   'CCR10','FOXP3','CMTM7' #Reg T
)
habermann_imm <- c("CD3E", "CD4",  "IL7R", "IL2RA", "CD40LG", "CD8A", "CCL5", "NCR1", "KLRB1", "NKG7",'IL17A','RORC',"FOXP3")
library(ggplot2)
DotPlot(scRNA_T, features = habermann_imm,group.by = "RNA_snn_res.0.2") + coord_flip()
scRNA_T$seurat_clusters=scRNA_T$RNA_snn_res.0.2
table(scRNA_T$seurat_clusters)

T_cell_subtype <- c('CD4','CD4','CD8','NK','CD8','Treg','CD8','NK','NK','Naive T','Naive T',
                    'Unknown','Unknown')
Idents(scRNA_T) <- scRNA_T@meta.data$seurat_clusters
names(T_cell_subtype) <- levels(scRNA_T)
scRNA_T<- RenameIdents(scRNA_T, T_cell_subtype)

scRNA_T@meta.data$T_cell_subtype <- Idents(scRNA_T)

Idents(scRNA_T)=scRNA_T@meta.data$T_cell_subtype


scRNA_T=subset(scRNA_T, T_cell_subtype != 'Unknown')
DimPlot(scRNA_T, label = T,cols=c('#313c63','#b42e20','#ebc03e','#377b4c',
                                  '#7bc7cd','#5d84a4','#dadada'),group.by = "T_cell_subtype" ,pt.size = 1, repel = T)+labs(x = "UMAP1", y = "UMAP2") +
  theme(panel.border = element_rect(fill=NA,color="black", element_rect(1), linetype="solid")) 

saveRDS(scRNA_T,"scRNA_T.RDS")
