# Supplementary material for: Programmed cell death-related prognostic genes mediate dysregulation of the immune microenvironment in triple-negative breast cancer
Source: Front Immunol. 2025 Mar 12;16:1563630. doi: 10.3389/fimmu.2025.1563630 (PMC11936919; doi:10.3389/fimmu.2025.1563630)
Supplement: Supplementary file 5 [file DataSheet1.zip › Code/3.R]

rm(list=ls()) 
options(stringsAsFactors = F) 
dir.create("results")
setwd('D:\\ÏîÄ¿\\TNBC-NMF\\08.Bulk')
gene=read.delim("..\\03.Gene select\\results\\gene.txt",header = F)
gene=as.matrix(gene)
tcga_dat=read.delim("../02.Data.pre/BRCA/results/tcga_dat.txt",sep='\t',header = T,check.names = F)
gene_set=list(gene)
names(gene_set)='PCD'
library(genefilter)
library(GSVA)
library(Biobase)
library(edgeR)
# gsvaæ¹æ³
gsva_matrix<- gsva(as.matrix(tcga_dat), gene_set,
                   method='ssgsea',kcdf='Gaussian',abs.ranking=TRUE)


gsva_matrix=as.data.frame(gsva_matrix)
## è¿ç¤åæ­£å¸?
data=gsva_matrix
group=sapply(strsplit(colnames(data),"\\-"),"[",4)
group=sapply(strsplit(group,""),"[",1)
group_list=ifelse(group=="0",'tumor','normal')
group_list=factor(group_list,levels = c('normal','tumor'))
rt=as.data.frame(t(gsva_matrix))
rt$group=group_list


library(ggpubr)

library(tidyverse)
colnames(rt)

ggboxplot(rt,x = "group",
          y = "PCD",
          color = "black",
          fill = "group",
          xlab = "group",
          ylab = "PCD", palette=c('#ebc03e','#b42e20')
)+stat_compare_means()

#Éú´æÆÚ
tcga_cli_T=read.delim("../02.Data.pre/BRCA/results/tcga_cli_T.txt",sep='\t',header = T,check.names = F)
gene_set = read.table(file='PCDcelltype2.txt', header = T, sep = '\t',stringsAsFactors = F)
list <- list()
for(i in 1:length(unique(gene_set$cluster))){
  list[[i]] <- gene_set$gene[gene_set$cluster== (unique(gene_set$cluster)[i])]
}
names(list)<- unique(gene_set$cluster)
gsva_matrix<- gsva(as.matrix(tcga_dat), list,
                   method='ssgsea',kcdf='Gaussian',abs.ranking=TRUE)


gsva_matrix=as.data.frame(gsva_matrix)
data=gsva_matrix
group=sapply(strsplit(colnames(data),"\\-"),"[",4)
group=sapply(strsplit(group,""),"[",1)
group_list=ifelse(group=="0",'tumor','normal')
group_list=factor(group_list,levels = c('normal','tumor'))

rt=as.data.frame(t(gsva_matrix))
rt$group=group_list
table(rt$group)
library(ggpubr)

library(tidyverse)
rt=tidyr::pivot_longer(rt,cols = -c('group'),names_to = "PCD",values_to = 'Abundance')

library(ggpubr)

ggboxplot(
  rt,
  x = "PCD",
  y = "Abundance",
  color = "black",
  fill = "group",
  xlab = "group",
  ylab = "Abundance", palette=c('#ebc03e','#b42e20')
) +
  stat_compare_means(
    aes(group = group),
    label = "p.signif", 
    method = "wilcox.test",
    hide.ns = T,
    size = 4.5
  ) +
  theme(axis.text.x = element_text(
    angle =45,
    hjust = 1,
    vjust = 1
  ))


#É¸Ñ¡Ö×ÁöÑù±¾
data=gsva_matrix
group=sapply(strsplit(colnames(data),"\\-"),"[",4)
group=sapply(strsplit(group,""),"[",1)
group=gsub("2","1",group)
data=data[,group==0]

data=as.data.frame(t(data))

# æä¼Cutoffå¯»æ¾é¢åå½±åçæ°åèéä½èªå¬åç«ç»è
## è¯»åçå­æ°æ®
suv=tcga_cli_T
rownames(suv)=suv$Samples
cli=dplyr::select(suv,'OS.time','OS')
colnames(cli)=c("futime", "fustat")
sameSample=intersect(row.names(data),row.names(cli))
data=data[sameSample,]
cli=cli[sameSample,]
out=cbind(cli,data)
out=cbind(id=row.names(out),out)
write.table(out,file="expTime.txt",sep="\t",row.names=F,quote=F)


rt=read.table("expTime.txt", header=T, sep="\t", check.names=F, row.names=1)     #è¯»åè¾å¥æä»¶

library(survminer)
library(survival)
library(dplyr)
library(caret)
pFilter=1                                                #æ¾èæ§è¿æ»¤æ å?     #è®¾ç½®å·¥ä½ç?
outTab=data.frame()
sigGenes=c("futime","fustat")

for(i in colnames(rt[,3:ncol(rt)])){
  cox <- coxph(Surv(futime, fustat) ~ rt[,i], data = rt)
  coxSummary = summary(cox)
  coxP=coxSummary$coefficients[,"Pr(>|z|)"]
  if(coxP<pFilter){
    sigGenes=c(sigGenes,i)
    outTab=rbind(outTab,
                 cbind(id=i,
                       HR=coxSummary$conf.int[,"exp(coef)"],
                       HR.95L=coxSummary$conf.int[,"lower .95"],
                       HR.95H=coxSummary$conf.int[,"upper .95"],
                       pvalue=coxSummary$coefficients[,"Pr(>|z|)"])
    )
  }
}

write.table(outTab,file="uniCox_tcga.txt",sep="\t",row.names=F,quote=F)


## K-M
immune_p=c()
immune_figure=list()
library(survival)
library(survminer)

#install.packages('cowplot')
library(cowplot)
dev.off()
dir.create('k_m')
range(rt$futime)
for (i in rownames(gsva_matrix)) {
  res.cut=surv_cutpoint(rt, time="futime", event="fustat", variables=i)
  cutoff=as.numeric(res.cut$cutpoint[1])
  print(cutoff)
  Type=ifelse(data[,i]<= cutoff, "Low", "High")
  data=rt
  data$group=Type
  data$group=factor(data$group, levels=c("Low", "High"))
  diff=survdiff(Surv(futime, fustat) ~ group, data = data)
  length=length(levels(factor(data[,"group"])))
  pValue=1-pchisq(diff$chisq, df=length-1)
  immune_p=c(immune_p,pValue)
  if(pValue<0.05){
    fit <- survfit(Surv(futime, fustat) ~ group, data = data)
    bioCol=c('#ebc03e','#b42e20')
    bioCol=bioCol[1:length]
    p=ggsurvplot(fit, 
                 data=data,
                 conf.int=F,
                 pval=pValue,
                 pval.size=6,
                 legend.title=i,
                 legend.labs=levels(factor(data[,"group"])),
                 legend = c(0.7, 0.8),
                 font.legend=12,
                 xlab="Time(Years)",
                 palette = bioCol,
                 #surv.median.line = "hv",
                 risk.table=F,
                 cumevents=F,
                 risk.table.height=.25)
    ggsave2(filename = paste0('./k_m/',i,'.pdf'),width = 4,height = 4)
  }
}


#GSE58812
GSE58812_dat=read.delim("../02.Data.pre/GSE58812/results/GSE58812_exp.txt",sep='\t',header = T,check.names = F)


gene_set = read.table(file='PCDcelltype2.txt', header = T, sep = '\t',stringsAsFactors = F)
list <- list()
for(i in 1:length(unique(gene_set$cluster))){
  list[[i]] <- gene_set$gene[gene_set$cluster== (unique(gene_set$cluster)[i])]
}
names(list)<- unique(gene_set$cluster)
gsva_matrix<- gsva(as.matrix(GSE58812_dat), list,
                   method='ssgsea',kcdf='Gaussian',abs.ranking=TRUE)
gsva_matrix=as.data.frame(gsva_matrix)


data=gsva_matrix
data=as.data.frame(t(data))

suv=read.table('../02.Data.pre/GSE58812/results/GSE58812_cli.txt',row.names = 1,header = T,check.names = F)
cli=dplyr::select(suv,'OS.time','OS')
colnames(cli)=c("futime", "fustat")
cli$futime=cli$futime/365

sameSample=intersect(row.names(data),row.names(cli))
data=data[sameSample,]
cli=cli[sameSample,]
out=cbind(cli,data)
out=cbind(id=row.names(out),out)
write.table(out,file="results/expTime_GSE58812.txt",sep="\t",row.names=F,quote=F)

rt=read.table("results/expTime_GSE58812.txt", header=T, sep="\t", check.names=F, row.names=1)
pFilter=1                                               
outTab=data.frame()
sigGenes=c("futime","fustat")


for(i in colnames(rt[,3:ncol(rt)])){
  cox <- coxph(Surv(futime, fustat) ~ rt[,i], data = rt)
  coxSummary = summary(cox)
  coxP=coxSummary$coefficients[,"Pr(>|z|)"]
  if(coxP<pFilter){
    sigGenes=c(sigGenes,i)
    outTab=rbind(outTab,
                 cbind(id=i,
                       HR=coxSummary$conf.int[,"exp(coef)"],
                       HR.95L=coxSummary$conf.int[,"lower .95"],
                       HR.95H=coxSummary$conf.int[,"upper .95"],
                       pvalue=coxSummary$coefficients[,"Pr(>|z|)"])
    )
  }
}
write.table(outTab,file="results/uniCox_GSE58812.txt.txt",sep="\t",row.names=F,quote=F)
rt=read.table("results/expTime_GSE58812.txt", header=T, sep="\t", check.names=F, row.names=1) 


immune_p=c()
immune_figure=list()
library(survival)
library(survminer)
library(cowplot)
dir.create('GSE58812')
for (i in rownames(gsva_matrix)) {
  res.cut=surv_cutpoint(rt, time="futime", event="fustat", variables=i)
  cutoff=as.numeric(res.cut$cutpoint[1])
  print(cutoff)
  Type=ifelse(data[,i]<= cutoff, "Low", "High")
  data=rt
  data$group=Type
  data$group=factor(data$group, levels=c("Low", "High"))
  diff=survdiff(Surv(futime, fustat) ~ group, data = data)
  length=length(levels(factor(data[,"group"])))
  pValue=1-pchisq(diff$chisq, df=length-1)
  immune_p=c(immune_p,pValue)
  if(pValue<0.05){
    fit <- survfit(Surv(futime, fustat) ~ group, data = data)
    bioCol=c('#ebc03e','#b42e20')
    bioCol=bioCol[1:length]
    p=ggsurvplot(fit, 
                 data=data,
                 conf.int=F,
                 pval=pValue,
                 pval.size=6,
                 legend.title=i,
                 legend.labs=levels(factor(data[,"group"])),
                 legend = c(0.7, 0.8),
                 font.legend=12,
                 xlab="Time(Months)",
                 palette = bioCol,
                 #surv.median.line = "hv",
                 risk.table=F,
                 cumevents=F,
                 risk.table.height=.25)
    ggsave2(filename = paste0('./GSE58812/',i,'.pdf'),width = 4,height = 4)
  }
}


#METABRIC
cbio_dat=read.delim("../02.Data.pre/METABRIC/results/cbio_dat.txt",sep='\t',header = T,check.names = F)


gene_set = read.table(file='PCDcelltype2.txt', header = T, sep = '\t',stringsAsFactors = F)
list <- list()
for(i in 1:length(unique(gene_set$cluster))){
  list[[i]] <- gene_set$gene[gene_set$cluster== (unique(gene_set$cluster)[i])]
}
names(list)<- unique(gene_set$cluster)
gsva_matrix<- gsva(as.matrix(cbio_dat), list,
                   method='ssgsea',kcdf='Gaussian',abs.ranking=TRUE)
gsva_matrix=as.data.frame(gsva_matrix)


data=gsva_matrix
data=as.data.frame(t(data))

suv=read.table('../02.Data.pre/METABRIC/results/cbio_cli.txt',row.names = 1,header = T,check.names = F)
cli=dplyr::select(suv,'OS.time','OS')
colnames(cli)=c("futime", "fustat")
cli$futime=cli$futime/365

sameSample=intersect(row.names(data),row.names(cli))
data=data[sameSample,]
cli=cli[sameSample,]
out=cbind(cli,data)
out=cbind(id=row.names(out),out)
write.table(out,file="results/expTime_METABRIC.txt",sep="\t",row.names=F,quote=F)

rt=read.table("results/expTime_METABRIC.txt", header=T, sep="\t", check.names=F, row.names=1)
pFilter=1                                               
outTab=data.frame()
sigGenes=c("futime","fustat")


for(i in colnames(rt[,3:ncol(rt)])){
  cox <- coxph(Surv(futime, fustat) ~ rt[,i], data = rt)
  coxSummary = summary(cox)
  coxP=coxSummary$coefficients[,"Pr(>|z|)"]
  if(coxP<pFilter){
    sigGenes=c(sigGenes,i)
    outTab=rbind(outTab,
                 cbind(id=i,
                       HR=coxSummary$conf.int[,"exp(coef)"],
                       HR.95L=coxSummary$conf.int[,"lower .95"],
                       HR.95H=coxSummary$conf.int[,"upper .95"],
                       pvalue=coxSummary$coefficients[,"Pr(>|z|)"])
    )
  }
}
write.table(outTab,file="results/uniCox_METABRIC.txt.txt",sep="\t",row.names=F,quote=F)
rt=read.table("results/expTime_METABRIC.txt", header=T, sep="\t", check.names=F, row.names=1) 


immune_p=c()
immune_figure=list()
library(survival)
library(survminer)
library(cowplot)
dir.create('METABRIC')
for (i in rownames(gsva_matrix)) {
  res.cut=surv_cutpoint(rt, time="futime", event="fustat", variables=i)
  cutoff=as.numeric(res.cut$cutpoint[1])
  print(cutoff)
  Type=ifelse(data[,i]<= cutoff, "Low", "High")
  data=rt
  data$group=Type
  data$group=factor(data$group, levels=c("Low", "High"))
  diff=survdiff(Surv(futime, fustat) ~ group, data = data)
  length=length(levels(factor(data[,"group"])))
  pValue=1-pchisq(diff$chisq, df=length-1)
  immune_p=c(immune_p,pValue)
  if(pValue<0.05){
    fit <- survfit(Surv(futime, fustat) ~ group, data = data)
    bioCol=c('#ebc03e','#b42e20')
    bioCol=bioCol[1:length]
    p=ggsurvplot(fit, 
                 data=data,
                 conf.int=F,
                 pval=pValue,
                 pval.size=6,
                 legend.title=i,
                 legend.labs=levels(factor(data[,"group"])),
                 legend = c(0.7, 0.8),
                 font.legend=12,
                 xlab="Time(Months)",
                 palette = bioCol,
                 #surv.median.line = "hv",
                 risk.table=F,
                 cumevents=F,
                 risk.table.height=.25)
    ggsave2(filename = paste0('./METABRIC/',i,'.pdf'),width = 4,height = 4)
  }
}


#UNICOX
rt1=read.table('results/uniCox_tcga.txt',header = T)
rt2=read.table('results/uniCox_GSE58812.txt',header = T)
#rt3=read.table('results/uniCox_METABRIC.txt',header = T)
rt1$Dataset='TCGA'
rt2$Dataset='GSE58812'
#rt3$Dataset='METABRIC'


rt=rbind(rt1,rt2)
rt$`-logP`=-log(rt$pvalue)
rt$logHR=log(rt$HR)
library(ggplot2)
rt$logHR=ifelse(rt$logHR>3,3,rt$logHR)
rt$logHR=ifelse(rt$logHR< -3,-3,rt$logHR)


ggplot(data=rt)+
  geom_point(aes(y=Dataset,x=id,fill=logHR,size= `-logP`),
             color='black',shape=21,stroke=1.5)+
  scale_fill_gradientn(colours = c('#403D76','#E3B635','#C02E20'),limits=c(-3,3))+
  theme_bw()+
  theme(axis.text.x=element_text(angle=60,hjust=1),
        panel.grid.major =element_blank(), 
        panel.grid.minor = element_blank())+
  scale_size_area(breaks=c(1,2,3))
