# Supplementary material for: Programmed cell death-related prognostic genes mediate dysregulation of the immune microenvironment in triple-negative breast cancer
Source: Front Immunol. 2025 Mar 12;16:1563630. doi: 10.3389/fimmu.2025.1563630 (PMC11936919; doi:10.3389/fimmu.2025.1563630)
Supplement: Supplementary file 5 [file DataSheet1.zip › Code/4.R]

rm(list=ls()) 
options(stringsAsFactors = F) 
dir.create("results")
setwd('D:\\ÏîÄ¿\\TNBC-NMF\\09.Model')
library(limma)
library(ggpubr)
tcga_dat=read.delim("../02.Data.pre/BRCA/results/tcga_dat.txt",sep='\t',header = T,check.names = F)
group=read.delim("../02.Data.pre/BRCA/results/group.txt",sep='\t',header = T,check.names = F)
limma_DEG=function(exp,group,ulab,dlab){
  library(limma)
  ind1=which(group==ulab)
  ind2=which(group==dlab)
  sml <- c(rep('A',length(ind1)),rep('B',length(ind2)))    # set group names
  eset=exp[,c(ind1,ind2)]
  fl <- as.factor(sml)
  
  design <- model.matrix(~fl+0)
  colnames(design) <- levels(fl)
  cont.matrix<-makeContrasts(contrasts='A-B',levels=design)
  #print(head(eset))
  fit<-lmFit (eset,design)
  fit2 <- contrasts.fit(fit, cont.matrix)
  fit2 <- eBayes(fit2)
  #print(sml)
  tT <- topTable(fit2, adjust="fdr", sort.by="B", number=nrow(eset))
  return(tT)
}
table(group$group)
tcga.diff<-limma_DEG(exp = tcga_dat[,group$Samples],
                         group = group$group,
                         ulab = 'TNBC',dlab = 'Normal')
tcga.diff <- tcga.diff[tcga.diff$adj.P.Val < 0.05, ]
tcga.diff <- tcga.diff[tcga.diff$logFC < -0.5|tcga.diff$logFC > 0.5, ]
gene_set = read.table(file='clustergene.txt', header = F, sep = '\t',stringsAsFactors = F)

samgene=intersect(gene_set$V1,rownames(tcga.diff))
tcga_cli_T=read.delim("../02.Data.pre/BRCA/results/tcga_cli_T.txt",sep='\t',header = T,check.names = F,row.names = 1)

tcga_dat_m=as.data.frame(t(tcga_dat[samgene,]))
tcga_dat_m=tcga_dat_m[rownames(tcga_cli_T),]
tcga_dat_m=cbind.data.frame(OS.time=tcga_cli_T$OS.time,
                            OS=tcga_cli_T$OS,
                            tcga_dat_m[rownames(tcga_cli_T),])
library(survival)

cox_batch<-function(dat,time,event){
  coxRun<-function(dat){
    library(survival)
    colnames(dat)=c('time','status','AS')  
    dat=dat[which(!is.na(dat[,1])&!is.na(dat[,3])&!is.na(dat[,2])),]
    #print(nrow(dat))
    if(nrow(dat)<10){
      print(paste0('Sample Num is small:',nrow(dat)))
      return(c(NA,NA,NA,NA))
    }
    #if(quantile(dat[,3])['25%']==quantile(dat[,3])['50%']) return(c(NA,NA,NA,NA))
    fmla <- as.formula("Surv(time, status) ~AS")
    if(table(dat[,2])[1]>1&table(dat[,2])[2]>1){
      cox <- survival::coxph(fmla, data = dat)
      re=c(summary(cox)[[7]][5],summary(cox)[[7]][2],summary(cox)[[8]][3],summary(cox)[[8]][4])
      return(re)
    }else{
      return(c(NA,NA,NA,NA))
    }
  }
  t.inds=which(!is.na(time)&!is.na(event))
  dat1=dat[,t.inds]
  os=time[t.inds]
  ev=event[t.inds]
  
  ct=sum(ev%in%c(0,1))
  if(ct!=length(ev)){
    print('event must be 0(alive) or 1(dead)')
    return(NULL)
  }
  
  res=t(apply(dat1, 1, function(x){
    ep=as.numeric(as.character(x))
    ind2=which(!is.na(ep))
    print(length(ind2))
    if(length(ind2)>1){
      os1=os[ind2]
      ev1=ev[ind2]
      ep1=ep[ind2]
      return(coxRun(data.frame(os1,ev1,ep1)))
    }else{
      return(c(NA,NA,NA,NA))
    }
  }))
  colnames(res)=c('p.value','HR','Low 95%CI','High 95%CI')
  row.names(res)=row.names(dat1)
  return(as.data.frame(res))
}
tcga.cox=cox_batch(dat = t(tcga_dat_m[,-c(1,2)]),
                   time = tcga_dat_m$OS.time,
                   event = tcga_dat_m$OS)
head(tcga.cox)
fitp=0.05
tcga.sig.fit=tcga.cox[which(tcga.cox$p.value<fitp),]
write.table(tcga.sig.fit,"results/tcga.sig.fit.txt",sep="\t",row.names=T,quote=F)
hubgene=row.names(tcga.sig.fit)


tcga.dat<-read.delim("../02.Data.pre/BRCA/results/tcga_dat_T.txt",sep='\t',header = T,check.names = F,row.names = 1)
tcga.cli<-read.delim("../02.Data.pre/BRCA/results/tcga_cli_T.txt",sep='\t',header = T,check.names = F,row.names = 1)
samt=intersect(rownames(tcga.cli),colnames(tcga.dat))
traindata=tcga.dat[hubgene,]
traindata=traindata[,samt]
train.cli=tcga.cli[colnames(traindata),]
write.table(traindata,'results/traindata.txt',quote = F,row.names = T,sep='\t')
write.table(train.cli,'results/train.cli.txt',quote = F,row.names = T,sep='\t')


GSE58812.dat<-read.delim('../02.Data.pre/GSE58812/results/GSE58812_exp.txt',sep='\t',header = T,check.names = F,row.names = 1)
GSE58812.cli<-read.delim('../02.Data.pre/GSE58812/results/GSE58812_cli.txt',sep='\t',header = T,row.names = 1)
GSE58812.test=GSE58812.dat[hubgene,]
GSE58812.test.cli=GSE58812.cli[colnames(GSE58812.test),]
write.table(GSE58812.test,'results/GSE58812.test.txt',quote = F,row.names = T,sep='\t')
write.table(GSE58812.test.cli,'results/GSE58812.test.cli.txt',quote = F,row.names = T,sep='\t')

GSE21653.dat<-read.delim('../02.Data.pre/GSE21653/results/GSE21653_dat.txt',sep='\t',header = T,check.names = F,row.names = 1)
GSE21653.cli<-read.delim('../02.Data.pre/GSE21653/results/GSE21653_cli.txt',sep='\t',header = T,row.names = 1)
GSE21653.test=GSE21653.dat[hubgene,]
GSE21653.test.cli=GSE21653.cli[colnames(GSE21653.test),]
write.table(GSE21653.test,'results/GSE21653.test.txt',quote = F,row.names = T,sep='\t')
write.table(GSE21653.test.cli,'results/GSE21653.test.cli.txt',quote = F,row.names = T,sep='\t')


#µÃµ½½á¹ûÑéÖ¤km£¬ROC
cluster=read.delim("D:\\ÏîÄ¿\\TNBC-NMF\\09.Model\\results\\modelrisk.txt",sep='\t',header = T,row.names = 1)
tcga.cli=tcga.cli[,c(7,8)]
tcga.cli=tcga.cli[rownames(cluster),]
cluster=cbind(cluster,tcga.cli)


rt=cluster
head(rt)
colnames(rt)=c("risk","fustat","futime")
library(survival)
library(survminer)
range(rt$futime)
rt$futime=ifelse(rt$futime > 6,"6",rt$futime)
rt$futime=as.numeric(rt$futime)
res.cut=surv_cutpoint(rt, time="futime", 
                      event="fustat",
                      variables='risk')
cutoff=as.numeric(res.cut$cutpoint[1])
print(cutoff)
Type=ifelse(rt[,'risk']<= cutoff, "Low", "High")
data=rt
data$group=Type
data$group=factor(data$group, levels=c("Low", "High"))
diff=survdiff(Surv(futime, fustat) ~ group, data = data)
length=length(levels(factor(data[,"group"])))
pValue=1-pchisq(diff$chisq, df=length-1)
fit <- survfit(Surv(futime, fustat) ~ group, data = data)
bioCol=c('#ebc03e','#b42e20')
bioCol=bioCol[1:length]
ggsurvplot(fit, 
           data=data,
           conf.int=F,
           pval=pValue,
           pval.size=6,
           legend.title='Riskscore',
           legend.labs=levels(factor(data[,"group"])),
           legend = c(0.7, 0.8),
           font.legend=12,
           xlab="Time(Years)",
           palette = bioCol,
           #surv.median.line = "hv",
           risk.table=F,
           cumevents=F,
           risk.table.height=.25)

cluster$group=ifelse(cluster$Lasso.StepCox.backward.>median(cluster$Lasso.StepCox.backward.),"High","Low")
write.table(cluster,"results/cluster.txt",quote = F,row.names = T,sep='\t')


#
riskmat=read.delim('D:\\ÏîÄ¿\\TNBC-NMF\\09.Model\\results\\riskscore_mat.txt',sep='\t',header = T,row.names = 1,check.names = F)
riskmat=riskmat[,c("Lasso+StepCox[backward]"),drop=F]
GSE58812.cli<-read.delim('../02.Data.pre/GSE58812/results/GSE58812_cli.txt',sep='\t',header = T,row.names = 1)
GSE58812.riskmat=riskmat[row.names(GSE58812.cli),,drop=F]
GSE58812.riskmat=cbind(GSE58812.riskmat,GSE58812.cli)
rt=GSE58812.riskmat
colnames(rt)=c("risk","fustat","futime")
rt$futime=rt$futime/365
library(survival)
library(survminer)
range(rt$futime)
rt$futime=ifelse(rt$futime > 6,"6",rt$futime)
rt$futime=as.numeric(rt$futime)
res.cut=surv_cutpoint(rt, time="futime", 
                      event="fustat",
                      variables='risk')
cutoff=as.numeric(res.cut$cutpoint[1])
print(cutoff)
Type=ifelse(rt[,'risk']<= cutoff, "Low", "High")
data=rt
data$group=Type
data$group=factor(data$group, levels=c("Low", "High"))
diff=survdiff(Surv(futime, fustat) ~ group, data = data)
length=length(levels(factor(data[,"group"])))
pValue=1-pchisq(diff$chisq, df=length-1)
fit <- survfit(Surv(futime, fustat) ~ group, data = data)
bioCol=c('#ebc03e','#b42e20')
bioCol=bioCol[1:length]
ggsurvplot(fit, 
           data=data,
           conf.int=F,
           pval=pValue,
           pval.size=6,
           legend.title='Riskscore',
           legend.labs=levels(factor(data[,"group"])),
           legend = c(0.7, 0.8),
           font.legend=12,
           xlab="Time(Years)",
           palette = bioCol,
           #surv.median.line = "hv",
           risk.table=F,
           cumevents=F,
           risk.table.height=.25)

cluster$group=ifelse(cluster$Lasso.StepCox.backward.>median(cluster$Lasso.StepCox.backward.),"High","Low")
write.table(cluster,"results/cluster.txt",quote = F,row.names = T,sep='\t')

#
riskmat=read.delim('D:\\ÏîÄ¿\\TNBC-NMF\\09.Model\\results\\riskscore_mat.txt',sep='\t',header = T,row.names = 1,check.names = F)
riskmat=riskmat[,c("Lasso+StepCox[backward]"),drop=F]
GSE21653_cli=read.delim('../02.Data.pre/GSE21653/results/GSE21653_cli.txt',sep='\t',header = T,row.names = 1)
GSE21653.riskmat=riskmat[row.names(GSE21653_cli),,drop=F]
GSE21653.riskmat=cbind(GSE21653.riskmat,GSE21653_cli)
rt=GSE21653.riskmat
colnames(rt)=c("risk","fustat","futime")
library(survival)
library(survminer)
range(rt$futime)
rt$futime=ifelse(rt$futime > 6,"6",rt$futime)
rt$futime=as.numeric(rt$futime)
res.cut=surv_cutpoint(rt, time="futime", 
                      event="fustat",
                      variables='risk')
cutoff=as.numeric(res.cut$cutpoint[1])
print(cutoff)
Type=ifelse(rt[,'risk']<= cutoff, "Low", "High")
data=rt
data$group=Type
data$group=factor(data$group, levels=c("Low", "High"))
diff=survdiff(Surv(futime, fustat) ~ group, data = data)
length=length(levels(factor(data[,"group"])))
pValue=1-pchisq(diff$chisq, df=length-1)
fit <- survfit(Surv(futime, fustat) ~ group, data = data)
bioCol=c('#ebc03e','#b42e20')
bioCol=bioCol[1:length]
ggsurvplot(fit, 
           data=data,
           conf.int=F,
           pval=pValue,
           pval.size=6,
           legend.title='Riskscore',
           legend.labs=levels(factor(data[,"group"])),
           legend = c(0.7, 0.8),
           font.legend=12,
           xlab="Time(Years)",
           palette = bioCol,
           #surv.median.line = "hv",
           risk.table=F,
           cumevents=F,
           risk.table.height=.25)
