# Supplementary material for: Programmed cell death-related prognostic genes mediate dysregulation of the immune microenvironment in triple-negative breast cancer
Source: Front Immunol. 2025 Mar 12;16:1563630. doi: 10.3389/fimmu.2025.1563630 (PMC11936919; doi:10.3389/fimmu.2025.1563630)
Supplement: Supplementary file 5 [file DataSheet1.zip › Code/6.R]

rm(list=ls()) 
options(stringsAsFactors = F) 
dir.create("results/B/")
setwd('D:\\ÏîÄ¿\\TNBC-NMF\\06.B')
dir.create("results")
library(Seurat)
library(scRNAtoolVis)
## È¡³öB
sce=readRDS("..\\01.scRNA\\results\\sce.all.RDS")
table(sce$celltype)
scRNA_Bcell=subset(sce,celltype %in% 'Bcells')
gene=read.delim("..\\03.Gene select\\results\\gene.txt",header = F)
gene=as.matrix(gene)

dim(scRNA_Bcell)

## éæ°èç±»åç¾¤
scRNA_Bcell<- ScaleData(scRNA_Bcell)

scRNA_Bcell<- RunPCA(scRNA_Bcell) 
plot1 <- DimPlot(scRNA_Bcell, reduction = "pca", group.by="orig.ident") 
plot2 <- ElbowPlot(scRNA_Bcell, ndims=20, reduction="pca") 
plotc <- plot1+plot2
plotc

#PCéåæ¯è¾éæ
pc.num=1:20

scRNA_Bcell <- FindNeighbors(scRNA_Bcell, dims = pc.num) 

scRNA_Bcell <- FindClusters(scRNA_Bcell)
table(scRNA_Bcell@meta.data$seurat_clusters)

for (res in c(0.01, 0.05, 0.1, 0.2, 0.3, 0.5,0.8,1)) {
  scRNA_Bcell=FindClusters(scRNA_Bcell, #graph.name = "CCA_snn", 
                           resolution = res, algorithm = 1)
}
colnames(scRNA_Bcell@meta.data)
apply(scRNA_Bcell@meta.data[,grep("RNA_snn",colnames(scRNA_Bcell@meta.data))],2,table)
library(clustree)
clustree(scRNA_Bcell@meta.data, prefix = "RNA_snn_res.")
sel.clust = "RNA_snn_res.0.05"
scRNA_Bcell <- SetIdent(scRNA_Bcell, value = sel.clust)
table(Idents(scRNA_Bcell))
## Ê¹ÓÃnmfµÄ·Ö½â½á¹û½µÎ¬¾ÛÀà!ÖØÒª
set.seed(999)

scRNA_Bcell <- FindClusters(scRNA_Bcell,resolution = 0.05)

habermann_imm <- c("JCHAIN", "IGHG1", "IGLL5", "MS4A1", "CD19", 'CD20',"CD79A")
## å¯ä»¥çå°1ï¼?2æ¯å·¨å¬ç»èï¼0æ¯è¥å¤§ç»èï¼3æ¯åæ ¸ç»è?
library(ggplot2)
DotPlot(scRNA_Bcell, features = habermann_imm,group.by = "seurat_clusters") +
  coord_flip()+scale_colour_gradientn(colours =c('#dadada','#bc3c29'))

## 
B_subtype <- c('Plasma_cells','B_cells','Plasma_cells','B_cells','Plasma_cells','Plasma_cells','B_cells')

#tSNEå¯è§å?
scRNA_Bcell = RunTSNE(scRNA_Bcell, reduction = 'pca')
DimPlot(scRNA_Bcell, reduction = "tsne",label = T) 

#UMAPå¯è§å?
scRNA_Bcell <- RunUMAP(scRNA_Bcell, reduction = 'pca', dims = 1:20)
DimPlot(scRNA_Bcell, reduction = "umap",label=T) 


Idents(scRNA_Bcell) <- scRNA_Bcell@meta.data$seurat_clusters
names(B_subtype) <- levels(scRNA_Bcell)
scRNA_Bcell<- RenameIdents(scRNA_Bcell, B_subtype)

scRNA_Bcell@meta.data$B_subtype <- Idents(scRNA_Bcell)

Idents(scRNA_Bcell)=scRNA_Bcell@meta.data$B_subtype

DimPlot(scRNA_Bcell, label = T,  cols= c('#313c63','#b42e20','#ebc03e','#377b4c',
                                         '#7bc7cd','#5d84a4','#dadada'),group.by = "B_subtype" ,pt.size = 1, repel = T)+labs(x = "UMAP1", y = "UMAP2") +
  theme(panel.border = element_rect(fill=NA,color="black", element_rect(1), linetype="solid")) 

## È¡³öBÏ¸°û
scRNA_Bcell=subset(scRNA_Bcell,B_subtype %in% 'B_cells')


#NMF
scRNA_Bcell$id=colnames(scRNA_Bcell)
scRNA_Bcell_aa=scRNA_Bcell[rownames(scRNA_Bcell) %in% gene,]

df <- scRNA_Bcell_aa@assays$RNA@data
df=as.data.frame(df)

df <- df[rowMeans(df) !=0,  ]
df <- df[,colMeans(df) !=0 ]

## Ò»µãÃ»±í´ïµÄÏ¸°ûÈ¥³ý
scRNA_Bcell=subset(scRNA_Bcell,id %in% colnames(df))

library(NMF)
res <- nmf(df, 10, method = "snmf/r", seed = 'nndsvd')

## NMF½á¹û·µ»Øsuerat¶ÔÏó
scRNA_Bcell@reductions$nmf <- scRNA_Bcell@reductions$pca
scRNA_Bcell@reductions$nmf@cell.embeddings <- t(coef(res))    
scRNA_Bcell@reductions$nmf@feature.loadings <- basis(res)  

## Ê¹ÓÃnmfµÄ·Ö½â½á¹û½µÎ¬¾ÛÀà!ÖØÒª
set.seed(999)

scRNA_B.nmf <- RunUMAP(scRNA_Bcell, reduction = 'nmf', dims = 1:10) 
scRNA_B.nmf <- FindNeighbors(scRNA_B.nmf,reduction = 'nmf', dims = 1:10)
#ÉèÖÃ²»Í¬µÄ·Ö±æÂÊ£¬¹Û²ì·ÖÈºÐ§¹û(Ñ¡ÔñÄÄÒ»¸ö£¿)
for (res in c(0.01, 0.05, 0.1, 0.2, 0.3, 0.5,0.8,1)) {
  scRNA_B.nmf=FindClusters(scRNA_B.nmf, #graph.name = "CCA_snn", 
                           resolution = res, algorithm = 1)
}
colnames(scRNA_B.nmf@meta.data)
apply(scRNA_B.nmf@meta.data[,grep("RNA_snn",colnames(scRNA_B.nmf@meta.data))],2,table)
library(clustree)
clustree(scRNA_B.nmf@meta.data, prefix = "RNA_snn_res.")
sel.clust = "RNA_snn_res.0.05"
scRNA_B.nmf <- SetIdent(scRNA_B.nmf, value = sel.clust)
table(Idents(scRNA_B.nmf))
## Ê¹ÓÃnmfµÄ·Ö½â½á¹û½µÎ¬¾ÛÀà!ÖØÒª
set.seed(999)

scRNA_B.nmf <- FindClusters(scRNA_B.nmf,resolution = 0.05)
scRNA_B.nmf$NMF_cluster=scRNA_B.nmf$seurat_clusters
## ½á¹û¿ÉÊÓ»¯  
DimPlot(scRNA_B.nmf, label = T,cols=c('#313c63','#b42e20','#ebc03e','#377b4c',
                                      '#7bc7cd','#5d84a4','#dadada',"#00F5FF")) 

df=FindAllMarkers(scRNA_B.nmf,logfc.threshold = 0.1,only.pos = T)
write.csv(df,file ='results/BCDEG_BC.csv',quote=F)


## ¶¨ÒåÐÂµÄÏ¸°ûÑÇÈº£¡×¢ÒâÐÞ¸Ä´úÂë£¡£¡£¡£¡£¡£¡£¡£¡£¡£¡£¡£¡£¡£¡
NMF_celltype<- c('ITM2C-B-C1','None-B-C5',
                 'MTDH-B-C2','LAMTOR1-B-C3','IR2-B-C4')
Idents(scRNA_B.nmf) <- scRNA_B.nmf@meta.data$NMF_cluster
names(NMF_celltype) <- levels(scRNA_B.nmf)
scRNA_B.nmf<- RenameIdents(scRNA_B.nmf, NMF_celltype)

scRNA_B.nmf@meta.data$NMF_celltype <- Idents(scRNA_B.nmf)


Idents(scRNA_B.nmf)=scRNA_B.nmf@meta.data$NMF_celltype


DimPlot(scRNA_B.nmf,group.by = 'NMF_celltype',label = T,cols=c('#313c63','#b42e20','#ebc03e','#377b4c',
                                                               '#7bc7cd','#5d84a4',"#8B008B","#7bc563"))
scRNA_B.nmf$celltype = factor(scRNA_B.nmf$NMF_celltype, 
                              levels=c('ITM2C-B-C1','MTDH-B-C2','LAMTOR1-B-C3','IR2-B-C4','None-B-C5'))


saveRDS(scRNA_B.nmf,file ='scRNA_B.nmf.RDS')


df=FindAllMarkers(scRNA_B.nmf,logfc.threshold = 0.1,only.pos = T)
write.csv(df,file ='results/BCDEG_BC_cluster.csv',quote=F)


#ÄâÊ±Ðò
library(BiocGenerics)
library(monocle)
library(tidyverse)
library(patchwork)


data=as.matrix(scRNA_B.nmf@assays$RNA@counts)

data <- as(data, 'sparseMatrix')
pd <- new('AnnotatedDataFrame', data = scRNA_B.nmf@meta.data)
fData <- data.frame(gene_short_name = row.names(data), row.names = row.names(data))
fd <- new('AnnotatedDataFrame', data = fData)
## ÒÔÏÂ´úÂëÒ»ÂÉ²»µÃÐÞ¸Ä
mycds <- newCellDataSet(data,
                        phenoData = pd,
                        featureData = fd,
                        expressionFamily = negbinomial.size())

mycds <- estimateSizeFactors(mycds)
mycds <- estimateDispersions(mycds, cores=4, relative_expr = TRUE)

##Ê¹ÓÃmonocleÑ¡ÔñµÄ¸ß±ä»ùÒò£¬²»ÐÞ¸Ä
disp_table <- dispersionTable(mycds)
disp.genes <- subset(disp_table, mean_expression >= 0.1 & dispersion_empirical >= 1 * dispersion_fit)$gene_id
mycds <- setOrderingFilter(mycds, disp.genes)
plot_ordering_genes(mycds)


#½µÎ¬
mycds <- reduceDimension(mycds, max_components = 2, method = 'DDRTree')
#ÅÅÐò£¬±¨´íÇëÓÃ4.1ÒÔÉÏµÄR£¬²¢ÖØ×°monocle
mycds <- orderCells(mycds)

ss=intersect(gene,rownames(scRNA_B.nmf))
dev.off()
my_pseudotime_cluster <- plot_pseudotime_heatmap(mycds[ss,],
                                                 num_clusters = 4, # add_annotation_col = ac,
                                                 show_rownames = TRUE,
                                                 return_heatmap = TRUE)

my_pseudotime_cluster 
library(ClusterGVis)

plot_pseudotime_heatmap2(mycds[ss,],
                         num_clusters = 4,
                         cores = 1,
                         show_rownames = T,
                         return_heatmap = T)


df <- plot_pseudotime_heatmap2(mycds[ss,],
                               num_clusters = 4,
                               cores = 1)

visCluster(object = df,plot.type = "line")
visCluster(object = df,plot.type = "heatmap")

pdf(file = "results/ÄâÊ±ÐòÈÈÍ¼.pdf",height = 8,width = 6,onefile = F)
gene1 = sample(df$wide.res$gene,37,replace = T)
visCluster(object = df,plot.type = "heatmap",
           markGenes = gene1)

visCluster(object = df,plot.type = "both")
dev.off()


#State¹ì¼£·Ö²¼Í¼
p1<- plot_cell_trajectory(mycds, color_by = "State")


p2 <- plot_cell_trajectory(mycds, color_by = "NMF_celltype")


p3 <- plot_cell_trajectory(mycds, color_by = "Pseudotime")

##ºÏ²¢³öÍ¼
library(patchwork)#Æ´Í¼
p2+p3


########### Ï¸°ûÍ¨Ñ¶(¼äÖÊºÍÉÏÆ¤£©#################################
scRNA_B.nmf=readRDS("scRNA_B.nmf.RDS")
sce=readRDS("..\\01.scRNA\\results\\sce.all.RDS")
table(sce$celltype)
scRNA_chat <-subset(sce, celltype %in% c('epi'))
table(scRNA_chat$celltype)
# ¸³Ò»ÁÐ
scRNA_chat$NMF_celltype='epi'
scRNA_chat=merge(scRNA_chat,scRNA_B.nmf)

table(scRNA_chat$NMF_celltype)
meta =scRNA_chat@meta.data # a dataframe with rownames containing cell mata data

data_input <- as.matrix(scRNA_chat@assays$RNA@data)
#data_input=data_input[,rownames(meta)]
identical(colnames(data_input),rownames(meta))

library(CellChat)
cellchat <- createCellChat(object = data_input, meta = meta, group.by = "NMF_celltype")

CellChatDB <- CellChatDB.human 
groupSize <- as.numeric(table(cellchat@idents))
CellChatDB.use <- subsetDB(CellChatDB, search = "Secreted Signaling") 
cellchat@DB <- CellChatDB.use 

dplyr::glimpse(CellChatDB$interaction)##ÅäÌå-ÊÜÌå·ÖÎö
# ÌáÈ¡Êý¾Ý¿âÖ§³ÖµÄÊý¾Ý×Ó¼¯
cellchat <- subsetData(cellchat)
# Ê¶±ð¹ý±í´ï»ùÒò
cellchat <- identifyOverExpressedGenes(cellchat)
# Ê¶±ðÅäÌå-ÊÜÌå¶Ô
cellchat <- identifyOverExpressedInteractions(cellchat)
# ½«ÅäÌå¡¢ÊÜÌåÍ¶Éäµ½PPIÍøÂç
cellchat <- projectData(cellchat, PPI.human)
unique(cellchat@idents)

cellchat <- computeCommunProb(cellchat)

# Filter out the cell-cell communication if there are only few number of cells in certain cell groups
cellchat <- filterCommunication(cellchat, min.cells = 10)
cellchat <- computeCommunProbPathway(cellchat)

df.net<- subsetCommunication(cellchat)

cellchat <- aggregateNet(cellchat)
groupSize <- as.numeric(table(cellchat@idents))

##Ê±³£deff.off!!!!
dev.off()
P1=netVisual_circle(cellchat@net$count, vertex.weight = groupSize, 
                    weight.scale = T, label.edge= T, sources.use = 'epi',
                    title.name = "Number of interactions")
dev.off()

P2=netVisual_circle(cellchat@net$weight, vertex.weight = groupSize, 
                    weight.scale = T, label.edge= F, 
                    title.name = "Interaction weights/strength")


cellchat <- netAnalysis_computeCentrality(cellchat, slot.name = "netP")
netAnalysis_signalingRole_network(cellchat, signaling = 'GAS', width = 8, height = 2.5, font.size = 10)


h1=netAnalysis_signalingRole_heatmap(cellchat, pattern = "outgoing")
h2=netAnalysis_signalingRole_heatmap(cellchat, pattern = "incoming")
h1 + h2
dev.off()

#Ö¸¶¨ÊÜÌå-ÅäÌåÏ¸°ûÀàÐÍ
table(cellchat@meta$celltype)
h3=netVisual_bubble(cellchat, sources.use = c(1), 
                    targets.use = c(2,3,4,5,6,7), remove.isolate = FALSE)
h4=netVisual_bubble(cellchat, sources.use = c(2,3,4,5,6,7), 
                    targets.use = c(1), remove.isolate = FALSE)

h3+h4


######################################
scRNA_T_CD8=readRDS('../05.T/scRNA_CD8_NMF.RDS')
scRNA_T_CD4=readRDS('../05.T/scRNA_CD4_NMF.RDS')
scRNA_T_NK=readRDS('../05.T/scRNA_NK_NMF.RDS')
scRNA_T_Treg=readRDS('../05.T/scRNA_Treg_NMF.RDS')
scRNA_B=readRDS('scRNA_B.nmf.RDS')
scRNA_chat <-subset(sce, celltype=='epi')
scRNA_chat$NMF_celltype='epi'
scRNA_chat=merge(scRNA_chat,c(scRNA_T_CD8,scRNA_T_CD4,
                              scRNA_T_NK,scRNA_T_Treg,scRNA_B))


meta =scRNA_chat@meta.data # a dataframe with rownames containing cell mata data

data_input <- as.matrix(scRNA_chat@assays$RNA@data)
#data_input=data_input[,rownames(meta)]
identical(colnames(data_input),rownames(meta))

library(CellChat)
cellchat <- createCellChat(object = data_input, meta = meta, group.by = "NMF_celltype")

CellChatDB <- CellChatDB.human 
groupSize <- as.numeric(table(cellchat@idents))
CellChatDB.use <- subsetDB(CellChatDB, search = "Secreted Signaling") 
cellchat@DB <- CellChatDB.use 

dplyr::glimpse(CellChatDB$interaction)##éä½-åä½åæ
# æåæ°æ®åºæ¯æçæ°æ®å­é
cellchat <- subsetData(cellchat)
# è¯å«è¿è¡¨è¾¾åºå?
cellchat <- identifyOverExpressedGenes(cellchat)
# è¯å«éä½-åä½å¯?
cellchat <- identifyOverExpressedInteractions(cellchat)
# å°éä½ãåä½æå°å°PPIç½ç»
cellchat <- projectData(cellchat, PPI.human)
unique(cellchat@idents)

cellchat <- computeCommunProb(cellchat)

# Filter out the cell-cell communication if there are only few number of cells in certain cell groups
cellchat <- filterCommunication(cellchat, min.cells = 10)
cellchat <- computeCommunProbPathway(cellchat)

df.net<- subsetCommunication(cellchat)

cellchat <- aggregateNet(cellchat)
groupSize <- as.numeric(table(cellchat@idents))

##æ¶å¸¸deff.off!!!!
dev.off()
netVisual_circle(cellchat@net$count, vertex.weight = groupSize, 
                 weight.scale = T, label.edge= F,
                 title.name = "Number of interactions")
dev.off()

library(viridis)

rt=df.net
colnames(rt)
p1 <- rt %>% 
  ggplot(aes(x = target,y = interaction_name,
             fill = prob, 
             split="source"),
         cex.axis=0.5) +
  geom_tile() +
  theme_bw() +
  # Because we need the x and y axis to display every node,
  # not just the nodes that have connections to each other,
  # make sure that ggplot does not drop unused factor levels
  #  scale_x_discrete(drop = FALSE) +
  #  scale_y_discrete(drop = FALSE) +
  theme(
    # Rotate the x-axis lables so they are legible
    axis.text.x = element_text(angle = 270, hjust = 0,vjust = 0.8),
    # Force the plot into a square aspect ratio
    aspect.ratio = 6
    # å»é¤å¾ä¾
    #legend.position = "none"
  )

p1+labs(y="Interaction")+scale_fill_viridis()+facet_grid(.~source)+xlab(NULL)
dev.off()


P1=netVisual_circle(cellchat@net$count, vertex.weight = groupSize, 
                    weight.scale = T, label.edge= T, sources.use = 'epi',
                    title.name = "Number of interactions")
dev.off()


cellchat <- netAnalysis_computeCentrality(cellchat, slot.name = "netP")
h1=netAnalysis_signalingRole_heatmap(cellchat, pattern = "outgoing")
h2=netAnalysis_signalingRole_heatmap(cellchat, pattern = "incoming")
h1 + h2
dev.off()

#Ö¸¶¨ÊÜÌå-ÅäÌåÏ¸°ûÀàÐÍ
table(cellchat@meta$celltype)
h3=netVisual_bubble(cellchat, sources.use = c(2), 
                    targets.use = c(1,3:23), remove.isolate = FALSE)
h4=netVisual_bubble(cellchat, sources.use = c(1,3:23), 
                    targets.use = c(2), remove.isolate = FALSE)

h3+h4


#setwd("~/TNBC/B")
scRNAsub=readRDS('scRNA_B.nmf.RDS')

# ÓÐ´í¼ÇµÃ±¾µØ°²×°
library(SCENIC)
library(Seurat)
## ÄÚ´æ²»¹»¿ØÖÆÏ¸°ûÊýÄ¿£¡£¡£¡²»Òª³¬¹ý1000Ï¸°û£¡£¡£¡£¡£¡£¡£¡
set.seed(123456)
#a=sample(1:ncol(scRNAsub),200)
#scRNAsub@reductions$nmf=NULL
#scRNAsub=scRNAsub[,a]
exprMat <- as.data.frame(scRNAsub@assays$RNA@counts)
exprMat=as.matrix(exprMat)
cellInfo <-scRNAsub@meta.data

# ½øÈë×ÓÎÄ¼þ¼Ð
setwd("SCENIC") 

Idents(scRNAsub)=scRNAsub$NMF_celltype

### Initialize settings
dir.create("int")
saveRDS(cellInfo, file="int/cellInfo.Rds")

Idents(scRNAsub) <- "NMF_cluster"

# ÈËÎïÖÖ
org='hgnc'


dbDir="./SCENIC" # RcisTarget databases location
myDatasetTitle="SCENIC Challenge" # choose a name for your analysis
data(defaultDbNames)
dbs <- defaultDbNames[[org]]
dbs
data(list="motifAnnotations_hgnc_v9", package="RcisTarget")
motifAnnotations_hgnc <- motifAnnotations_hgnc_v9
scenicOptions <- initializeScenic(org=org,
                                  dbDir=dbDir, 
                                  dbs = dbs)

scenicOptions@inputDatasetInfo$cellInfo <- "cellInfo.Rds"
scenicOptions@inputDatasetInfo$colVars <- "colVars.Rds"

# ½ÚÊ¡ÄÚ´æ£¬ÎÒÃÇÖ»È¡Ò»¸ö»ùÒò×éÎÄ¼þ
# ÈË£ºÓÃÏÂÃæ£¡£¡£¡£¡£¡£¡£¡£¡£¡
scenicOptions@settings$dbs <- c("mm9-5kb-mc8nr" = "hg19-500bp-upstream-7species.mc9nr.feather")
scenicOptions@settings$db_mcVersion <- "v9"
saveRDS(scenicOptions, file="scenicOptions.Rds") 

#Gene filter: Filter by the number of cells in which the gene is detected (minCountsPerGene, by default 6 UMI counts across all samples)
# and by the number of cells in which the gene is detected (minSamples, by default 1% of the cells)
# ¾¡¿ÉÄÜ¼õÉÙ»ùÒòÊýÄ¿
# Èç¹ûÐèÒª¸ü¶à»ùÒò£¬0.1µ÷³É0.05»ò0.01
genesKept <- geneFiltering(exprMat, scenicOptions=scenicOptions,minCountsPerGene=3*.1*ncol(exprMat),minSamples=ncol(exprMat)*.1)
exprMat_filtered <- exprMat[genesKept,]
dim(exprMat_filtered)

#calculating correlation
runCorrelation(exprMat_filtered, scenicOptions)

#GENIE3: infer potential transcription factor targets based on the expression data
exprMat_filtered <- log2(exprMat_filtered+1) 


# µÈ´ý½Ï¾ÃµÄÒ»²½£¬ÄÉÈë»ùÒòºÍÏ¸°ûÔ½¶à£¬µÈ´ýÔ½¾Ã£¬´Ë´¦Ö»ÓÃÁË1000¶à»ùÒò£¬200¸öÏ¸°û
# ¶ÔÓ¦µÄTFÒ²Ö»ÓÐ100¶à¸öÁË£¬ÆäÊµÓÐ1000¶à¸öTF£¬Èç¹ûÊÇÐÔÄÜºÃµÄ¼ÆËã»ú¿ÉÒÔ¿¼ÂÇÇ°Ãæ0.1µ÷³É0.05»ò0.01
runGenie3(exprMat_filtered, scenicOptions)


scenicOptions@settings$verbose <- TRUE
scenicOptions@settings$nCores <- 10
scenicOptions@settings$seed <- 123


exprMat_log <- log2(exprMat+1)
dim(exprMat)
#scenicOptions@settings$dbs <- scenicOptions@settings$dbs["10kb"] # For toy run
scenicOptions <- runSCENIC_1_coexNetwork2modules(scenicOptions)

# step2ÈÝÒ×±À£¬½ÚÊ¡ÄÚ´æÖ»¿´top50
gc()
scenicOptions <- runSCENIC_2_createRegulons(scenicOptions, coexMethod=c("top50")) #** Only for toy run!!

gc()
# »Øµ½µ¥Ïß³Ì£¡·ñÔòÈÝÒ×±¨´í£¡£¡£¡£¡£¡
scenicOptions@settings$nCores <- 1
library(foreach)

scenicOptions <- runSCENIC_3_scoreCells(scenicOptions, exprMat_log)
saveRDS(scenicOptions, file="scenicOptions.Rds") # To save status

#============================================

#ÏÂ´Î¿ÉÒÔÖ±½Ó¶ÁÈ¡Ëû,ÎÒÃÇÒÑ¾­Ô½¹ý×îºÄÊ±¼äµÄ²½Öè
# Èç¹û¾­³£±¨´í£¬²»ÒªÖØÐÂreadRDSºÍload£¬Ó¦²»¼ä¶ÏÔËÐÐ

#scenicOptions <- readRDS("scenicOptions.Rds")
#load('scRNAsub.Rdata')
scenicOptions@settings$seed <- 123 # same seed for all of them

#Binarizing the network
runSCENIC_4_aucell_binarize(scenicOptions)

aucell_regulonAUC <- loadInt(scenicOptions, "aucell_regulonAUC")
aucell_regulonAUC
aucell_regulonAUC.t <- t(aucell_regulonAUC@assays@data$AUC)
colnames(aucell_regulonAUC.t) <- gsub(" ", "_", colnames(aucell_regulonAUC.t))
rownames(aucell_regulonAUC.t) <- gsub("[.]", "-", rownames(aucell_regulonAUC.t))

fibro.scenic <- scRNAsub
# ½á¹ûµ¼Èëendo.scenic
fibro.scenic@meta.data <- cbind(fibro.scenic@meta.data, aucell_regulonAUC.t[rownames(fibro.scenic@meta.data),])
dev.off()
#Regulon scores heatmap ÈÈÍ¼
Idents(fibro.scenic)=fibro.scenic$NMF_celltype
cells.ord.cluster <- fibro.scenic@active.ident
cells.ord.cluster<- cells.ord.cluster[order(cells.ord.cluster)]
regulon.scores <- t(aucell_regulonAUC.t[names(cells.ord.cluster),])
regulon.scores.log <- log(regulon.scores +1)
regulon.scores.scaled <- scale(regulon.scores)

library(gplots)
library(pheatmap)

# ½øÒ»²½±ê»¯
cal_z_score <- function(x){
  (x - mean(x)) / sd(x)
}
data_subset_norm <- t(apply(regulon.scores, 1, cal_z_score))
#pheatmap(data_subset_norm)

cluster.col <- data.frame(fibro.scenic@active.ident, row.names = names(fibro.scenic@active.ident))
colnames(cluster.col) <- "group"


#Average Regulon Activity Æ½¾ùµ÷¿Ø»îÐÔ
regulonAUC <- loadInt(scenicOptions, "aucell_regulonAUC")
regulonAUC <- regulonAUC[onlyNonDuplicatedExtended(rownames(regulonAUC)),]
regulonActivity_byCellType <- sapply(split(rownames(cellInfo), cellInfo$NMF_celltype),
                                     function(cells) rowMeans(getAUC(regulonAUC)[,cells]))
regulonActivity_byCellType_Scaled <- t(scale(t(regulonActivity_byCellType), center = T, scale=T))
library(ggplot2)
library(cowplot)
regulonActivity_byCellType_Scaled=regulonActivity_byCellType_Scaled[,c(1,3,4,5,2)]
pheatmap::pheatmap(regulonActivity_byCellType_Scaled,cluster_cols = F,angle_col = 45,cluster_rows = F,color = colorRampPalette(c(rep("navy",1), "white", rep("firebrick3",1)))(100))
pheatmap::pheatmap(regulonActivity_byCellType_Scaled,cluster_cols = F,angle_col = 45,cluster_rows = F,color = colorRampPalette(rev(brewer.pal(n=7,name="RdBu")))(100))
dev.off()


#progeny
scRNA_T.nmf=readRDS('scRNA_B.nmf.RDS')
library(readr)
library(dplyr)
library(tidyverse)
library(progeny)
library(pheatmap)
broad_pws <- read_lines("h.all.v6.2.symbols.gmt") %>%
  lapply(str_split, "\\t") %>% 
  unlist(recursive = F) %>% 
  lapply(function(x) setNames(list(x[-c(1:2)]), x[1])) %>% 
  unlist(recursive = F)

pbmc <- progeny(scRNA_T.nmf, scale=FALSE, organism="Human", top=500, perm=1, 
                return_assay = TRUE)
pbmc@assays$progeny
pbmc <- Seurat::ScaleData(pbmc, assay = "progeny") 
progeny_scores_df <- 
  as.data.frame(t(GetAssayData(pbmc, slot = "scale.data", 
                               assay = "progeny"))) %>%
  rownames_to_column("Cell") %>%
  gather(Pathway, Activity, -Cell) 
dim(progeny_scores_df)
CellsClusters <- data.frame(Cell = names(Idents(scRNA_T.nmf)), 
                            CellType = as.character(Idents(scRNA_T.nmf)),
                            stringsAsFactors = FALSE)

progeny_scores_df <- inner_join(progeny_scores_df, CellsClusters)
summarized_progeny_scores <- progeny_scores_df %>% 
  group_by(Pathway, CellType) %>%
  summarise(avg = mean(Activity), std = sd(Activity))
dim(summarized_progeny_scores)
summarized_progeny_scores_df <- summarized_progeny_scores %>%
  dplyr::select(-std) %>%   
  spread(Pathway, avg) %>%
  data.frame(row.names = 1, check.names = FALSE, stringsAsFactors = FALSE) 

paletteLength = 100
myColor = colorRampPalette(rev(brewer.pal(n=7,name="RdBu")))(100)
progenyBreaks = c(seq(min(summarized_progeny_scores_df), 0, 
                      length.out=ceiling(paletteLength/2) + 1),
                  seq(max(summarized_progeny_scores_df)/paletteLength, 
                      max(summarized_progeny_scores_df), 
                      length.out=floor(paletteLength/2)))
summarized_progeny_scores_df=t(summarized_progeny_scores_df)
summarized_progeny_scores_df=summarized_progeny_scores_df[,c(2,4,3,1,5)]
progeny_hmap = pheatmap(summarized_progeny_scores_df,fontsize=12, 
                        fontsize_row = 10, cluster_cols = F,
                        color=myColor, breaks = progenyBreaks, 
                        main = "PROGENy (500)", angle_col = 45,
                        treeheight_col = 0,  border_color = NA,display_numbers = F)
dev.off()
