# Supplementary material for: Programmed cell death-related prognostic genes mediate dysregulation of the immune microenvironment in triple-negative breast cancer
Source: Front Immunol. 2025 Mar 12;16:1563630. doi: 10.3389/fimmu.2025.1563630 (PMC11936919; doi:10.3389/fimmu.2025.1563630)
Supplement: Supplementary file 5 [file DataSheet1.zip › Code/9.R]

rm(list=ls()) 
options(stringsAsFactors = F) 
dir.create("results/CD8/")
setwd('D:\\ÏîÄ¿\\TNBC-NMF\\05.T')
library(Seurat)
library(scRNAtoolVis)
## È¡³öCD8
scRNA_T=readRDS("scRNA_T.RDS")

#»æÖÆºÃ¿´µÄmarker±í
#marker»ùÒòµÄÉ¸Ñ¡
#Ñ°ÕÒ²îÒì»ùÒòÊ±µÄ²îÒì±¶Êý
Logfc = 0.5
#²îÒì»ùÒòÊ±×îÐ¡µÄ±í´ï±ÈÀý
Minpct = 0.35
DefaultAssay(scRNA_T) <- "RNA"
table(scRNA_T$T_cell_subtype)
Idents(scRNA_T)<-'T_cell_subtype'
sce.markers <- FindAllMarkers(object = scRNA_T,logfc.threshold = Logfc, min.pct = Minpct,only.pos = T)
sce.markers["pct.diff"]=sce.markers$pct.1-sce.markers$pct.2
sce.markers <- sce.markers[sce.markers$p_val_adj<0.05,]
length(unique(sce.markers$gene))
head(sce.markers)
write.table(sce.markers,'results/scRNA_marker_gene.txt',quote = F,row.names = F,sep='\t')

### Ñ¡ÔñÇ°20¸ömarker»ùÒò
markers <- sce.markers %>%
  dplyr::group_by(cluster) %>%
  dplyr::top_n(n = 20, wt = avg_log2FC)
head(markers)

# plot
tracksPlot(object = scRNA_T,
           genes = unique(markers$gene)[1:5])

tracksPlot(object = scRNA_T,
           genes = markers |> head(9))
#ÈÈÍ¼ÐÎÊ½
tracksPlot(object = scRNA_T,
           genes = markers |> head(20),
           plot.type = "heatmap")
#ÕæºÃ¿´

scRNA_T=subset(scRNA_T,T_cell_subtype %in% 'CD8')
gene=read.delim("..\\03.Gene select\\results\\gene.txt",header = F)
gene=as.matrix(gene)
#NMF
scRNA_T$id=colnames(scRNA_T)
scRNA_T_aa=scRNA_T[rownames(scRNA_T) %in% gene,]

df <- scRNA_T_aa@assays$RNA@data
df=as.data.frame(df)

df <- df[rowMeans(df) !=0,  ]
df <- df[,colMeans(df) !=0 ]

## Ò»µãÃ»±í´ïµÄÏ¸°ûÈ¥³ý
scRNA_T=subset(scRNA_T,id %in% colnames(df))

library(NMF)
res <- nmf(df, 10, method = "snmf/r", seed = 'nndsvd')

## NMF½á¹û·µ»Øsuerat¶ÔÏó
scRNA_T@reductions$nmf <- scRNA_T@reductions$pca
scRNA_T@reductions$nmf@cell.embeddings <- t(coef(res))    
scRNA_T@reductions$nmf@feature.loadings <- basis(res)  

## Ê¹ÓÃnmfµÄ·Ö½â½á¹û½µÎ¬¾ÛÀà!ÖØÒª
set.seed(999)

scRNA_T.nmf <- RunUMAP(scRNA_T, reduction = 'nmf', dims = 1:10) 
scRNA_T.nmf <- FindNeighbors(scRNA_T.nmf,reduction = 'nmf', dims = 1:10)
#ÉèÖÃ²»Í¬µÄ·Ö±æÂÊ£¬¹Û²ì·ÖÈºÐ§¹û(Ñ¡ÔñÄÄÒ»¸ö£¿)
for (res in c(0.01, 0.05, 0.1, 0.2, 0.3, 0.5,0.8,1)) {
  scRNA_T.nmf=FindClusters(scRNA_T.nmf, #graph.name = "CCA_snn", 
                       resolution = res, algorithm = 1)
}
colnames(scRNA_T.nmf@meta.data)
apply(scRNA_T.nmf@meta.data[,grep("RNA_snn",colnames(scRNA_T.nmf@meta.data))],2,table)
library(clustree)
clustree(scRNA_T.nmf@meta.data, prefix = "RNA_snn_res.")
sel.clust = "RNA_snn_res.0.05"
scRNA_T.nmf <- SetIdent(scRNA_T.nmf, value = sel.clust)
table(Idents(scRNA_T.nmf))
## Ê¹ÓÃnmfµÄ·Ö½â½á¹û½µÎ¬¾ÛÀà!ÖØÒª
set.seed(999)

scRNA_T.nmf <- FindClusters(scRNA_T.nmf,resolution = 0.05)
scRNA_T.nmf$NMF_cluster=scRNA_T.nmf$seurat_clusters
## ½á¹û¿ÉÊÓ»¯  
DimPlot(scRNA_T.nmf, label = T,cols=c('#313c63','#b42e20','#ebc03e','#377b4c',
                                      '#7bc7cd','#5d84a4','#dadada',"#00F5FF")) 

df=FindAllMarkers(scRNA_T.nmf,logfc.threshold = 0.5,only.pos = T)
write.csv(df,file ='results/CD8/CD8DEG_cd8T.csv',quote=F)
#saveRDS(scRNA_T.nmf,"scRNA_T.nmf_CD8.RDS")

#scRNA_T.nmf=readRDS("scRNA_T.nmf_CD8.RDS")
## ÄâÊ±Ðò·ÖÎö
library(Seurat)
#Ã»ÓÐmonocleÒªÏÈ°²×° BiocManager::install()
#BiocManager::install('monocle',update = F,ask = F)

#Ã»ÓÐµÄ°üÏÈ°²×°
library(BiocGenerics)
library(monocle)
library(tidyverse)
library(patchwork)
data=as.matrix(scRNA_T.nmf@assays$RNA@counts)

data <- as(data, 'sparseMatrix')
pd <- new('AnnotatedDataFrame', data = scRNA_T.nmf@meta.data)
fData <- data.frame(gene_short_name = row.names(data), row.names = row.names(data))
fd <- new('AnnotatedDataFrame', data = fData)
## ÒÔÏÂ´úÂëÒ»ÂÉ²»µÃÐÞ¸Ä
mycds <- newCellDataSet(data,
                        phenoData = pd,
                        featureData = fd,
                        expressionFamily = negbinomial.size())

mycds <- estimateSizeFactors(mycds)
mycds <- estimateDispersions(mycds, cores=4, relative_expr = TRUE)

##Ê¹ÓÃmonocleÑ¡ÔñµÄ¸ß±ä»ùÒò£¬²»ÐÞ¸Ä
disp_table <- dispersionTable(mycds)
disp.genes <- subset(disp_table, mean_expression >= 0.1 & dispersion_empirical >= 1 * dispersion_fit)$gene_id
mycds <- setOrderingFilter(mycds, disp.genes)
plot_ordering_genes(mycds)


#½µÎ¬
mycds <- reduceDimension(mycds, max_components = 2, method = 'DDRTree')
#ÅÅÐò£¬±¨´íÇëÓÃ4.1ÒÔÉÏµÄR£¬²¢ÖØ×°monocle
mycds <- orderCells(mycds)

ss=intersect(gene,rownames(scRNA_T.nmf))
dev.off()
my_pseudotime_cluster <- plot_pseudotime_heatmap(mycds[ss,],
                                                 num_clusters = 6, # add_annotation_col = ac,
                                                 show_rownames = TRUE,
                                                 return_heatmap = TRUE)

my_pseudotime_cluster 
library(ClusterGVis)

plot_pseudotime_heatmap2(mycds[ss,],
                         num_clusters = 4,
                         cores = 1,
                         show_rownames = T,
                         return_heatmap = T)


df <- plot_pseudotime_heatmap2(mycds[ss,],
                               num_clusters = 4,
                               cores = 1)

visCluster(object = df,plot.type = "line")
visCluster(object = df,plot.type = "heatmap")

pdf(file = "results/Treg/ÄâÊ±ÐòÈÈÍ¼.pdf",height = 8,width = 6,onefile = F)
gene1 = sample(df$wide.res$gene,37,replace = T)
visCluster(object = df,plot.type = "heatmap",
           markGenes = gene1)

visCluster(object = df,plot.type = "both")
dev.off()


#State¹ì¼£·Ö²¼Í¼
p1<- plot_cell_trajectory(mycds, color_by = "State")


p2 <- plot_cell_trajectory(mycds, color_by = "NMF_celltype")


p3 <- plot_cell_trajectory(mycds, color_by = "Pseudotime")

##ºÏ²¢³öÍ¼
library(patchwork)#Æ´Í¼
p2+p3


## ¶¨ÒåÐÂµÄÏ¸°ûÑÇÈº£¡×¢ÒâÐÞ¸Ä´úÂë£¡£¡£¡£¡£¡£¡£¡£¡£¡£¡£¡£¡£¡£¡
NMF_celltype<- c('VDAC3-CD8-C1','None-CD8-C6',
                 'GZMB-CD8-C2','MTDH-CD8-C3','GZMB-CD8-C2','LAMTOR1-CD8-C4','ITM2C-CD8-C5')
Idents(scRNA_T.nmf) <- scRNA_T.nmf@meta.data$NMF_cluster
names(NMF_celltype) <- levels(scRNA_T.nmf)
scRNA_T.nmf<- RenameIdents(scRNA_T.nmf, NMF_celltype)

scRNA_T.nmf@meta.data$NMF_celltype <- Idents(scRNA_T.nmf)


Idents(scRNA_T.nmf)=scRNA_T.nmf@meta.data$NMF_celltype


DimPlot(scRNA_T.nmf,group.by = 'NMF_celltype',label = T,cols=c('#313c63','#b42e20','#ebc03e','#377b4c',
                                                               '#7bc7cd','#5d84a4',"#8B008B"))
##Ï¸·Ö
scRNA_T.nmf$celltype = factor(scRNA_T.nmf$NMF_celltype, 
                              levels=c('VDAC3-CD8-C1','GZMB-CD8-C2',
                                       'MTDH-CD8-C3','LAMTOR1-CD8-C4','ITM2C-CD8-C5','None-CD8-C6'))


saveRDS(scRNA_T.nmf,file ='scRNA_CD8_NMF.RDS')


df=FindAllMarkers(scRNA_T.nmf,logfc.threshold = 0.5,only.pos = T)
write.csv(df,file ='results/CD8/CD8DEG_cd8T_cluster.csv',quote=F)

########### Ï¸°ûÍ¨Ñ¶(¼äÖÊºÍÉÏÆ¤£©#################################
scRNA_T.nmf=readRDS("scRNA_CD8_NMF.RDS")
sce=readRDS("..\\01.scRNA\\results\\sce.all.RDS")
table(sce$celltype)
scRNA_chat <-subset(sce, celltype %in% c('epi'))
table(scRNA_chat$celltype)
# ¸³Ò»ÁÐ
scRNA_chat$NMF_celltype='epi'
scRNA_chat=merge(scRNA_chat,scRNA_T.nmf)

table(scRNA_chat$NMF_celltype)
meta =scRNA_chat@meta.data # a dataframe with rownames containing cell mata data

data_input <- as.matrix(scRNA_chat@assays$RNA@data)
#data_input=data_input[,rownames(meta)]
identical(colnames(data_input),rownames(meta))

library(CellChat)
cellchat <- createCellChat(object = data_input, meta = meta, group.by = "NMF_celltype")

CellChatDB <- CellChatDB.human 
groupSize <- as.numeric(table(cellchat@idents))
CellChatDB.use <- subsetDB(CellChatDB, search = "Secreted Signaling") 
cellchat@DB <- CellChatDB.use 

dplyr::glimpse(CellChatDB$interaction)##ÅäÌå-ÊÜÌå·ÖÎö
# ÌáÈ¡Êý¾Ý¿âÖ§³ÖµÄÊý¾Ý×Ó¼¯
cellchat <- subsetData(cellchat)
# Ê¶±ð¹ý±í´ï»ùÒò
cellchat <- identifyOverExpressedGenes(cellchat)
# Ê¶±ðÅäÌå-ÊÜÌå¶Ô
cellchat <- identifyOverExpressedInteractions(cellchat)
# ½«ÅäÌå¡¢ÊÜÌåÍ¶Éäµ½PPIÍøÂç
cellchat <- projectData(cellchat, PPI.human)
unique(cellchat@idents)

cellchat <- computeCommunProb(cellchat)

# Filter out the cell-cell communication if there are only few number of cells in certain cell groups
cellchat <- filterCommunication(cellchat, min.cells = 10)
cellchat <- computeCommunProbPathway(cellchat)

df.net<- subsetCommunication(cellchat)

cellchat <- aggregateNet(cellchat)
groupSize <- as.numeric(table(cellchat@idents))

##Ê±³£deff.off!!!!
dev.off()
netVisual_circle(cellchat@net$count, vertex.weight = groupSize, 
                 weight.scale = T, label.edge= T, sources.use = 'epi',
                 title.name = "Number of interactions")
dev.off()

netVisual_circle(cellchat@net$weight, vertex.weight = groupSize, 
                 weight.scale = T, label.edge= F, 
                 title.name = "Interaction weights/strength")


cellchat <- netAnalysis_computeCentrality(cellchat, slot.name = "netP")
netAnalysis_signalingRole_network(cellchat, signaling = 'GAS', width = 8, height = 2.5, font.size = 10)


h1=netAnalysis_signalingRole_heatmap(cellchat, pattern = "outgoing")
h2=netAnalysis_signalingRole_heatmap(cellchat, pattern = "incoming")
h1 + h2
dev.off()


#scenic
#CD8 scenic
setwd("~/TNBC/CD8")
scRNAsub=readRDS('scRNA_CD8_NMF.RDS')

# ÓÐ´í¼ÇµÃ±¾µØ°²×°
library(SCENIC)
library(Seurat)
## ÄÚ´æ²»¹»¿ØÖÆÏ¸°ûÊýÄ¿£¡£¡£¡²»Òª³¬¹ý1000Ï¸°û£¡£¡£¡£¡£¡£¡£¡
set.seed(123456)
#a=sample(1:ncol(scRNAsub),200)
#scRNAsub@reductions$nmf=NULL
#scRNAsub=scRNAsub[,a]
df=FindAllMarkers(scRNAsub,only.pos = T,logfc.threshold = 0.15)
exprMat <- as.data.frame(scRNAsub@assays$RNA@counts)
exprMat=exprMat[rownames(df),]
exprMat=as.matrix(exprMat)
cellInfo <-scRNAsub@meta.data

# ½øÈë×ÓÎÄ¼þ¼Ð
setwd("SCENIC") 

Idents(scRNAsub)=scRNAsub$NMF_celltype

### Initialize settings
dir.create("int")
saveRDS(cellInfo, file="int/cellInfo.Rds")

Idents(scRNAsub) <- "NMF_cluster"

# ÈËÎïÖÖ
org='hgnc'


dbDir="./SCENIC" # RcisTarget databases location
myDatasetTitle="SCENIC Challenge" # choose a name for your analysis
data(defaultDbNames)
dbs <- defaultDbNames[[org]]
dbs
data(list="motifAnnotations_hgnc_v9", package="RcisTarget")
motifAnnotations_hgnc <- motifAnnotations_hgnc_v9
scenicOptions <- initializeScenic(org=org,
                                  dbDir=dbDir, 
                                  dbs = dbs)

scenicOptions@inputDatasetInfo$cellInfo <- "cellInfo.Rds"
scenicOptions@inputDatasetInfo$colVars <- "colVars.Rds"

# ½ÚÊ¡ÄÚ´æ£¬ÎÒÃÇÖ»È¡Ò»¸ö»ùÒò×éÎÄ¼þ
# ÈË£ºÓÃÏÂÃæ£¡£¡£¡£¡£¡£¡£¡£¡£¡
scenicOptions@settings$dbs <- c("mm9-5kb-mc8nr" = "hg19-500bp-upstream-7species.mc9nr.feather")
scenicOptions@settings$db_mcVersion <- "v9"
saveRDS(scenicOptions, file="scenicOptions.Rds") 

#Gene filter: Filter by the number of cells in which the gene is detected (minCountsPerGene, by default 6 UMI counts across all samples)
# and by the number of cells in which the gene is detected (minSamples, by default 1% of the cells)
# ¾¡¿ÉÄÜ¼õÉÙ»ùÒòÊýÄ¿
# Èç¹ûÐèÒª¸ü¶à»ùÒò£¬0.1µ÷³É0.05»ò0.01
genesKept <- geneFiltering(exprMat, scenicOptions=scenicOptions,minCountsPerGene=3*.1*ncol(exprMat),minSamples=ncol(exprMat)*.1)
exprMat_filtered <- exprMat[genesKept,]
dim(exprMat_filtered)

#calculating correlation
runCorrelation(exprMat_filtered, scenicOptions)

#GENIE3: infer potential transcription factor targets based on the expression data
exprMat_filtered <- log2(exprMat_filtered+1) 


# µÈ´ý½Ï¾ÃµÄÒ»²½£¬ÄÉÈë»ùÒòºÍÏ¸°ûÔ½¶à£¬µÈ´ýÔ½¾Ã£¬´Ë´¦Ö»ÓÃÁË1000¶à»ùÒò£¬200¸öÏ¸°û
# ¶ÔÓ¦µÄTFÒ²Ö»ÓÐ100¶à¸öÁË£¬ÆäÊµÓÐ1000¶à¸öTF£¬Èç¹ûÊÇÐÔÄÜºÃµÄ¼ÆËã»ú¿ÉÒÔ¿¼ÂÇÇ°Ãæ0.1µ÷³É0.05»ò0.01
runGenie3(exprMat_filtered, scenicOptions)


scenicOptions@settings$verbose <- TRUE
scenicOptions@settings$nCores <- 10
scenicOptions@settings$seed <- 123


exprMat_log <- log2(exprMat+1)
dim(exprMat)
#scenicOptions@settings$dbs <- scenicOptions@settings$dbs["10kb"] # For toy run
scenicOptions <- runSCENIC_1_coexNetwork2modules(scenicOptions)

# step2ÈÝÒ×±À£¬½ÚÊ¡ÄÚ´æÖ»¿´top50
gc()
scenicOptions <- runSCENIC_2_createRegulons(scenicOptions, coexMethod=c("top50")) #** Only for toy run!!

gc()
# »Øµ½µ¥Ïß³Ì£¡·ñÔòÈÝÒ×±¨´í£¡£¡£¡£¡£¡
scenicOptions@settings$nCores <- 1
library(foreach)

scenicOptions <- runSCENIC_3_scoreCells(scenicOptions, exprMat_log)
saveRDS(scenicOptions, file="scenicOptions.Rds") # To save status

#============================================

#ÏÂ´Î¿ÉÒÔÖ±½Ó¶ÁÈ¡Ëû,ÎÒÃÇÒÑ¾­Ô½¹ý×îºÄÊ±¼äµÄ²½Öè
# Èç¹û¾­³£±¨´í£¬²»ÒªÖØÐÂreadRDSºÍload£¬Ó¦²»¼ä¶ÏÔËÐÐ

#scenicOptions <- readRDS("scenicOptions.Rds")
#load('scRNAsub.Rdata')
scenicOptions@settings$seed <- 123 # same seed for all of them

#Binarizing the network
runSCENIC_4_aucell_binarize(scenicOptions)

aucell_regulonAUC <- loadInt(scenicOptions, "aucell_regulonAUC")
aucell_regulonAUC
aucell_regulonAUC.t <- t(aucell_regulonAUC@assays@data$AUC)
colnames(aucell_regulonAUC.t) <- gsub(" ", "_", colnames(aucell_regulonAUC.t))
rownames(aucell_regulonAUC.t) <- gsub("[.]", "-", rownames(aucell_regulonAUC.t))

fibro.scenic <- scRNAsub
# ½á¹ûµ¼Èëendo.scenic
fibro.scenic@meta.data <- cbind(fibro.scenic@meta.data, aucell_regulonAUC.t[rownames(fibro.scenic@meta.data),])
dev.off()
DimPlot(fibro.scenic, reduction = "umap")
# ÕÒ6¸ö
FeaturePlot(fibro.scenic, reduction = "umap", features = colnames(fibro.scenic@meta.data)[20:27], cols = c("yellow", "red"))

#Regulon scores heatmap ÈÈÍ¼
Idents(fibro.scenic)=fibro.scenic$NMF_celltype
cells.ord.cluster <- fibro.scenic@active.ident
cells.ord.cluster<- cells.ord.cluster[order(cells.ord.cluster)]
regulon.scores <- t(aucell_regulonAUC.t[names(cells.ord.cluster),])
regulon.scores.log <- log(regulon.scores +1)
regulon.scores.scaled <- scale(regulon.scores)

library(gplots)
library(pheatmap)

# ½øÒ»²½±ê»¯
cal_z_score <- function(x){
  (x - mean(x)) / sd(x)
}
data_subset_norm <- t(apply(regulon.scores, 1, cal_z_score))
#pheatmap(data_subset_norm)

cluster.col <- data.frame(fibro.scenic@active.ident, row.names = names(fibro.scenic@active.ident))
colnames(cluster.col) <- "group"


pheatmap::pheatmap(regulon.scores.scaled, cluster_rows = T,cluster_cols = F, annotation_col = cluster.col, show_colnames = F, fontsize_row=5)
pheatmap::pheatmap(data_subset_norm, cluster_rows = T,cluster_cols = F, annotation_col = cluster.col, show_colnames = F)


#Average Regulon Activity Æ½¾ùµ÷¿Ø»îÐÔ
regulonAUC <- loadInt(scenicOptions, "aucell_regulonAUC")
regulonAUC <- regulonAUC[onlyNonDuplicatedExtended(rownames(regulonAUC)),]
regulonActivity_byCellType <- sapply(split(rownames(cellInfo), cellInfo$NMF_celltype),
                                     function(cells) rowMeans(getAUC(regulonAUC)[,cells]))
regulonActivity_byCellType_Scaled <- t(scale(t(regulonActivity_byCellType), center = T, scale=T))
library(ggplot2)
library(cowplot)
regulonActivity_byCellType_Scaled=regulonActivity_byCellType_Scaled[,c(1,3,4,5,6,2)]
pheatmap::pheatmap(regulonActivity_byCellType_Scaled,cluster_cols = F,angle_col = 45,cluster_rows = F,color = colorRampPalette(c(rep("navy",1), "white", rep("firebrick3",1)))(100))
pheatmap::pheatmap(regulonActivity_byCellType_Scaled,cluster_cols = F,angle_col = 45,cluster_rows = F,color = colorRampPalette(rev(brewer.pal(n=7,name="RdBu")))(100))
dev.off()


###### ¹Ø¼üÃâÒß¼ì²éµã»ùÒòµÄ±í´ï
# »Øµ½ÍâÃæµÄÎÄ¼þ¼Ð!!!!!!!!!!!!!!!!!
setwd('..')
gc()
library(Seurat)
library(RColorBrewer)
scRNA=readRDS('./scRNA_CD8_NMF.RDS')

# ÇóÆ½¾ù
cd8_avg=AverageExpression(scRNA,group.by = 'NMF_celltype')
cd8_avg=as.data.frame(cd8_avg)

## ¸ù¾Ý×Ô¼ºµÄclusterÐÞ¸Ä£¬ÓÐÐ©Í¬Ñ§¿ÉÄÜ·Ç³£¶àC

cd8_avg=cd8_avg[,c(1,3,4,5,6,2)]
colnames(cd8_avg)=c('C1','C2','C3','C4','C5','C6')
tme1=read.table('co-inhibi.txt')
tme1=tme1$V1


## ss±ØÐë°Ñtme·ÅÇ°Ãæ£¡
ss=intersect(tme1,rownames(cd8_avg))
rt1=cd8_avg[ss,]
rt1=rt1[rowMeans(rt1) != 0,]
pheatmap::pheatmap(rt1,scale = 'row',cluster_cols =F,cluster_rows = F,
                   color = colorRampPalette(rev(brewer.pal(n=7,name="RdBu")))(100))
dev.off()

tme2=read.table('co-stimu.txt')
tme2=tme2$V1


## ss±ØÐë°Ñtme·ÅÇ°Ãæ£¡
ss=intersect(tme2,rownames(cd8_avg))
rt2=cd8_avg[ss,]
rt2=rt2[rowMeans(rt2) != 0,]
pheatmap::pheatmap(rt2,scale = 'row',cluster_cols =F,cluster_rows = F,
                   color = colorRampPalette(rev(brewer.pal(n=7,name="RdBu")))(100))
dev.off()


## CD8 TÑÇÐÍ
library(data.table)
library(readxl)

gene_set = read.table(file='CD8_subtype.txt', header = T, sep = '\t',stringsAsFactors = F)

list <- list()
for(i in 1:length(unique(gene_set$CD8_subtype))){
  list[[i]] <- gene_set$marker[gene_set$CD8_subtype== (unique(gene_set$CD8_subtype)[i])]
}
names(list)<- unique(gene_set$CD8_subtype)

names(list)
scRNA=AddModuleScore(scRNA,features = list)

colnames(scRNA@meta.data)
## ×¢ÒâÑ¡ÔñÁÐ
df=scRNA@meta.data[,c(21:23)]
a=aggregate(df[,2:3],list(df$NMF_celltype),mean)
rownames(a)=a$Group.1
a$Group.1=NULL
colnames(a)=names(list)
a=t(a)

####×Ô¼ºµ÷Õû×Ô¼ºµÄË³Ðò£¡£¡£¡£¡£¡£¡£¡£¡£¡£¡£¡£¡£¡²»Ò»¶¨ÊÇ5Èº£¡£¡£¡£¡
a=a[,c(1,3,4,5,6,2)]
pheatmap::pheatmap(a,scale = 'row',cluster_cols = F,cluster_rows = F,
                   color = colorRampPalette(rev(brewer.pal(n=7,name="RdBu")))(100))
