# Supplementary material for: Programmed cell death-related prognostic genes mediate dysregulation of the immune microenvironment in triple-negative breast cancer
Source: Front Immunol. 2025 Mar 12;16:1563630. doi: 10.3389/fimmu.2025.1563630 (PMC11936919; doi:10.3389/fimmu.2025.1563630)
Supplement: Supplementary file 6 [file Table1.xlsx]

## Sheet: Table 1
Table S1 The gene list involved in regulating 13 PCD patterns
No.	Apoptosis	Pyroptosis	Ferroptosis	Autophagy	Necroptosis	Cuproptosis	Parthanatos	Entotic cell death	Netotic cell death	Lysosome-dependent cell death	Alkaliptosis	Oxeiptosis	Disulfidptosis
1	AATF	BAK1	RPL8	ABL1	GLUD1	FDX1	PARP	AMPK	ELANE	ABCA2	IKBKB	PGAM5	SLC7A11
2	ABL1	BAX	IREB2	ABL2	GLUD2	LIAS	MIF	ATG5	MMP1	ABCB9	NFKB1	KEAP1	SLC3A2
3	ACAA2	CASP1	ATP5MC3	ACER2	ALOX15	LIPT1	AIFM1	ATG7	MPO	ACP2	CA9	AIFM1	RPN1
4	ACKR3	CASP3	CS	ADRA1A	FTH1	DLD	HSP70	BECN1	CAMP	ACP5	CHUK	NRF2	NCKAP1
5	ACVR1	CASP4	EMC2	ADRB2	PYG	DLAT	PAAN	CDC42	PADI4	ADGRE2	IKBKG	AIRE	NUBPL
6	ACVR1B	CASP5	ACSF2	AKT1	CAPN1	PDHA1	ARH3	CDH1	EIPA	AGA	NFKB1A		NDUFA11
7	ADORA1	CASP6	G6PD	AMBRA1	CASP1	PDHB	RNF146	CTNNA1	NCX1	AP1B1	RELA		LRPPRC
8	AEN	CASP8	PGD	ATF6	GLNA	SLC31A1	ADPRHL2	CYBB	MIA	AP1G1			OXSM
9	AGT	CASP9	VDAC2	ATG101	BAX	MTF1	OGG1	MYH14		AP1M1			NDUFS1
10	AGTR2	CHMP2A	TP53	ATG13	BCL2	GLS		PI3KC3		AP1M2			GYS1
11	AIFM1	CHMP2B	CARS1	ATG14	FADD	CDKN2A		RHOA		AP1S1
12	AKT1	CHMP3	KEAP1	ATG2A	RIPK1	DNA2		RNF146		AP1S2
13	ANXA6	CHMP4A	HMOX1	ATG2B	TNF	NTHL1		ROCK		AP1S3
14	APAF1	CHMP4B	ATG5	ATG5	TNFRSF1A	POLE		RUBCN		AP3B1
15	APPL1	CHMP4C	ATG7	ATG7	TRADD	POLD1		UVRAG		AP3B2
16	AR	CHMP6	NCOA4	ATM	TRAF2	CISD1				AP3D1
17	ARHGEF2	CHMP7	TF	ATP13A2	PPIA	GLRX5				AP3M1
18	ARL6IP5	CYCS	ALOX5	ATP6V0A1	CAPN2	PPAT				AP3M2
19	ARMC10	ELANE	ALOX12	ATP6V0A2	HSP90A	RTEL1				AP3S1
20	ARRB2	GPX4	ALOX12B	ATP6V0B	IL1A	ELP3				AP3S2
21	ASAH2	GSDMB	ALOX15	ATP6V0C	TNFSF6	CDK5RAP1				AP4B1
22	ATF3	GSDMC	ALOX15B	ATP6V0D1	TNFRSF6	ISCA2				AP4E1
23	ATF4	GSDMD	ALOXE3	ATP6V0D2	CASP8	ETFDH				AP4M1
24	ATM	GSDME	PHKG2	ATP6V0E1	JNK	HSPA1A				AP4S1
25	ATP2A1	GZMB	ACSL4	ATP6V0E2	JAK2	HSPA1B				ARF1
26	ATP2A3	HMGB1	SAT1	ATP6V1A	CAMK2	ATP7A				ARL8B
27	ATP5IF1	IL18	EGFR	ATP6V1B1	IL1B	ATP7B				ARSA
28	AVP	IL1A	NOX4	ATP6V1B2	IFNG					ARSB
29	BAD	IL1B	MAPK3	ATP6V1C1	STAT3					ARSG
30	BAG3	IRF1	MAPK1	ATP6V1C2	IRF9					ASAH1
31	BAG5	IRF2	ZEB1	ATP6V1D	TNFSF10					ATP10B
32	BAG6	NLRC4	DPP4	ATP6V1E1	TNFRSF10A					ATP13A2
33	BAK1	NLRP1	CDKN2A	ATP6V1E2	TNFRSF10B					ATP6AP1
34	BAX	NLRP2	PEBP1	ATP6V1G1	CFLAR					ATP6V0A1
35	BBC3	NLRP3	SOCS1	ATP6V1G2	XIAP					ATP6V0A2
36	BCAP31	NLRP6	CDO1	ATP6V1H	BID					ATP6V0A4
37	BCL10	NLRP7	MYB	AUP1	AIFM1					ATP6V0B
38	BCL2	NOD1	SLC1A5	BAD	TRPM7					ATP6V0C
39	BCL2A1	PLCG1	CHAC1	BAG3	IFNAR1					ATP6V0D1
40	BCL2L1	PJVK	GOT1	BCL2	IFNAR2					ATP6V0D2
41	BCL2L10	PRKACA	BECN1	BCL2L11	IFNGR1					ATP6V1H
42	BCL2L11	PYCARD	PRKAA2	BECN1	IFNGR2					BLK
43	BCL2L12	SCAF11	PRKAA1	BMF	TLR3					BLOC1S1
44	BCL2L14	TINAP	ELAVL1	BNIP3	TIRP					BLOC1S2
45	BCL2L2	TNF	BAP1	BNIP3L	IFNA					BORCS5
46	BCL3	TP53	ABCC1	BOK	IFNB					BORCS6
47	BCLAF1	TP63	ACVR1B	C9orf72	TRIF					BTK
48	BDKRB2	AIM2	TGFBR1	CALCOCO2	VDAC1					C12orf4
49	BDNF	GSDMA	IFNG	CAMKK2	SLC25A4S					CBL
50	BECN1	IL6	ANO6	CAPN1	PPID					CD164
51	BID	NOD2	HMGB1	CAPNS1	CYLD					CD300A
52	BIK	TIRAP	TNFAIP3	CASP1	RIPK3					CD63
53	BIRC6		ATF3	CASP3	MLKL					CD68
54	BLOC1S2		ATM	CDC37	TRAF5					CD84
55	BMF		YY1AP1	CDK5	TLR4					CHGA
56	BMP4		EGLN2	CDK5R1	RBCK1					CLN3
57	BMP5		MIOX	CHMP4A	HMGB1					CLN5
58	BMPR1B		TAFAZZIN	CHMP4B	JAK1					CLNK
59	BNIP3		MTDH	CISD2	JAK3					CLTA
60	BNIP3L		IDH1	CLEC16A	TYK2					CLTB
61	BOK		PANX1	CLN3	STAT1					CLTC
62	BRCA1		LONP1	CLU	STAT2					CLTCL1
63	BRCA2		CD82	CPTP	STAT4					CLU
64	BRSK2		IL1B	CSNK2A2	STAT5A					CPLX2
65	BTK		POR	CTSA	STAT5B					CTNS
66	CAAP1		CYB5R1	CTTN	STAT6					CTSA
67	CASP1		ELOVL5	DAP	H2A					CTSB
68	CASP10		FADS1	DAPK1	TNFAIP3					CTSC
69	CASP12		FBXW7	DAPK2	RNF31					CTSD
70	CASP2		IL6	DAPK3	CHMP2A					CTSE
71	CASP3		ATF4	DAPL1	CHMP2B					CTSF
72	CASP4		PEX10	DCN	VPS24					CTSG
73	CASP5		PEX12	DDIT3	CHMP4A					CTSH
74	CASP8		AGPS	DDRGK1	CHMP4B					CTSK
75	CASP8AP2		PEX2	DEPDC5	CHMP6					CTSL
76	CASP9		FAR1	DEPP1	VPS4					CTSO
77	CAV1		PEX3	DHRSX	CHMP1					CTSS
78	CCAR2		SIRT1	DNM1L	CHMP5					CTSV
79	CCK		GSK3B	DRAM1	SMPD1					CTSW
80	CD14		MAPK8	DRAM2	PYCARD					CTSZ
81	CD24		BRD7	EEF1A1	NLRP3					DEF8
82	CD27		SLC25A28	EEF1A2	ZBP1					DNASE2
83	CD28		SLC11A2	EIF2AK4	IL33					DNASE2B
84	CD38		TSC1	EIF4G1	FTL					ENTPD4
85	CD3E		SNCA	EIF4G2	SQSTM1					FAM98A
86	CD44		SIRT3	ELAPOR1	VDAC2					FER
87	CD5		TFRC	EP300	VDAC3					FES
88	CD70		CGAS	EPM2A	CHMP7					FGR
89	CD74		STING1	ERCC4	PGAM5					FLCN
90	CDIP1		HDDC3	ERN1	BIRC2					FOXF1
91	CDKN1A		MDM2	EXOC1	BIRC3					FTH1
92	CDKN2D		MDM4	EXOC4	EIF2AK2					FTL
93	CEBPB		DLD	EXOC7	PLA2G4					FUCA1
94	CFLAR		DNAJB6	EXOC8	DNM1L					GAA
95	CHAC1		WWTR1	FBXL2	SPATA2					GAB2
96	CHCHD10		PRKCA	FBXO7	FAF1					GALC
97	CHEK2		SMPD1	FBXW7	SHARPIN					GALNS
98	CIB1		MYCN	FEZ1	NOX2					GATA2
99	CIDEB		SMG9	FEZ2	USP21					GBA
100	CLU		TLR4	FLCN	PARP1					GCC2
101	COA8		PAQR3	FOXK1	CHMP4C					GGA1
102	COL2A1		MICU1	FOXK2						GGA2
103	CRADD		QSOX1	FOXO1						GGA3
104	CREB3		CLTRN	FOXO3						GLA
105	CREB3L1		KLF2	FTH1						GLB1
106	CRH		YTHDC2	FTL						GM2A
107	CRIP1		DDR2	FYCO1						GNPTAB
108	CSF2		SLC39A7	FZD5						GNPTG
109	CSNK2A1		TRIM46	GAPDH						GNS
110	CSNK2A2		ACSL1	GATA4						GUSB
111	CTH		KDM5A	GBA						HDAC6
112	CTNNA1		CYGB	GFAP						HEXA
113	CTSC		GSTZ1	GNAI3						HEXB
114	CTTN		ACO1	GOLGA2						HGS
115	CUL1		GJA1	GPR137						HGSNAT
116	CUL2		SLC7A11	GPR137B						HMOX1
117	CUL3		CIRBP	GPSM1						HPS6
118	CUL4A		YAP1	GSK3A						HSPA8
119	CUL5		TRIM26	GSK3B						HYAL1
120	CX3CL1		FADS2	HAX1						IDS
121	CX3CR1		PIEZO1	HDAC6						IDUA
122	CXCL12		LIFR	HERC1						IGF2R
123	CYLD		PTPN6	HGF						IL13
124	CYP1B1		ADAM23	HIF1A						IL13RA2
125	DAB2IP		CPEB1	HMGB1						IL4
126	DAP		KDM6B	HMOX1						IL4R
127	DAP3		METTL14	HSP90AA1						KIF1B
128	DAPK1		MIB1	HSPA8						KIT
129	DAPK2		KDM5C	HSPB1						KXD1
130	DAPK3		CCDC6	HSPB8						LAMP1
131	DAPL1		PTGS2	HTR2B						LAMP2
132	DAXX		FTH1	HTRA2						LAMP3
133	DBH		GPX4	HTT						LAMTOR1
134	DCC		AKR1C1	HUWE1						LAPTM4A
135	DDIAS		AKR1C2	IFI16						LAPTM4B
136	DDIT3		AKR1C3	IFNG						LAPTM5
137	DDIT4		RB1	IKBKG						LAT
138	DDX3X		HSPB1	IL10						LAT2
139	DDX47		HSF1	IL10RA						LGALS9
140	DDX5		NFE2L2	IL4						LGMN
141	DEDD		SQSTM1	IRGM						LIPA
142	DEDD2		NQO1	ITPR1						LRRK2
143	DELE1		MUC1	KAT5						LYN
144	DEPTOR		MT1G	KAT8						M6PR
145	DIABLO		SLC40A1	KDM4A						MAN2B1
146	DIDO1		CISD1	KDR						MANBA
147	DNAJA1		HSPA5	KEAP1						MAP1LC3A
148	DNAJC10		HELLS	KIF25						MAP6
149	DNM1L		SCD	KLHL22						MCOLN1
150	DPF2		SRC	KLHL3						MFSD8
151	DYRK2		STAT3	LACRT						MILR1
152	E2F1		PML	LAMP1						MRGPRX2
153	E2F2		NFS1	LAMP2						MT3
154	EDA2R		TP63	LAMP3						MYH9
155	EIF2AK3		CDKN1A	LAMTOR1						NAGA
156	ELL3		FH	LAMTOR2						NAGLU
157	ENO1		CISD2	LAMTOR3						NAGPA
158	EP300		CBS	LAMTOR4						NAPSA
159	EPHA2		ISCU	LAMTOR5						NCOA4
160	EPO		ACSL3	LARP1						NDEL1
161	ERBB3		OTUB1	LEP						NEDD4
162	ERCC6		CD44	LEPR						NEU1
163	ERN1		BRD4	LGALS8						NPC1
164	ERN2		PRDX6	LRRK2						NPC2
165	ERO1A		SESN2	LRSAM1						NR4A3
166	ERP29		NF2	LZTS1						PDPK1
167	EYA1		ARNTL	MAP1LC3A						PIK3C3
168	EYA2		HIF1A	MAP1LC3B						PIK3CD
169	EYA3		CA9	MAP1LC3C						PIK3CG
170	EYA4		TMBIM4	MAP3K7						PIP4K2A
171	FADD		AIFM2	MAPK15						PIP4K2B
172	FAF1		LAMP2	MAPK3						PIP4P1
173	FAIM		ZFP36	MAPK8						PLA2G15
174	FAIM2		PROM2	MAPT						PLA2G3
175	FAM162A		CHMP5	MCL1						PLEKHM1
176	FAS		CHMP6	MEFV						PLEKHM2
177	FASLG		CAV1	MET						PPT1
178	FASTK		GCH1	MFN2						PPT2
179	FBH1		PIR	MFSD8						PSAP
180	FBXW7		GCLC	MID2						PSAPL1
181	FEM1B		HCAR1	MIR199A1						PTGDR
182	FGA		SLC16A1	MIRLET7B						PTGDS
183	FGB		RRM2	MLST8						RAB34
184	FGF10		SREBF1	MT3						RAB3A
185	FGFR1		SREBF2	MTCL1						RAB7A
186	FGFR3		FZD7	MTDH						RAC2
187	FGG		BCAT2	MTM1						RUBCNL
188	FHIT		PLA2G6	MTMR3						S100A13
189	FIGNL1		PARK7	MTMR4						SCARB2
190	FIS1		FXN	MTMR8						SGSH
191	FNIP2		SUV39H1	MTMR9						SLC11A1
192	FXN		ATF2	MTOR						SLC11A2
193	FYN		STK11	NCOA4						SLC17A5
194	FZD9		CDH1	NEDD4						SMPD1
195	G0S2		NEDD4L	NLRP6						SNAP23
196	GABARAP		FTMT	NOD1						SNAPIN
197	GATA1		DECR1	NOD2						SNX16
198	GATA4		GLRX5	NPC1						SNX4
199	GCLM		PANX2	NPRL2						SORL1
200	GDNF		TFAP2A	NRBP2						SORT1
201	GFRAL		CP	NUPR1						SPAG9
202	GGCT		ARF6	OPTN						SPHK2
203	GHITM		GDF15	ORMDL3						SQSTM1
204	GNAI2		ABHD12	OSBPL7						STXBP1
205	GNAI3		TFAM	PAFAH1B2						STXBP2
206	GPER1		KDM3B	PARK7						SUMF1
207	GPX1		RNF113A	PHB2						SYK
208	GRINA		IDH2	PHF23						SYTL4
209	GSDME		PPARA	PIK3C2A						TCIRG1
210	GSK3A		SIAH2	PIK3C3						TFEB
211	GSK3B		NEDD4	PIK3CA						TMEM106B
212	GSKIP		AR	PIK3CB						TPP1
213	GSTP1		MTF1	PIK3R2						UNC13D
214	GZMB		COPZ1	PIM2						VAMP7
215	HDAC1		NUPR1	PINK1						VAMP8
216	HERPUD1		USP35	PIP4K2A						VPS33A
217	HGF		PDSS2	PIP4K2B						VPS33B
218	HIC1		BEX1	PIP4K2C						VPS4A
219	HIF1A		FABP4	PJVK						WASH3P
220	HINT1		TYRO3	PLEKHF1						ZFYVE16
221	HIP1		SIRT6	PLK2
222	HIP1R		KIF20A	PLK3
223	HIPK1		ECH1	POLDIP2
224	HIPK2		ETV4	PRKAA1
225	HMGB2		VCP	PRKAA2
226	HMOX1		RBMS1	PRKAB1
227	HNRNPK		KDM4A	PRKAB2
228	HRAS		MGST1	PRKACA
229	HRK		MPC1	PRKAG1
230	HSPA1A		CAMKK2	PRKAG2
231	HSPA1B		SOX2	PRKAG3
232	HSPB1		SRSF9	PRKD1
233	HTRA2		MEF2C	PRKN
234	HTT		EZH2	PSAP
235	HYAL2		PEDS1	PTPN22
236	HYOU1		CDC25A	PYCARD
237	ICAM1		LCN2	QSOX1
238	IFI16		TRIB2	RAB39B
239	IFI27		DHODH	RAB3GAP1
240	IFI27L1		PDK4	RAB3GAP2
241	IFI27L2		PTPN18	RAB7A
242	IFI6		FTL	RAB8A
243	IFNB1		ABCC5	RALB
244	IFNG		CISD3	RASIP1
245	IGF1		GALNT14	RB1CC1
246	IKBKE		KLHDC3	RETREG1
247	IL12A		GSTM1	RETREG3
248	IL19		RARRES2	RHEB
249	IL1A		USP11	RIPK2
250	IL1B			RMC1
251	IL2			RNF152
252	IL20RA			RNF41
253	IL33			RNF5
254	IL4			ROCK1
255	IL6R			RPTOR
256	IL7			RRAGA
257	INCA1			RRAGB
258	ING2			RRAGC
259	ING5			RRAGD
260	INHBA			RUBCN
261	INHBB			RUFY4
262	INS			SCFD1
263	ITGA6			SCOC
264	ITGAM			SEC22B
265	ITGAV			SESN1
266	ITM2C			SESN2
267	ITPR1			SESN3
268	ITPRIP			SH3BP4
269	IVNS1ABP			SH3GLB1
270	JAK2			SIRT1
271	JMY			SIRT2
272	JUN			SLC38A9
273	KDM1A			SMCR8
274	KITLG			SMG1
275	KRT18			SNCA
276	KRT8			SNRNP70
277	LCK			SNX32
278	LGALS12			SNX5
279	LGALS3			SNX6
280	LRRK2			SOGA1
281	LTBR			SOGA3
282	LY96			SPTLC1
283	MADD			SPTLC2
284	MAEL			SQSTM1
285	MAGEA3			SREBF1
286	MAP2K5			SREBF2
287	MAP3K5			STAT3
288	MAPK7			STBD1
289	MAPK8			STING1
290	MAPK8IP1			STK11
291	MAPK8IP2			STUB1
292	MAPK9			SUPT5H
293	MARCHF7			SVIP
294	MAZ			SYNPO2
295	MCL1			TAB2
296	MDM2			TAB3
297	MELK			TBC1D14
298	MFF			TBC1D25
299	MIF			TBK1
300	MIR132			TEX264
301	MIR15A			TFEB
302	MIR16-1			TICAM1
303	MIR17			TIGAR
304	MIR198			TLK2
305	MIR21			TMEM150A
306	MIR210			TMEM150B
307	MIR221			TMEM150C
308	MIR222			TMEM39A
309	MIR26B			TMEM39B
310	MIR27B			TMEM59
311	MIR449A			TOMM7
312	MKNK2			TP53
313	MLH1			TP53INP1
314	MLLT11			TP53INP2
315	MMP9			TPCN1
316	MNT			TPCN2
317	MOAP1			TREM2
318	MPV17L			TRIB3
319	MSH2			TRIM13
320	MSH6			TRIM14
321	MSX1			TRIM21
322	MUC1			TRIM22
323	MUL1			TRIM27
324	MYBBP1A			TRIM34
325	NACC2			TRIM38
326	NANOS3			TRIM5
327	NBN			TRIM6
328	NCK1			TRIM65
329	NCK2			TRIM68
330	NDUFA13			TRIM8
331	NDUFS3			TRIML1
332	NFATC4			TRIML2
333	NFE2L2			TSC1
334	NGF			TSC2
335	NGFR			TSPO
336	NKX3-1			UBA5
337	NLE1			UBQLN1
338	NME5			UBQLN2
339	NMT1			UBQLN4
340	NOC2L			UCHL1
341	NOG			UFC1
342	NOL3			UFL1
343	NONO			UFM1
344	NOS3			ULK1
345	NOX1			USP10
346	NR4A2			USP13
347	NUPR1			USP30
348	OPA1			USP33
349	P2RX4			USP36
350	P2RX7			UVRAG
351	P4HB			VDAC1
352	PAK2			VPS13C
353	PAK5			VPS13D
354	PARK7			VPS26A
355	PARP1			VPS26B
356	PARP2			VPS35
357	PAWR			WAC
358	PCGF2			WASHC1
359	PDCD10			WDFY3
360	PDCD5			WDR24
361	PDCD6			WDR41
362	PDIA3			WDR6
363	PDK1			WDR81
364	PDK2			WIPI2
365	PDPK1			ZC3H12A
366	PDX1			ZKSCAN3
367	PEA15			ZMPSTE24
368	PELI3
369	PERP
370	PF4
371	PHIP
372	PHLDA3
373	PIAS4
374	PIDD1
375	PIH1D1
376	PIK3R1
377	PINK1
378	PLAGL2
379	PLAUR
380	PLEKHF1
381	PLSCR3
382	PMAIP1
383	PML
384	POLB
385	POU4F1
386	POU4F2
387	PPARD
388	PPIA
389	PPIF
390	PPM1F
391	PPP1CA
392	PPP1R13B
393	PPP1R15A
394	PPP2R1B
395	PPP3CC
396	PPP3R1
397	PRDX2
398	PRELID1
399	PRKCA
400	PRKCD
401	PRKDC
402	PRKN
403	PRKRA
404	PRODH
405	PSEN1
406	PSMD10
407	PSME3
408	PTEN
409	PTGIS
410	PTH
411	PTPMT1
412	PTPN1
413	PTPN2
414	PTPRC
415	PTTG1IP
416	PYCARD
417	QARS1
418	RACK1
419	RAF1
420	RB1
421	RB1CC1
422	RBCK1
423	RELA
424	RET
425	RFFL
426	RHOT1
427	RHOT2
428	RIPK1
429	RIPK3
430	RNF183
431	RNF186
432	RNF34
433	RNF41
434	RPL11
435	RPL26
436	RPS27L
437	RPS3
438	RPS6KB1
439	RPS7
440	RRP8
441	RTKN2
442	RTL10
443	S100A8
444	S100A9
445	SCG2
446	SCN2A
447	SCRT2
448	SELENOK
449	SELENOS
450	SENP1
451	SEPTIN4
452	SERINC3
453	SERPINE1
454	SFN
455	SFPQ
456	SFRP1
457	SFRP2
458	SGMS1
459	SGPL1
460	SGPP1
461	SH3RF1
462	SHH
463	SHISA5
464	SIAH1
465	SIAH2
466	SIRT1
467	SIVA1
468	SKIL
469	SLC25A5
470	SLC35F6
471	SLC9A3R1
472	SMAD3
473	SNAI1
474	SNAI2
475	SNW1
476	SOD1
477	SOD2
478	SORT1
479	SP100
480	SRC
481	SRPX
482	SST
483	SSTR3
484	ST20
485	STK11
486	STK24
487	STK25
488	STK3
489	STK4
490	STRADB
491	STX4
492	STYXL1
493	SYVN1
494	TAF9
495	TAF9B
496	TCF7L2
497	TERT
498	TFDP1
499	TFDP2
500	TFPT
501	TGFB1
502	TGFB2
503	TGFBR1
504	THBS1
505	TICAM1
506	TICAM2
507	TIMM50
508	TIMP3
509	TLR3
510	TLR4
511	TM2D1
512	TMBIM1
513	TMBIM6
514	TMC8
515	TMEM102
516	TMEM109
517	TMEM117
518	TMEM14A
519	TMEM161A
520	TNF
521	TNFAIP3
522	TNFRSF10A
523	TNFRSF10B
524	TNFRSF10C
525	TNFRSF12A
526	TNFRSF1A
527	TNFRSF1B
528	TNFRSF25
529	TNFSF10
530	TNFSF12
531	TOPORS
532	TP53
533	TP53BP2
534	TP63
535	TP73
536	TPD52L1
537	TPT1
538	TRADD
539	TRAF1
540	TRAF2
541	TRAF7
542	TRAP1
543	TRIAP1
544	TRIB3
545	TRIM32
546	TRIM39
547	TXNDC12
548	TYROBP
549	UACA
550	UBB
551	UBE2K
552	UBE4B
553	UBQLN1
554	UMOD
555	UNC5B
556	URI1
557	USP28
558	USP47
559	VDAC2
560	VNN1
561	WDR35
562	WNT4
563	WWOX
564	XBP1
565	YAP1
566	YBX3
567	YWHAB
568	YWHAE
569	YWHAG
570	YWHAH
571	YWHAQ
572	YWHAZ
573	ZC3HC1
574	ZDHHC3
575	ZMYND11
576	ZNF205
577	ZNF385A
578	ZNF385B
579	ZNF622
580	ZSWIM2
