# Supplementary material for: Programmed cell death-related prognostic genes mediate dysregulation of the immune microenvironment in triple-negative breast cancer
Source: Front Immunol. 2025 Mar 12;16:1563630. doi: 10.3389/fimmu.2025.1563630 (PMC11936919; doi:10.3389/fimmu.2025.1563630)
Supplement: Supplementary file 7 [file Table2.xlsx]

## Sheet: tcga.sig.fit
	pvalue	HR	HR.95L	HR.95H
ACVR1B	0.0130447	1.09938	1.02014	1.18476
CEBPB	0.0138736	0.977635	0.960179	0.995409
CSF2	0.0370031	0.00247494	8.79618e-06	0.696364
DAPK1	0.0393412	1.05038	1.0024	1.10066
GZMB	0.0398252	0.911206	0.833895	0.995685
HMOX1	0.00666304	1.01593	1.0044	1.02759
INS	0.0424814	4.82242e+10	2.30325	1.00969e+21
ITM2C	0.044404	0.979226	0.959388	0.999475
NUPR1	0.0326429	1.16215	1.01249	1.33394
PDK1	0.0451245	0.695081	0.486971	0.992129
PSEN1	0.029395	1.20876	1.01917	1.43361
SGMS1	0.00449036	1.12	1.03578	1.21106
TAF9	0.0447592	1.13003	1.00286	1.27332
IRF2	0.0122136	0.873485	0.785794	0.970961
NLRC4	0.0150124	2.03314	1.14768	3.60173
RPL8	0.0473694	1.00064	1.00001	1.00128
CS	0.00930771	1.04316	1.01046	1.07691
ALOX12B	0.0035404	5.70165	1.76986	18.368
BAP1	0.0373912	0.896422	0.808718	0.993638
MTDH	0.0257378	1.02954	1.00353	1.05622
CPEB1	0.0416482	2.88336	1.04087	7.98734
HSF1	0.037069	1.02311	1.00137	1.04533
PROM2	0.00402585	1.02932	1.00925	1.04979
ECH1	0.0211616	1.02828	1.00418	1.05294
USP11	0.0444304	0.899525	0.811282	0.997367
ATP6V0E2	0.0391254	0.845839	0.721444	0.991683
EXOC1	0.0127389	1.14539	1.02936	1.27451
LAMP3	0.0234812	0.903975	0.828374	0.986477
LAMTOR1	0.0233192	1.04955	1.00659	1.09435
PIK3CA	0.00840336	1.02613	1.00663	1.04601
SPTLC2	0.0019353	1.0443	1.01607	1.07332
UFM1	0.0417865	1.055	1.00199	1.11082
VDAC3	0.00204504	1.01677	1.00608	1.02757
SHARPIN	0.00110637	1.02859	1.01132	1.04617
AP3M2	0.00454833	1.11224	1.03344	1.19705
KIT	0.00466529	1.02184	1.00666	1.03725
IKBKB	0.0370737	1.2113	1.01156	1.45048
