# Supplementary material for: Programmed cell death-related prognostic genes mediate dysregulation of the immune microenvironment in triple-negative breast cancer
Source: Front Immunol. 2025 Mar 12;16:1563630. doi: 10.3389/fimmu.2025.1563630 (PMC11936919; doi:10.3389/fimmu.2025.1563630)
Supplement: Supplementary file 8 [file Table3.xlsx]

## Sheet: CAF
	p_val	avg_log2FC	pct.1	pct.2	p_val_adj	cluster	gene
VDAC3	4.91e-150	1.32612	0.506	0.003	1.15e-145	VDAC3-CAF-C1	VDAC3
LAMTOR1	3.83e-131	0.838668	0.635	0.099	9.01e-127	VDAC3-CAF-C1	LAMTOR1
ITM2C	3.42e-97	0.70261	0.524	0.083	8.05e-93	VDAC3-CAF-C1	ITM2C
MTDH	3.19e-84	0.694819	0.669	0.211	7.51e-80	VDAC3-CAF-C1	MTDH
ECH1	1.67e-82	1.25447	0.326	0.004	3.93e-78	VDAC3-CAF-C1	ECH1
USP11	2.14e-82	0.879397	0.325	0.003	5.03e-78	VDAC3-CAF-C1	USP11
NFIC	8.67e-67	0.345796	0.646	0.209	2.04e-62	VDAC3-CAF-C1	NFIC
GOPC	7.11e-66	0.374767	0.407	0.074	1.67e-61	VDAC3-CAF-C1	GOPC
MRFAP1	1.78e-65	0.301273	0.642	0.21	4.18e-61	VDAC3-CAF-C1	MRFAP1
GNL1	2.94e-65	0.341028	0.39	0.063	6.9e-61	VDAC3-CAF-C1	GNL1
CCNL1	3.34e-65	0.466431	0.62	0.2	7.86e-61	VDAC3-CAF-C1	CCNL1
PRRC2C	6.1e-64	0.3582	0.648	0.218	1.44e-59	VDAC3-CAF-C1	PRRC2C
RND3	1.83e-63	0.521585	0.463	0.113	4.31e-59	VDAC3-CAF-C1	RND3
FGFR1	1.91e-63	0.458036	0.438	0.097	4.49e-59	VDAC3-CAF-C1	FGFR1
SRPX	4.03e-63	0.760347	0.552	0.179	9.49e-59	VDAC3-CAF-C1	SRPX
WSB1	7.59e-63	0.358613	0.693	0.256	1.79e-58	VDAC3-CAF-C1	WSB1
EMP1	5.68e-62	0.440665	0.48	0.122	1.33e-57	VDAC3-CAF-C1	EMP1
S100A13	5.73e-62	0.428855	0.617	0.211	1.35e-57	VDAC3-CAF-C1	S100A13
TOP1	2.58e-61	0.372968	0.49	0.131	6.07e-57	VDAC3-CAF-C1	TOP1
CCPG1	2.88e-61	0.219532	0.45	0.103	6.77e-57	VDAC3-CAF-C1	CCPG1
YIPF3	7.14e-61	0.261092	0.527	0.151	1.68e-56	VDAC3-CAF-C1	YIPF3
ERGIC3	1.3e-60	0.336629	0.635	0.218	3.06e-56	VDAC3-CAF-C1	ERGIC3
TGOLN2	3.16e-60	0.343139	0.465	0.117	7.43e-56	VDAC3-CAF-C1	TGOLN2
FAM114A1	3.23e-60	0.307294	0.479	0.124	7.59e-56	VDAC3-CAF-C1	FAM114A1
DAB2	5.52e-60	0.290684	0.477	0.124	1.3e-55	VDAC3-CAF-C1	DAB2
DNAJC3	1.74e-59	0.317429	0.42	0.092	4.09e-55	VDAC3-CAF-C1	DNAJC3
RBMS1	3.07e-59	0.219331	0.541	0.161	7.23e-55	VDAC3-CAF-C1	RBMS1
SVIL	4.53e-59	0.316891	0.416	0.093	1.07e-54	VDAC3-CAF-C1	SVIL
PGRMC1	5.4e-59	0.217145	0.568	0.176	1.27e-54	VDAC3-CAF-C1	PGRMC1
WWTR1	6.46e-59	0.373523	0.394	0.08	1.52e-54	VDAC3-CAF-C1	WWTR1
BCLAF1	9.27e-59	0.226608	0.505	0.142	2.18e-54	VDAC3-CAF-C1	BCLAF1
ARID5B	2.18e-58	0.426056	0.709	0.281	5.13e-54	VDAC3-CAF-C1	ARID5B
PNISR	3.52e-58	0.289888	0.666	0.243	8.27e-54	VDAC3-CAF-C1	PNISR
KCNQ1OT1	5.04e-58	0.569692	0.48	0.136	1.19e-53	VDAC3-CAF-C1	KCNQ1OT1
KDELR1	5.44e-58	0.422469	0.687	0.269	1.28e-53	VDAC3-CAF-C1	KDELR1
PRNP	6.73e-58	0.368505	0.543	0.174	1.58e-53	VDAC3-CAF-C1	PRNP
RPL7L1	3.72e-57	0.256537	0.423	0.099	8.74e-53	VDAC3-CAF-C1	RPL7L1
EIF1B	3.72e-57	0.256714	0.552	0.174	8.76e-53	VDAC3-CAF-C1	EIF1B
HDLBP	4.17e-57	0.303173	0.576	0.19	9.82e-53	VDAC3-CAF-C1	HDLBP
SERTAD1	4.62e-57	0.367798	0.561	0.184	1.09e-52	VDAC3-CAF-C1	SERTAD1
GOLGA4	4.66e-57	0.287679	0.463	0.121	1.1e-52	VDAC3-CAF-C1	GOLGA4
ZC3H15	4.89e-57	0.206544	0.517	0.153	1.15e-52	VDAC3-CAF-C1	ZC3H15
MEG3	7.07e-57	0.958002	0.495	0.163	1.66e-52	VDAC3-CAF-C1	MEG3
ZNF106	7.13e-57	0.377976	0.374	0.073	1.68e-52	VDAC3-CAF-C1	ZNF106
PPIC	8.35e-57	0.318694	0.621	0.218	1.96e-52	VDAC3-CAF-C1	PPIC
CUTA	9.69e-57	0.202541	0.656	0.24	2.28e-52	VDAC3-CAF-C1	CUTA
POLR1D	1.19e-56	0.29343	0.484	0.134	2.8e-52	VDAC3-CAF-C1	POLR1D
ARID4B	1.71e-56	0.205617	0.478	0.131	4.02e-52	VDAC3-CAF-C1	ARID4B
RALA	3.51e-56	0.281779	0.441	0.113	8.25e-52	VDAC3-CAF-C1	RALA
ZC3H13	3.72e-56	0.324654	0.398	0.087	8.74e-52	VDAC3-CAF-C1	ZC3H13
BUD31	3.79e-56	0.209896	0.5	0.144	8.9e-52	VDAC3-CAF-C1	BUD31
ATP6V0D1	3.89e-56	0.228856	0.444	0.112	9.16e-52	VDAC3-CAF-C1	ATP6V0D1
FAM3C	5.85e-56	0.261003	0.478	0.133	1.38e-51	VDAC3-CAF-C1	FAM3C
FUNDC2	8.62e-56	0.206788	0.491	0.142	2.03e-51	VDAC3-CAF-C1	FUNDC2
BBX	1.38e-55	0.223596	0.48	0.136	3.25e-51	VDAC3-CAF-C1	BBX
ADAM12	1.55e-55	0.381528	0.441	0.116	3.64e-51	VDAC3-CAF-C1	ADAM12
TCF7L2	2.92e-55	0.546035	0.422	0.109	6.88e-51	VDAC3-CAF-C1	TCF7L2
IGFBP6	3.71e-55	0.578134	0.531	0.173	8.73e-51	VDAC3-CAF-C1	IGFBP6
GSTM3	6.43e-55	0.220913	0.437	0.11	1.51e-50	VDAC3-CAF-C1	GSTM3
DNAJC15	6.46e-55	0.259731	0.558	0.178	1.52e-50	VDAC3-CAF-C1	DNAJC15
APH1A	1.07e-54	0.204085	0.493	0.14	2.51e-50	VDAC3-CAF-C1	APH1A
BTG3	1.28e-54	0.296349	0.399	0.092	3.01e-50	VDAC3-CAF-C1	BTG3
TMEM9	2.14e-54	0.203856	0.403	0.093	5.04e-50	VDAC3-CAF-C1	TMEM9
PLTP	2.59e-54	0.486483	0.541	0.185	6.1e-50	VDAC3-CAF-C1	PLTP
ADD3	5.03e-54	0.339524	0.472	0.137	1.18e-49	VDAC3-CAF-C1	ADD3
RRBP1	5.94e-54	0.262005	0.573	0.198	1.4e-49	VDAC3-CAF-C1	RRBP1
EIF3A	7.49e-54	0.365382	0.49	0.149	1.76e-49	VDAC3-CAF-C1	EIF3A
CCT4	9.39e-54	0.221469	0.541	0.172	2.21e-49	VDAC3-CAF-C1	CCT4
CKAP4	1.11e-53	0.354259	0.411	0.1	2.61e-49	VDAC3-CAF-C1	CKAP4
FBLN1	1.36e-53	0.444301	0.563	0.198	3.19e-49	VDAC3-CAF-C1	FBLN1
ANKRD11	2.55e-53	0.25959	0.409	0.099	5.99e-49	VDAC3-CAF-C1	ANKRD11
SSPN	2.6e-53	0.215709	0.517	0.163	6.11e-49	VDAC3-CAF-C1	SSPN
MCFD2	2.91e-53	0.27726	0.402	0.096	6.85e-49	VDAC3-CAF-C1	MCFD2
C6orf89	2.97e-53	0.28082	0.361	0.071	6.98e-49	VDAC3-CAF-C1	C6orf89
LSP1	3.59e-53	0.42061	0.489	0.151	8.45e-49	VDAC3-CAF-C1	LSP1
UGDH	4.3e-53	0.25916	0.372	0.076	1.01e-48	VDAC3-CAF-C1	UGDH
ZBTB20	6.37e-53	0.331026	0.441	0.119	1.5e-48	VDAC3-CAF-C1	ZBTB20
NUCB1	7.09e-53	0.2027	0.587	0.202	1.67e-48	VDAC3-CAF-C1	NUCB1
TMEM205	8.72e-53	0.244311	0.446	0.121	2.05e-48	VDAC3-CAF-C1	TMEM205
BFAR	1.14e-52	0.246506	0.352	0.067	2.68e-48	VDAC3-CAF-C1	BFAR
RB1CC1	1.35e-52	0.200403	0.369	0.079	3.17e-48	VDAC3-CAF-C1	RB1CC1
PHF14	1.49e-52	0.209241	0.422	0.107	3.5e-48	VDAC3-CAF-C1	PHF14
TTC3	1.94e-52	0.232251	0.573	0.196	4.56e-48	VDAC3-CAF-C1	TTC3
SERPINE1	1.95e-52	0.845536	0.387	0.1	4.59e-48	VDAC3-CAF-C1	SERPINE1
EMP2	2.04e-52	0.204177	0.506	0.156	4.79e-48	VDAC3-CAF-C1	EMP2
MYOF	2.47e-52	0.294813	0.348	0.066	5.8e-48	VDAC3-CAF-C1	MYOF
PARVA	2.86e-52	0.211946	0.431	0.112	6.73e-48	VDAC3-CAF-C1	PARVA
MAP1A	4.37e-52	0.31528	0.42	0.11	1.03e-47	VDAC3-CAF-C1	MAP1A
MALSU1	5.16e-52	0.333604	0.359	0.074	1.21e-47	VDAC3-CAF-C1	MALSU1
LIMA1	6.21e-52	0.247713	0.559	0.191	1.46e-47	VDAC3-CAF-C1	LIMA1
LSM8	8.26e-52	0.212188	0.442	0.12	1.94e-47	VDAC3-CAF-C1	LSM8
CRABP2	9.08e-52	0.455513	0.481	0.154	2.14e-47	VDAC3-CAF-C1	CRABP2
S100A16	1.12e-51	0.558959	0.479	0.155	2.63e-47	VDAC3-CAF-C1	S100A16
EIF3G	1.33e-51	0.201613	0.649	0.242	3.12e-47	VDAC3-CAF-C1	EIF3G
RAB34	1.96e-51	0.210328	0.563	0.193	4.61e-47	VDAC3-CAF-C1	RAB34
GLIPR1	3.06e-51	0.351099	0.408	0.103	7.21e-47	VDAC3-CAF-C1	GLIPR1
IP6K2	3.33e-51	0.23737	0.385	0.089	7.82e-47	VDAC3-CAF-C1	IP6K2
GLO1	3.41e-51	0.223953	0.413	0.106	8.02e-47	VDAC3-CAF-C1	GLO1
TEAD1	3.82e-51	0.324459	0.28	0.033	8.99e-47	VDAC3-CAF-C1	TEAD1
GOLGA2	4.4e-51	0.274265	0.391	0.093	1.03e-46	VDAC3-CAF-C1	GOLGA2
IMPDH2	5.15e-51	0.218758	0.567	0.194	1.21e-46	VDAC3-CAF-C1	IMPDH2
DDAH2	5.83e-51	0.205996	0.546	0.184	1.37e-46	VDAC3-CAF-C1	DDAH2
PWP1	9.27e-51	0.236749	0.361	0.079	2.18e-46	VDAC3-CAF-C1	PWP1
PCBD1	1.04e-50	0.349541	0.43	0.12	2.44e-46	VDAC3-CAF-C1	PCBD1
THOC7	1.04e-50	0.206212	0.376	0.085	2.45e-46	VDAC3-CAF-C1	THOC7
PLOD3	1.16e-50	0.239956	0.346	0.067	2.72e-46	VDAC3-CAF-C1	PLOD3
HTRA1	1.21e-50	0.290762	0.53	0.18	2.85e-46	VDAC3-CAF-C1	HTRA1
PLPP3	1.21e-50	0.674473	0.501	0.181	2.86e-46	VDAC3-CAF-C1	PLPP3
NFKBIZ	1.22e-50	0.440015	0.493	0.161	2.87e-46	VDAC3-CAF-C1	NFKBIZ
TALDO1	1.31e-50	0.270338	0.507	0.165	3.08e-46	VDAC3-CAF-C1	TALDO1
ETHE1	1.64e-50	0.216457	0.379	0.089	3.86e-46	VDAC3-CAF-C1	ETHE1
AKR1B1	2.09e-50	0.396321	0.386	0.093	4.92e-46	VDAC3-CAF-C1	AKR1B1
P4HA1	2.66e-50	0.249814	0.355	0.074	6.25e-46	VDAC3-CAF-C1	P4HA1
ASAP1	3.55e-50	0.264978	0.367	0.081	8.35e-46	VDAC3-CAF-C1	ASAP1
NAP1L1	4.31e-50	0.265785	0.73	0.304	1.01e-45	VDAC3-CAF-C1	NAP1L1
SQSTM1	4.32e-50	0.4832	0.725	0.333	1.02e-45	VDAC3-CAF-C1	SQSTM1
ST13	4.71e-50	0.218775	0.722	0.292	1.11e-45	VDAC3-CAF-C1	ST13
PTOV1	7.36e-50	0.218226	0.368	0.083	1.73e-45	VDAC3-CAF-C1	PTOV1
TUSC3	1e-49	0.225362	0.456	0.137	2.35e-45	VDAC3-CAF-C1	TUSC3
ADAMTS12	1.23e-49	0.246211	0.347	0.071	2.9e-45	VDAC3-CAF-C1	ADAMTS12
TCTN3	1.46e-49	0.217784	0.338	0.066	3.43e-45	VDAC3-CAF-C1	TCTN3
BCAP29	1.68e-49	0.253132	0.42	0.115	3.94e-45	VDAC3-CAF-C1	BCAP29
TIMP2	2.15e-49	0.200178	0.605	0.221	5.05e-45	VDAC3-CAF-C1	TIMP2
RTN4	2.15e-49	0.415097	0.658	0.28	5.06e-45	VDAC3-CAF-C1	RTN4
CCND1	2.72e-49	0.431262	0.435	0.125	6.4e-45	VDAC3-CAF-C1	CCND1
SNHG7	2.94e-49	0.237894	0.377	0.09	6.92e-45	VDAC3-CAF-C1	SNHG7
C11orf31	3.85e-49	0.204061	0.625	0.238	9.06e-45	VDAC3-CAF-C1	C11orf31
KLF4	3.87e-49	0.513621	0.383	0.097	9.09e-45	VDAC3-CAF-C1	KLF4
SEPT11	4.36e-49	0.2194	0.547	0.19	1.02e-44	VDAC3-CAF-C1	SEPT11
REST	4.67e-49	0.21567	0.344	0.071	1.1e-44	VDAC3-CAF-C1	REST
SOX4	4.99e-49	0.260929	0.565	0.206	1.17e-44	VDAC3-CAF-C1	SOX4
ZKSCAN1	5.26e-49	0.211625	0.321	0.058	1.24e-44	VDAC3-CAF-C1	ZKSCAN1
EFEMP2	5.43e-49	0.212952	0.622	0.235	1.28e-44	VDAC3-CAF-C1	EFEMP2
DDX21	6.66e-49	0.301194	0.458	0.138	1.57e-44	VDAC3-CAF-C1	DDX21
SPG20	8.54e-49	0.246251	0.32	0.058	2.01e-44	VDAC3-CAF-C1	SPG20
SSR2	9.75e-49	0.2769	0.781	0.34	2.29e-44	VDAC3-CAF-C1	SSR2
KRCC1	1.14e-48	0.273431	0.346	0.073	2.69e-44	VDAC3-CAF-C1	KRCC1
CLMP	1.43e-48	0.334388	0.323	0.061	3.37e-44	VDAC3-CAF-C1	CLMP
BAZ1B	1.55e-48	0.226628	0.35	0.076	3.65e-44	VDAC3-CAF-C1	BAZ1B
HNRNPAB	1.59e-48	0.219441	0.369	0.088	3.73e-44	VDAC3-CAF-C1	HNRNPAB
ALDH9A1	2.13e-48	0.23587	0.396	0.102	5e-44	VDAC3-CAF-C1	ALDH9A1
VCAN	2.29e-48	0.500116	0.626	0.264	5.38e-44	VDAC3-CAF-C1	VCAN
BLVRB	2.94e-48	0.206232	0.42	0.115	6.92e-44	VDAC3-CAF-C1	BLVRB
TMEM55A	3.2e-48	0.257343	0.318	0.058	7.53e-44	VDAC3-CAF-C1	TMEM55A
TSPAN5	3.29e-48	0.3746	0.279	0.038	7.73e-44	VDAC3-CAF-C1	TSPAN5
LUZP1	3.47e-48	0.26997	0.328	0.065	8.16e-44	VDAC3-CAF-C1	LUZP1
SH3PXD2B	4.33e-48	0.333694	0.33	0.066	1.02e-43	VDAC3-CAF-C1	SH3PXD2B
VCL	5.4e-48	0.245577	0.42	0.12	1.27e-43	VDAC3-CAF-C1	VCL
SPTAN1	6.23e-48	0.202063	0.37	0.088	1.46e-43	VDAC3-CAF-C1	SPTAN1
ASPH	8.54e-48	0.703854	0.504	0.187	2.01e-43	VDAC3-CAF-C1	ASPH
RFC1	9.83e-48	0.228458	0.346	0.075	2.31e-43	VDAC3-CAF-C1	RFC1
ZFAS1	2.43e-47	0.235316	0.704	0.291	5.73e-43	VDAC3-CAF-C1	ZFAS1
TNFAIP6	3.09e-47	0.305923	0.42	0.119	7.26e-43	VDAC3-CAF-C1	TNFAIP6
NID1	4.7e-47	0.34017	0.426	0.127	1.11e-42	VDAC3-CAF-C1	NID1
TM2D2	9.92e-47	0.212465	0.35	0.079	2.33e-42	VDAC3-CAF-C1	TM2D2
EIF2AK4	1.17e-46	0.275287	0.304	0.054	2.75e-42	VDAC3-CAF-C1	EIF2AK4
NGRN	1.66e-46	0.237164	0.38	0.097	3.89e-42	VDAC3-CAF-C1	NGRN
ST3GAL4	2.19e-46	0.20398	0.328	0.067	5.15e-42	VDAC3-CAF-C1	ST3GAL4
ATP6V0C	2.44e-46	0.357648	0.448	0.143	5.73e-42	VDAC3-CAF-C1	ATP6V0C
NFIA	3.47e-46	0.279862	0.415	0.12	8.16e-42	VDAC3-CAF-C1	NFIA
UROS	3.8e-46	0.219856	0.348	0.08	8.93e-42	VDAC3-CAF-C1	UROS
AC090498.1	3.97e-46	0.298524	0.659	0.267	9.34e-42	VDAC3-CAF-C1	AC090498.1
SSR3	4.35e-46	0.362174	0.572	0.227	1.02e-41	VDAC3-CAF-C1	SSR3
LDB2	4.47e-46	0.454809	0.319	0.066	1.05e-41	VDAC3-CAF-C1	LDB2
ZC3HAV1	4.6e-46	0.31029	0.334	0.073	1.08e-41	VDAC3-CAF-C1	ZC3HAV1
SH3BP5	4.95e-46	0.356137	0.338	0.076	1.16e-41	VDAC3-CAF-C1	SH3BP5
GRINA	6.39e-46	0.326292	0.563	0.212	1.5e-41	VDAC3-CAF-C1	GRINA
RHOB	7.66e-46	0.688187	0.598	0.267	1.8e-41	VDAC3-CAF-C1	RHOB
CTD-3252C9.4	8.43e-46	0.319877	0.394	0.109	1.98e-41	VDAC3-CAF-C1	CTD-3252C9.4
ANTXR2	1.54e-45	0.277391	0.305	0.056	3.63e-41	VDAC3-CAF-C1	ANTXR2
TUBB6	1.68e-45	0.256031	0.446	0.14	3.96e-41	VDAC3-CAF-C1	TUBB6
SETD5	1.91e-45	0.254345	0.345	0.081	4.49e-41	VDAC3-CAF-C1	SETD5
VBP1	2.41e-45	0.220906	0.302	0.056	5.66e-41	VDAC3-CAF-C1	VBP1
ECI2	3.23e-45	0.214401	0.304	0.056	7.59e-41	VDAC3-CAF-C1	ECI2
NINJ1	3.93e-45	0.293689	0.339	0.079	9.23e-41	VDAC3-CAF-C1	NINJ1
NOB1	4.64e-45	0.228413	0.302	0.056	1.09e-40	VDAC3-CAF-C1	NOB1
IGF1	6.58e-45	1.31246	0.377	0.119	1.55e-40	VDAC3-CAF-C1	IGF1
TNFSF10	7.63e-45	0.322053	0.468	0.156	1.79e-40	VDAC3-CAF-C1	TNFSF10
FHL2	7.82e-45	0.309057	0.417	0.125	1.84e-40	VDAC3-CAF-C1	FHL2
PPP1R15A	2.28e-44	0.345834	0.725	0.334	5.37e-40	VDAC3-CAF-C1	PPP1R15A
PYCARD	3.17e-44	0.229166	0.346	0.081	7.46e-40	VDAC3-CAF-C1	PYCARD
FOXO3	3.49e-44	0.239694	0.354	0.088	8.21e-40	VDAC3-CAF-C1	FOXO3
PRDX6	4.1e-44	0.280758	0.738	0.337	9.65e-40	VDAC3-CAF-C1	PRDX6
F2R	5.08e-44	0.295331	0.407	0.12	1.2e-39	VDAC3-CAF-C1	F2R
PRKAR2A	5.54e-44	0.202429	0.28	0.046	1.3e-39	VDAC3-CAF-C1	PRKAR2A
TUBB2A	6.7e-44	0.290024	0.391	0.111	1.57e-39	VDAC3-CAF-C1	TUBB2A
CTSK	6.82e-44	0.427798	0.734	0.354	1.6e-39	VDAC3-CAF-C1	CTSK
EID1	8.06e-44	0.330026	0.831	0.402	1.89e-39	VDAC3-CAF-C1	EID1
ATP5G3	1.09e-43	0.254958	0.721	0.327	2.56e-39	VDAC3-CAF-C1	ATP5G3
PHACTR2	1.1e-43	0.296846	0.408	0.124	2.58e-39	VDAC3-CAF-C1	PHACTR2
AHI1	1.3e-43	0.282747	0.291	0.054	3.06e-39	VDAC3-CAF-C1	AHI1
PMPCB	5.36e-43	0.249317	0.327	0.076	1.26e-38	VDAC3-CAF-C1	PMPCB
BASP1	8.04e-43	0.24448	0.29	0.055	1.89e-38	VDAC3-CAF-C1	BASP1
BNIP3	9.87e-43	0.201878	0.365	0.097	2.32e-38	VDAC3-CAF-C1	BNIP3
COA1	1.47e-42	0.207538	0.271	0.045	3.46e-38	VDAC3-CAF-C1	COA1
LOXL1	1.5e-42	0.31987	0.374	0.104	3.52e-38	VDAC3-CAF-C1	LOXL1
FAM46A	2.24e-42	0.43017	0.34	0.087	5.27e-38	VDAC3-CAF-C1	FAM46A
CIRBP	2.52e-42	0.340186	0.823	0.408	5.93e-38	VDAC3-CAF-C1	CIRBP
CCNI	2.63e-42	0.377871	0.807	0.418	6.19e-38	VDAC3-CAF-C1	CCNI
DST	2.8e-42	0.254822	0.432	0.139	6.6e-38	VDAC3-CAF-C1	DST
IRF1	3.78e-42	0.304332	0.566	0.23	8.88e-38	VDAC3-CAF-C1	IRF1
ARPC1A	3.81e-42	0.213061	0.564	0.226	8.96e-38	VDAC3-CAF-C1	ARPC1A
CEP290	4.07e-42	0.216205	0.266	0.043	9.57e-38	VDAC3-CAF-C1	CEP290
CNRIP1	5.43e-42	0.211087	0.279	0.051	1.28e-37	VDAC3-CAF-C1	CNRIP1
CCDC80	5.49e-42	0.268745	0.634	0.281	1.29e-37	VDAC3-CAF-C1	CCDC80
ANKRD17	8.73e-42	0.214971	0.262	0.042	2.05e-37	VDAC3-CAF-C1	ANKRD17
RPL22L1	9.74e-42	0.606062	0.574	0.253	2.29e-37	VDAC3-CAF-C1	RPL22L1
RGS3	1.26e-41	0.251733	0.268	0.045	2.97e-37	VDAC3-CAF-C1	RGS3
CTSL	1.6e-41	0.205451	0.574	0.225	3.76e-37	VDAC3-CAF-C1	CTSL
LPIN2	1.6e-41	0.215238	0.239	0.03	3.77e-37	VDAC3-CAF-C1	LPIN2
TMEM176A	1.76e-41	0.585169	0.494	0.197	4.13e-37	VDAC3-CAF-C1	TMEM176A
ARL13B	2e-41	0.256748	0.251	0.037	4.69e-37	VDAC3-CAF-C1	ARL13B
S100A10	2.05e-41	0.453561	0.718	0.364	4.82e-37	VDAC3-CAF-C1	S100A10
TWIST2	3.25e-41	0.30203	0.262	0.044	7.65e-37	VDAC3-CAF-C1	TWIST2
PGD	3.49e-41	0.307622	0.365	0.104	8.21e-37	VDAC3-CAF-C1	PGD
DCBLD2	4.46e-41	0.260879	0.307	0.069	1.05e-36	VDAC3-CAF-C1	DCBLD2
SLC2A3	6.54e-41	0.313024	0.458	0.161	1.54e-36	VDAC3-CAF-C1	SLC2A3
PMP22	6.87e-41	0.228217	0.611	0.256	1.62e-36	VDAC3-CAF-C1	PMP22
CCDC88A	8.67e-41	0.215375	0.27	0.048	2.04e-36	VDAC3-CAF-C1	CCDC88A
COL6A3	9.41e-41	0.253323	0.711	0.331	2.21e-36	VDAC3-CAF-C1	COL6A3
RIF1	1.01e-40	0.217305	0.284	0.056	2.38e-36	VDAC3-CAF-C1	RIF1
FRMD6	1.81e-40	0.209576	0.29	0.061	4.26e-36	VDAC3-CAF-C1	FRMD6
PALLD	2.11e-40	0.259765	0.557	0.222	4.96e-36	VDAC3-CAF-C1	PALLD
TMEM98	2.35e-40	0.369669	0.385	0.12	5.53e-36	VDAC3-CAF-C1	TMEM98
ZNF326	2.38e-40	0.215918	0.261	0.045	5.6e-36	VDAC3-CAF-C1	ZNF326
ARHGAP10	4.05e-40	0.200574	0.272	0.051	9.53e-36	VDAC3-CAF-C1	ARHGAP10
EVA1A	5.73e-40	0.227673	0.256	0.043	1.35e-35	VDAC3-CAF-C1	EVA1A
GEM	6.1e-40	0.430722	0.557	0.23	1.43e-35	VDAC3-CAF-C1	GEM
KIAA1217	6.58e-40	0.272872	0.288	0.061	1.55e-35	VDAC3-CAF-C1	KIAA1217
MMP19	6.6e-40	0.382935	0.28	0.056	1.55e-35	VDAC3-CAF-C1	MMP19
KMT2C	6.91e-40	0.203652	0.276	0.054	1.62e-35	VDAC3-CAF-C1	KMT2C
MIS18BP1	7.06e-40	0.262258	0.311	0.074	1.66e-35	VDAC3-CAF-C1	MIS18BP1
TMEM119	9.95e-40	0.250419	0.323	0.082	2.34e-35	VDAC3-CAF-C1	TMEM119
CDH11	1.1e-39	0.259165	0.384	0.118	2.59e-35	VDAC3-CAF-C1	CDH11
MT1X	1.31e-39	0.295222	0.44	0.156	3.07e-35	VDAC3-CAF-C1	MT1X
STK17A	1.42e-39	0.29544	0.306	0.073	3.33e-35	VDAC3-CAF-C1	STK17A
MYO1E	2.31e-39	0.25523	0.219	0.025	5.43e-35	VDAC3-CAF-C1	MYO1E
RP11-1000B6.3	4.47e-39	0.264931	0.251	0.042	1.05e-34	VDAC3-CAF-C1	RP11-1000B6.3
SMAGP	5.7e-39	0.286841	0.214	0.022	1.34e-34	VDAC3-CAF-C1	SMAGP
NT5E	6.42e-39	0.314471	0.269	0.053	1.51e-34	VDAC3-CAF-C1	NT5E
SLC20A1	6.85e-39	0.260536	0.263	0.049	1.61e-34	VDAC3-CAF-C1	SLC20A1
ATXN7L3B	7.97e-39	0.208705	0.26	0.047	1.87e-34	VDAC3-CAF-C1	ATXN7L3B
FAM198B	8.84e-39	0.284172	0.266	0.051	2.08e-34	VDAC3-CAF-C1	FAM198B
CCDC85B	1.31e-38	0.207622	0.474	0.174	3.08e-34	VDAC3-CAF-C1	CCDC85B
GNAQ	2.43e-38	0.2132	0.259	0.047	5.7e-34	VDAC3-CAF-C1	GNAQ
HSPD1	2.56e-38	0.230966	0.638	0.28	6.02e-34	VDAC3-CAF-C1	HSPD1
LDOC1	4.15e-38	0.202552	0.308	0.075	9.77e-34	VDAC3-CAF-C1	LDOC1
ZFHX4	6.84e-38	0.222441	0.26	0.049	1.61e-33	VDAC3-CAF-C1	ZFHX4
CXCL12	7.74e-38	0.725698	0.553	0.272	1.82e-33	VDAC3-CAF-C1	CXCL12
FBLN5	9.15e-38	0.572557	0.358	0.113	2.15e-33	VDAC3-CAF-C1	FBLN5
SERPINE2	1e-37	0.365972	0.343	0.1	2.35e-33	VDAC3-CAF-C1	SERPINE2
UBTD1	1.51e-37	0.276028	0.256	0.048	3.54e-33	VDAC3-CAF-C1	UBTD1
TCF4	1.78e-37	0.368511	0.564	0.251	4.18e-33	VDAC3-CAF-C1	TCF4
PDLIM4	2.2e-37	0.404418	0.369	0.116	5.17e-33	VDAC3-CAF-C1	PDLIM4
ICAM1	2.76e-37	0.290503	0.314	0.082	6.49e-33	VDAC3-CAF-C1	ICAM1
BTG2	3.04e-37	0.379566	0.498	0.203	7.15e-33	VDAC3-CAF-C1	BTG2
SPRY1	3.9e-37	0.396108	0.42	0.153	9.17e-33	VDAC3-CAF-C1	SPRY1
NRP2	5.56e-37	0.202448	0.255	0.048	1.31e-32	VDAC3-CAF-C1	NRP2
CTNNAL1	6.23e-37	0.203676	0.274	0.058	1.47e-32	VDAC3-CAF-C1	CTNNAL1
TRIO	1.29e-36	0.235883	0.226	0.034	3.02e-32	VDAC3-CAF-C1	TRIO
BCL2L1	1.31e-36	0.207065	0.295	0.073	3.07e-32	VDAC3-CAF-C1	BCL2L1
PFN2	2.15e-36	0.309844	0.408	0.146	5.06e-32	VDAC3-CAF-C1	PFN2
ABL2	2.49e-36	0.263496	0.246	0.046	5.87e-32	VDAC3-CAF-C1	ABL2
RPL23	2.95e-36	0.391142	0.816	0.427	6.93e-32	VDAC3-CAF-C1	RPL23
MT1E	3.36e-36	0.281401	0.553	0.237	7.9e-32	VDAC3-CAF-C1	MT1E
ARL4C	4.84e-36	0.334603	0.212	0.028	1.14e-31	VDAC3-CAF-C1	ARL4C
NME2	8.07e-36	0.272266	0.429	0.157	1.9e-31	VDAC3-CAF-C1	NME2
PLOD2	9.51e-36	0.307306	0.323	0.092	2.24e-31	VDAC3-CAF-C1	PLOD2
FSCN1	1.55e-35	0.290864	0.365	0.118	3.64e-31	VDAC3-CAF-C1	FSCN1
EDF1	2.09e-35	0.24534	0.808	0.401	4.92e-31	VDAC3-CAF-C1	EDF1
COL6A1	2.39e-35	0.256508	0.803	0.44	5.63e-31	VDAC3-CAF-C1	COL6A1
LGALS3	2.59e-35	0.38675	0.828	0.457	6.09e-31	VDAC3-CAF-C1	LGALS3
KLF6	3.57e-35	0.24775	0.668	0.321	8.4e-31	VDAC3-CAF-C1	KLF6
GPAT4	5.22e-35	0.220678	0.202	0.025	1.23e-30	VDAC3-CAF-C1	GPAT4
FAH	6.35e-35	0.254677	0.232	0.04	1.49e-30	VDAC3-CAF-C1	FAH
GPX4	1.43e-34	0.203738	0.772	0.398	3.35e-30	VDAC3-CAF-C1	GPX4
SOD2	2.72e-34	0.33518	0.552	0.246	6.38e-30	VDAC3-CAF-C1	SOD2
GABARAP	3.29e-34	0.294055	0.58	0.263	7.73e-30	VDAC3-CAF-C1	GABARAP
MYLIP	4.92e-34	0.239148	0.343	0.108	1.16e-29	VDAC3-CAF-C1	MYLIP
PLP2	5.69e-34	0.330663	0.405	0.152	1.34e-29	VDAC3-CAF-C1	PLP2
HGF	6.5e-34	0.395605	0.249	0.054	1.53e-29	VDAC3-CAF-C1	HGF
CITED2	9.47e-34	0.239097	0.38	0.13	2.23e-29	VDAC3-CAF-C1	CITED2
ISLR	1.47e-33	0.494823	0.534	0.255	3.45e-29	VDAC3-CAF-C1	ISLR
RPS17	1.57e-33	0.366935	0.781	0.437	3.69e-29	VDAC3-CAF-C1	RPS17
UNC5B	2.16e-33	0.214663	0.221	0.038	5.07e-29	VDAC3-CAF-C1	UNC5B
SLC16A3	3.24e-33	0.265537	0.249	0.054	7.61e-29	VDAC3-CAF-C1	SLC16A3
ZFP36L2	4.8e-33	0.374077	0.672	0.34	1.13e-28	VDAC3-CAF-C1	ZFP36L2
ARSJ	6.15e-33	0.209386	0.174	0.015	1.45e-28	VDAC3-CAF-C1	ARSJ
SAT1	1.35e-32	0.327546	0.741	0.397	3.17e-28	VDAC3-CAF-C1	SAT1
SESN3	1.57e-32	0.234522	0.228	0.045	3.69e-28	VDAC3-CAF-C1	SESN3
SSFA2	2.06e-32	0.214153	0.206	0.033	4.84e-28	VDAC3-CAF-C1	SSFA2
CREB5	2.79e-32	0.229753	0.2	0.029	6.56e-28	VDAC3-CAF-C1	CREB5
PLAU	3.05e-32	0.263671	0.375	0.133	7.17e-28	VDAC3-CAF-C1	PLAU
ATF3	3.69e-32	0.271253	0.552	0.255	8.68e-28	VDAC3-CAF-C1	ATF3
GCLM	1.13e-31	0.220738	0.214	0.038	2.65e-27	VDAC3-CAF-C1	GCLM
RPLP0	1.5e-31	0.357405	0.938	0.717	3.52e-27	VDAC3-CAF-C1	RPLP0
PDPN	1.7e-31	0.281988	0.256	0.063	4e-27	VDAC3-CAF-C1	PDPN
MXRA5	3.52e-31	0.243752	0.372	0.136	8.29e-27	VDAC3-CAF-C1	MXRA5
CDC42EP2	4.97e-31	0.234651	0.168	0.016	1.17e-26	VDAC3-CAF-C1	CDC42EP2
PDGFRA	5.25e-31	0.313181	0.323	0.106	1.23e-26	VDAC3-CAF-C1	PDGFRA
PTGDS	5.39e-31	0.57789	0.402	0.176	1.27e-26	VDAC3-CAF-C1	PTGDS
ASS1	5.97e-31	0.214655	0.226	0.047	1.4e-26	VDAC3-CAF-C1	ASS1
TKT	6.14e-31	0.228979	0.464	0.197	1.44e-26	VDAC3-CAF-C1	TKT
PNRC1	9.49e-31	0.219068	0.668	0.328	2.23e-26	VDAC3-CAF-C1	PNRC1
ENC1	1.03e-30	0.210035	0.204	0.036	2.42e-26	VDAC3-CAF-C1	ENC1
RPS20	1.08e-30	0.342815	0.756	0.416	2.55e-26	VDAC3-CAF-C1	RPS20
GPC1	1.28e-30	0.229289	0.265	0.07	3.01e-26	VDAC3-CAF-C1	GPC1
RUNX1T1	1.34e-30	0.383163	0.305	0.097	3.14e-26	VDAC3-CAF-C1	RUNX1T1
ATP1B1	1.56e-30	0.20364	0.184	0.025	3.67e-26	VDAC3-CAF-C1	ATP1B1
EEF1B2	2.51e-30	0.320047	0.847	0.489	5.9e-26	VDAC3-CAF-C1	EEF1B2
SEPP1	3.71e-30	0.403174	0.593	0.306	8.73e-26	VDAC3-CAF-C1	SEPP1
AHNAK2	4.54e-30	0.226023	0.175	0.021	1.07e-25	VDAC3-CAF-C1	AHNAK2
NR2F1	4.71e-30	0.304506	0.303	0.096	1.11e-25	VDAC3-CAF-C1	NR2F1
MDK	5.5e-30	0.226313	0.752	0.418	1.29e-25	VDAC3-CAF-C1	MDK
DCLK1	5.82e-30	0.253816	0.23	0.052	1.37e-25	VDAC3-CAF-C1	DCLK1
MAGEH1	8.48e-30	0.222982	0.249	0.064	1.99e-25	VDAC3-CAF-C1	MAGEH1
GSN	1.24e-29	0.313713	0.818	0.473	2.92e-25	VDAC3-CAF-C1	GSN
ITM2A	3.21e-29	0.835438	0.385	0.172	7.55e-25	VDAC3-CAF-C1	ITM2A
SFRP1	4.19e-29	0.422455	0.226	0.053	9.86e-25	VDAC3-CAF-C1	SFRP1
DUSP6	7.29e-29	0.26605	0.222	0.049	1.71e-24	VDAC3-CAF-C1	DUSP6
PCDH18	7.93e-29	0.244422	0.268	0.078	1.87e-24	VDAC3-CAF-C1	PCDH18
APOD	8.63e-29	0.551144	0.516	0.279	2.03e-24	VDAC3-CAF-C1	APOD
RGMA	1.2e-28	0.320694	0.253	0.07	2.82e-24	VDAC3-CAF-C1	RGMA
CD82	1.45e-28	0.352867	0.318	0.112	3.41e-24	VDAC3-CAF-C1	CD82
CDKN1A	1.84e-28	0.371562	0.574	0.285	4.33e-24	VDAC3-CAF-C1	CDKN1A
FAM20A	2.49e-28	0.240946	0.246	0.066	5.85e-24	VDAC3-CAF-C1	FAM20A
GDF15	3.04e-28	0.988873	0.18	0.029	7.15e-24	VDAC3-CAF-C1	GDF15
MFAP4	5.05e-28	0.234072	0.444	0.194	1.19e-23	VDAC3-CAF-C1	MFAP4
TXNIP	7.24e-28	0.271973	0.583	0.3	1.7e-23	VDAC3-CAF-C1	TXNIP
ITGA2	1.34e-27	0.291027	0.153	0.016	3.14e-23	VDAC3-CAF-C1	ITGA2
MAFB	1.48e-27	0.353342	0.385	0.161	3.48e-23	VDAC3-CAF-C1	MAFB
COL8A1	3.65e-27	0.244687	0.242	0.066	8.59e-23	VDAC3-CAF-C1	COL8A1
HMGA2	7.96e-27	0.299824	0.139	0.01	1.87e-22	VDAC3-CAF-C1	HMGA2
DPT	9.97e-27	0.437646	0.336	0.131	2.34e-22	VDAC3-CAF-C1	DPT
TMEM176B	1.4e-26	0.303219	0.526	0.262	3.29e-22	VDAC3-CAF-C1	TMEM176B
FIGF	1.47e-26	0.669167	0.238	0.071	3.45e-22	VDAC3-CAF-C1	FIGF
LRRC17	1.54e-26	0.233604	0.274	0.087	3.62e-22	VDAC3-CAF-C1	LRRC17
CYR61	2.08e-26	0.480775	0.589	0.312	4.89e-22	VDAC3-CAF-C1	CYR61
GPM6B	2.22e-26	0.229464	0.297	0.104	5.22e-22	VDAC3-CAF-C1	GPM6B
CTGF	2.38e-26	0.791629	0.495	0.254	5.6e-22	VDAC3-CAF-C1	CTGF
ZBTB44	2.6e-26	0.236885	0.18	0.033	6.11e-22	VDAC3-CAF-C1	ZBTB44
HBEGF	2.69e-26	0.239894	0.16	0.022	6.32e-22	VDAC3-CAF-C1	HBEGF
GJA1	3.84e-26	0.27773	0.209	0.051	9.03e-22	VDAC3-CAF-C1	GJA1
SMPDL3A	4.32e-26	0.209291	0.168	0.027	1.02e-21	VDAC3-CAF-C1	SMPDL3A
EGR1	8.21e-26	0.268063	0.74	0.437	1.93e-21	VDAC3-CAF-C1	EGR1
NR4A1	1.14e-25	0.379439	0.546	0.278	2.68e-21	VDAC3-CAF-C1	NR4A1
PLIN2	1.39e-25	0.219727	0.296	0.104	3.26e-21	VDAC3-CAF-C1	PLIN2
TUBB	1.57e-25	0.205674	0.808	0.464	3.7e-21	VDAC3-CAF-C1	TUBB
HMOX1	2.48e-25	0.201324	0.155	0.021	5.82e-21	VDAC3-CAF-C1	HMOX1
PCNX	2.99e-25	0.201003	0.145	0.017	7.04e-21	VDAC3-CAF-C1	PCNX
ENPP2	4.88e-25	0.255146	0.182	0.037	1.15e-20	VDAC3-CAF-C1	ENPP2
RPS8	6.2e-25	0.317292	0.956	0.798	1.46e-20	VDAC3-CAF-C1	RPS8
PHYHD1	6.85e-25	0.288497	0.205	0.052	1.61e-20	VDAC3-CAF-C1	PHYHD1
RBM43	8.14e-25	0.200254	0.159	0.025	1.92e-20	VDAC3-CAF-C1	RBM43
NEAT1	1.8e-24	0.232091	0.808	0.485	4.24e-20	VDAC3-CAF-C1	NEAT1
FGF5	3.8e-24	0.230882	0.121	0.007	8.95e-20	VDAC3-CAF-C1	FGF5
COL15A1	4.8e-24	0.215229	0.341	0.139	1.13e-19	VDAC3-CAF-C1	COL15A1
FGF7	7.29e-24	0.225418	0.34	0.14	1.71e-19	VDAC3-CAF-C1	FGF7
PAPPA	1.26e-23	0.214711	0.113	0.004	2.96e-19	VDAC3-CAF-C1	PAPPA
ANXA2	1.28e-23	0.213796	0.866	0.548	3.02e-19	VDAC3-CAF-C1	ANXA2
S100A6	2.02e-23	0.372191	0.935	0.727	4.74e-19	VDAC3-CAF-C1	S100A6
PDGFD	2.15e-23	0.328922	0.198	0.052	5.06e-19	VDAC3-CAF-C1	PDGFD
NPM1	3.22e-23	0.214303	0.877	0.543	7.58e-19	VDAC3-CAF-C1	NPM1
SLC7A11	4.71e-23	0.237986	0.118	0.008	1.11e-18	VDAC3-CAF-C1	SLC7A11
SDC1	5.5e-23	0.264924	0.278	0.101	1.29e-18	VDAC3-CAF-C1	SDC1
STRA6	7.33e-23	0.300986	0.16	0.03	1.72e-18	VDAC3-CAF-C1	STRA6
TMSB10	8.26e-23	0.253181	0.962	0.831	1.94e-18	VDAC3-CAF-C1	TMSB10
ARC	8.55e-23	0.308309	0.176	0.04	2.01e-18	VDAC3-CAF-C1	ARC
CXCL3	9.06e-23	0.570117	0.178	0.042	2.13e-18	VDAC3-CAF-C1	CXCL3
RPL24	1.03e-22	0.291532	0.921	0.676	2.42e-18	VDAC3-CAF-C1	RPL24
BEX4	1.17e-22	0.215578	0.232	0.075	2.76e-18	VDAC3-CAF-C1	BEX4
PTGES	1.81e-22	0.211553	0.197	0.053	4.25e-18	VDAC3-CAF-C1	PTGES
KCNMA1	2.99e-22	0.32296	0.13	0.016	7.02e-18	VDAC3-CAF-C1	KCNMA1
RPL27A	3.4e-22	0.294218	0.867	0.548	8e-18	VDAC3-CAF-C1	RPL27A
NAALADL2	4.74e-22	0.200945	0.118	0.01	1.11e-17	VDAC3-CAF-C1	NAALADL2
TFPI2	7.88e-22	0.206807	0.115	0.009	1.85e-17	VDAC3-CAF-C1	TFPI2
CYP1B1	8.89e-22	0.282717	0.272	0.103	2.09e-17	VDAC3-CAF-C1	CYP1B1
FMO1	1.55e-21	0.308558	0.219	0.071	3.64e-17	VDAC3-CAF-C1	FMO1
PPIB	1.63e-21	0.204195	0.865	0.533	3.82e-17	VDAC3-CAF-C1	PPIB
IFI6	3.88e-21	0.349538	0.666	0.37	9.11e-17	VDAC3-CAF-C1	IFI6
MMP16	3.89e-21	0.249373	0.148	0.028	9.16e-17	VDAC3-CAF-C1	MMP16
NQO1	4.11e-21	0.201511	0.224	0.073	9.66e-17	VDAC3-CAF-C1	NQO1
CXCL2	1e-20	0.33731	0.268	0.104	2.35e-16	VDAC3-CAF-C1	CXCL2
MT2A	1.03e-20	0.44667	0.814	0.548	2.42e-16	VDAC3-CAF-C1	MT2A
CXCL1	1.43e-20	0.62832	0.15	0.031	3.35e-16	VDAC3-CAF-C1	CXCL1
GAS7	1.7e-20	0.202432	0.193	0.056	4e-16	VDAC3-CAF-C1	GAS7
VIM	2.07e-20	0.383365	0.973	0.88	4.88e-16	VDAC3-CAF-C1	VIM
IFIT2	2.38e-20	0.259317	0.186	0.052	5.6e-16	VDAC3-CAF-C1	IFIT2
RASD1	2.54e-20	0.295767	0.357	0.169	5.98e-16	VDAC3-CAF-C1	RASD1
DUSP1	2.95e-20	0.464589	0.747	0.465	6.93e-16	VDAC3-CAF-C1	DUSP1
SFN	3.47e-20	0.25671	0.16	0.037	8.16e-16	VDAC3-CAF-C1	SFN
RPL9	3.67e-20	0.256987	0.943	0.738	8.63e-16	VDAC3-CAF-C1	RPL9
RHOJ	3.96e-20	0.291122	0.155	0.035	9.31e-16	VDAC3-CAF-C1	RHOJ
APOC1	6.09e-20	0.210988	0.225	0.078	1.43e-15	VDAC3-CAF-C1	APOC1
DCN	6.28e-20	0.21579	0.677	0.469	1.48e-15	VDAC3-CAF-C1	DCN
DLK1	6.65e-20	0.690519	0.182	0.055	1.56e-15	VDAC3-CAF-C1	DLK1
OSR1	6.82e-20	0.28746	0.155	0.036	1.6e-15	VDAC3-CAF-C1	OSR1
IGFBP4	7.46e-20	0.322291	0.834	0.563	1.75e-15	VDAC3-CAF-C1	IGFBP4
HMGA1	9.04e-20	0.726847	0.205	0.071	2.13e-15	VDAC3-CAF-C1	HMGA1
GALNT16	1.04e-19	0.209422	0.184	0.053	2.45e-15	VDAC3-CAF-C1	GALNT16
DCX	1.13e-19	0.423776	0.113	0.013	2.67e-15	VDAC3-CAF-C1	DCX
TCEAL7	1.3e-19	0.321703	0.153	0.036	3.06e-15	VDAC3-CAF-C1	TCEAL7
ZFP36	1.47e-19	0.435222	0.777	0.491	3.46e-15	VDAC3-CAF-C1	ZFP36
JAM2	3.08e-19	0.266007	0.207	0.071	7.24e-15	VDAC3-CAF-C1	JAM2
RARRES2	3.27e-19	0.26783	0.596	0.353	7.68e-15	VDAC3-CAF-C1	RARRES2
RPL31	4.73e-19	0.265614	0.889	0.571	1.11e-14	VDAC3-CAF-C1	RPL31
RP11-597D13.9	5.2e-19	0.254686	0.129	0.024	1.22e-14	VDAC3-CAF-C1	RP11-597D13.9
HSPA8	5.38e-19	0.259772	0.83	0.543	1.27e-14	VDAC3-CAF-C1	HSPA8
SRGN	8.15e-19	0.300548	0.314	0.144	1.92e-14	VDAC3-CAF-C1	SRGN
IGF2	9.83e-19	0.439267	0.268	0.115	2.31e-14	VDAC3-CAF-C1	IGF2
RPL11	1.75e-18	0.26324	0.95	0.78	4.13e-14	VDAC3-CAF-C1	RPL11
CD34	2.5e-18	0.306986	0.153	0.039	5.87e-14	VDAC3-CAF-C1	CD34
OGN	3.54e-18	0.373248	0.172	0.052	8.32e-14	VDAC3-CAF-C1	OGN
NFKBIA	7.56e-18	0.260034	0.642	0.389	1.78e-13	VDAC3-CAF-C1	NFKBIA
CAPN6	8.63e-18	0.28533	0.13	0.027	2.03e-13	VDAC3-CAF-C1	CAPN6
CFD	1.03e-17	0.619025	0.272	0.122	2.42e-13	VDAC3-CAF-C1	CFD
GSTM5	4.16e-17	0.231587	0.137	0.033	9.79e-13	VDAC3-CAF-C1	GSTM5
RPL7A	4.45e-17	0.229325	0.943	0.771	1.05e-12	VDAC3-CAF-C1	RPL7A
RSPO3	8.6e-17	0.277424	0.16	0.048	2.02e-12	VDAC3-CAF-C1	RSPO3
GPC3	8.9e-17	0.271418	0.207	0.079	2.09e-12	VDAC3-CAF-C1	GPC3
FOS	1.6e-16	0.455882	0.89	0.727	3.76e-12	VDAC3-CAF-C1	FOS
CCDC8	1.88e-16	0.207117	0.125	0.028	4.43e-12	VDAC3-CAF-C1	CCDC8
EEF1A1	5.51e-16	0.227887	0.975	0.918	1.3e-11	VDAC3-CAF-C1	EEF1A1
GNB2L1	8.93e-16	0.204466	0.932	0.719	2.1e-11	VDAC3-CAF-C1	GNB2L1
PRELP	1.04e-15	0.202631	0.19	0.071	2.44e-11	VDAC3-CAF-C1	PRELP
SCARA5	1.21e-15	0.271014	0.133	0.035	2.84e-11	VDAC3-CAF-C1	SCARA5
TAC1	1.78e-15	0.545763	0.119	0.028	4.18e-11	VDAC3-CAF-C1	TAC1
RPL13	5.78e-15	0.203755	0.966	0.862	1.36e-10	VDAC3-CAF-C1	RPL13
ADAMTS5	6.63e-15	0.247573	0.127	0.034	1.56e-10	VDAC3-CAF-C1	ADAMTS5
RPS4X	1.2e-14	0.232349	0.963	0.853	2.82e-10	VDAC3-CAF-C1	RPS4X
TM4SF1	1.26e-14	0.212209	0.241	0.11	2.96e-10	VDAC3-CAF-C1	TM4SF1
RPL35A	1.47e-13	0.202958	0.947	0.737	3.45e-09	VDAC3-CAF-C1	RPL35A
CRABP1	1.08e-12	0.417046	0.125	0.04	2.55e-08	VDAC3-CAF-C1	CRABP1
CTB-92J24.3	1.53e-12	0.21747	0.112	0.031	3.6e-08	VDAC3-CAF-C1	CTB-92J24.3
RBP5	2.42e-12	0.239264	0.111	0.031	5.7e-08	VDAC3-CAF-C1	RBP5
MEDAG	3.24e-12	0.2468	0.112	0.033	7.61e-08	VDAC3-CAF-C1	MEDAG
KLK1	1.26e-11	0.318521	0.101	0.028	2.95e-07	VDAC3-CAF-C1	KLK1
RPL13A	1.42e-09	0.352159	0.928	0.696	3.35e-05	VDAC3-CAF-C1	RPL13A
MGP	0.000865541	0.291938	0.675	0.547	1	VDAC3-CAF-C1	MGP
IGFBP7	9.41e-19	0.72182	0.856	0.818	2.21e-14	None-CAF-C6	IGFBP7
COMMD7	4.49e-15	0.210257	0.113	0.329	1.06e-10	None-CAF-C6	COMMD7
NSA2	1.66e-14	0.20388	0.212	0.486	3.89e-10	None-CAF-C6	NSA2
NDUFB1	4.68e-14	0.25042	0.178	0.429	1.1e-09	None-CAF-C6	NDUFB1
UBXN1	6.96e-14	0.229395	0.251	0.544	1.64e-09	None-CAF-C6	UBXN1
RHOC	8.06e-14	0.242829	0.194	0.449	1.89e-09	None-CAF-C6	RHOC
RELA	9.95e-14	0.208593	0.081	0.26	2.34e-09	None-CAF-C6	RELA
PPP2CB	1.09e-13	0.200906	0.056	0.218	2.56e-09	None-CAF-C6	PPP2CB
PIN4	1.46e-13	0.203853	0.106	0.301	3.43e-09	None-CAF-C6	PIN4
ECE1	1.83e-13	0.222211	0.088	0.269	4.3e-09	None-CAF-C6	ECE1
BTF3L4	2.02e-13	0.210725	0.142	0.359	4.74e-09	None-CAF-C6	BTF3L4
IGKV3-11	2.48e-13	1.35723	0.21	0.106	5.83e-09	None-CAF-C6	IGKV3-11
CAPZA1	3.12e-13	0.258131	0.144	0.361	7.33e-09	None-CAF-C6	CAPZA1
RBMX	3.15e-13	0.201854	0.212	0.473	7.41e-09	None-CAF-C6	RBMX
GRB2	3.71e-13	0.226095	0.099	0.288	8.72e-09	None-CAF-C6	GRB2
HINT2	4.38e-13	0.213037	0.102	0.285	1.03e-08	None-CAF-C6	HINT2
SCAND1	4.46e-13	0.211268	0.217	0.476	1.05e-08	None-CAF-C6	SCAND1
SRRM2	4.5e-13	0.263784	0.212	0.467	1.06e-08	None-CAF-C6	SRRM2
NARS	7.59e-13	0.279026	0.084	0.256	1.79e-08	None-CAF-C6	NARS
NAPA	9.58e-13	0.224914	0.176	0.403	2.25e-08	None-CAF-C6	NAPA
FNDC3A	1.09e-12	0.241287	0.104	0.286	2.57e-08	None-CAF-C6	FNDC3A
RAP1B	1.5e-12	0.216285	0.201	0.446	3.52e-08	None-CAF-C6	RAP1B
ERI3	1.79e-12	0.286661	0.102	0.283	4.2e-08	None-CAF-C6	ERI3
TMEM14A	2.52e-12	0.3927	0.16	0.379	5.92e-08	None-CAF-C6	TMEM14A
NDUFS2	2.68e-12	0.235842	0.14	0.347	6.31e-08	None-CAF-C6	NDUFS2
IFT52	3.23e-12	0.206694	0.093	0.265	7.6e-08	None-CAF-C6	IFT52
LINC01420	3.41e-12	0.212305	0.181	0.41	8.02e-08	None-CAF-C6	LINC01420
PTPRA	3.47e-12	0.244458	0.084	0.25	8.16e-08	None-CAF-C6	PTPRA
PIN1	3.74e-12	0.228367	0.172	0.391	8.8e-08	None-CAF-C6	PIN1
RAB4A	4.42e-12	0.213446	0.099	0.273	1.04e-07	None-CAF-C6	RAB4A
CAPRIN1	5.22e-12	0.222779	0.099	0.275	1.23e-07	None-CAF-C6	CAPRIN1
DDX3X	6.71e-12	0.213534	0.203	0.442	1.58e-07	None-CAF-C6	DDX3X
POLR2F	7.27e-12	0.228864	0.212	0.453	1.71e-07	None-CAF-C6	POLR2F
ANAPC5	9.44e-12	0.230181	0.174	0.4	2.22e-07	None-CAF-C6	ANAPC5
UBA2	9.74e-12	0.267919	0.151	0.357	2.29e-07	None-CAF-C6	UBA2
NFU1	1.41e-11	0.202114	0.108	0.283	3.31e-07	None-CAF-C6	NFU1
IGKV1-5	1.5e-11	1.49909	0.194	0.101	3.53e-07	None-CAF-C6	IGKV1-5
SAP30BP	1.55e-11	0.20048	0.108	0.284	3.65e-07	None-CAF-C6	SAP30BP
SF1	1.77e-11	0.220352	0.226	0.477	4.17e-07	None-CAF-C6	SF1
DDT	1.83e-11	0.233972	0.144	0.341	4.31e-07	None-CAF-C6	DDT
NONO	1.85e-11	0.202526	0.169	0.38	4.35e-07	None-CAF-C6	NONO
HEXIM1	1.93e-11	0.206468	0.111	0.284	4.55e-07	None-CAF-C6	HEXIM1
IK	2.05e-11	0.277479	0.151	0.355	4.83e-07	None-CAF-C6	IK
SOCS1	2.67e-11	0.22603	0.093	0.254	6.27e-07	None-CAF-C6	SOCS1
RAB11A	2.99e-11	0.252338	0.19	0.417	7.04e-07	None-CAF-C6	RAB11A
SNW1	3.82e-11	0.243924	0.133	0.321	8.98e-07	None-CAF-C6	SNW1
PABPC4	4.73e-11	0.256513	0.115	0.291	1.11e-06	None-CAF-C6	PABPC4
RNASET2	5.02e-11	0.304635	0.115	0.288	1.18e-06	None-CAF-C6	RNASET2
IGKV3-20	5.04e-11	1.13187	0.212	0.117	1.19e-06	None-CAF-C6	IGKV3-20
SURF1	5.44e-11	0.297322	0.093	0.251	1.28e-06	None-CAF-C6	SURF1
ARHGAP1	5.87e-11	0.219031	0.122	0.3	1.38e-06	None-CAF-C6	ARHGAP1
APRT	6.67e-11	0.272553	0.271	0.542	1.57e-06	None-CAF-C6	APRT
SNRPB	7.59e-11	0.217124	0.212	0.448	1.78e-06	None-CAF-C6	SNRPB
RGS5	7.61e-11	0.744025	0.316	0.192	1.79e-06	None-CAF-C6	RGS5
JUND	7.76e-11	0.290668	0.208	0.432	1.83e-06	None-CAF-C6	JUND
GNB1	1.02e-10	0.232425	0.122	0.299	2.39e-06	None-CAF-C6	GNB1
RPL26L1	1.07e-10	0.305185	0.129	0.309	2.52e-06	None-CAF-C6	RPL26L1
GYG1	1.16e-10	0.203193	0.111	0.278	2.74e-06	None-CAF-C6	GYG1
ZEB2	1.25e-10	0.229779	0.203	0.43	2.94e-06	None-CAF-C6	ZEB2
MRPS15	1.35e-10	0.280874	0.163	0.36	3.19e-06	None-CAF-C6	MRPS15
PSMB10	1.58e-10	0.280254	0.126	0.303	3.72e-06	None-CAF-C6	PSMB10
EVA1B	1.79e-10	0.209701	0.079	0.225	4.21e-06	None-CAF-C6	EVA1B
PUF60	2.36e-10	0.310434	0.187	0.4	5.54e-06	None-CAF-C6	PUF60
ILF3	2.36e-10	0.205598	0.169	0.366	5.55e-06	None-CAF-C6	ILF3
EIF3I	2.82e-10	0.213074	0.262	0.519	6.64e-06	None-CAF-C6	EIF3I
PLXNB2	3.25e-10	0.211935	0.09	0.239	7.63e-06	None-CAF-C6	PLXNB2
MAN1A2	3.52e-10	0.226894	0.12	0.287	8.29e-06	None-CAF-C6	MAN1A2
MACF1	4.23e-10	0.208818	0.172	0.376	9.95e-06	None-CAF-C6	MACF1
EWSR1	7.72e-10	0.29351	0.208	0.425	1.82e-05	None-CAF-C6	EWSR1
MAZ	9.43e-10	0.247891	0.088	0.232	2.22e-05	None-CAF-C6	MAZ
UACA	1.06e-09	0.272342	0.23	0.456	2.5e-05	None-CAF-C6	UACA
OPTN	1.07e-09	0.268485	0.212	0.428	2.52e-05	None-CAF-C6	OPTN
CCDC107	1.08e-09	0.239844	0.147	0.325	2.53e-05	None-CAF-C6	CCDC107
GSTM4	1.11e-09	0.249218	0.07	0.201	2.6e-05	None-CAF-C6	GSTM4
TM9SF2	1.29e-09	0.201438	0.144	0.32	3.03e-05	None-CAF-C6	TM9SF2
MAPRE1	1.3e-09	0.29412	0.131	0.299	3.06e-05	None-CAF-C6	MAPRE1
MED21	1.34e-09	0.231229	0.079	0.215	3.15e-05	None-CAF-C6	MED21
PPP1R14B	1.42e-09	0.242022	0.052	0.171	3.35e-05	None-CAF-C6	PPP1R14B
RAB3GAP1	2.05e-09	0.216846	0.065	0.193	4.82e-05	None-CAF-C6	RAB3GAP1
TMX3	2.4e-09	0.29214	0.054	0.171	5.65e-05	None-CAF-C6	TMX3
LAP3	2.5e-09	0.236758	0.23	0.442	5.88e-05	None-CAF-C6	LAP3
LIMD2	3.91e-09	0.223828	0.072	0.199	9.18e-05	None-CAF-C6	LIMD2
ROCK2	4.67e-09	0.219733	0.104	0.249	0.000109881	None-CAF-C6	ROCK2
TRAPPC4	4.76e-09	0.205835	0.122	0.279	0.000112034	None-CAF-C6	TRAPPC4
YBX3	5.14e-09	0.31832	0.28	0.521	0.000120765	None-CAF-C6	YBX3
DAZAP1	5.26e-09	0.291248	0.061	0.18	0.00012378	None-CAF-C6	DAZAP1
NSRP1	5.82e-09	0.202534	0.138	0.297	0.00013681	None-CAF-C6	NSRP1
NPDC1	5.96e-09	0.270147	0.093	0.233	0.000140095	None-CAF-C6	NPDC1
ITGAE	8.36e-09	0.275704	0.104	0.248	0.000196524	None-CAF-C6	ITGAE
TPGS1	8.51e-09	0.245163	0.115	0.264	0.000200123	None-CAF-C6	TPGS1
ANXA6	1.07e-08	0.311715	0.253	0.483	0.000252131	None-CAF-C6	ANXA6
TRAF7	1.08e-08	0.250652	0.099	0.239	0.000253949	None-CAF-C6	TRAF7
VASP	1.13e-08	0.232622	0.151	0.32	0.000264753	None-CAF-C6	VASP
CHN1	1.13e-08	0.204313	0.14	0.3	0.000266176	None-CAF-C6	CHN1
SMIM4	1.37e-08	0.200561	0.041	0.143	0.000322025	None-CAF-C6	SMIM4
SAMHD1	1.39e-08	0.305624	0.117	0.265	0.000327584	None-CAF-C6	SAMHD1
SMG7	1.88e-08	0.201525	0.034	0.129	0.000443102	None-CAF-C6	SMG7
CD68	1.98e-08	0.372798	0.102	0.24	0.000464657	None-CAF-C6	CD68
PEF1	2.04e-08	0.248285	0.133	0.29	0.000479717	None-CAF-C6	PEF1
B3GNT2	2.48e-08	0.267622	0.079	0.2	0.000581996	None-CAF-C6	B3GNT2
RPL36A	2.77e-08	0.328865	0.348	0.628	0.000650872	None-CAF-C6	RPL36A
TRIM22	3.53e-08	0.248702	0.126	0.273	0.000831069	None-CAF-C6	TRIM22
AC013461.1	4.01e-08	0.305627	0.208	0.4	0.000943659	None-CAF-C6	AC013461.1
NRSN2	4.12e-08	0.209055	0.054	0.16	0.000969509	None-CAF-C6	NRSN2
TNFRSF14	4.22e-08	0.208745	0.093	0.22	0.000992775	None-CAF-C6	TNFRSF14
IGKV3-15	4.6e-08	0.761615	0.165	0.091	0.00108262	None-CAF-C6	IGKV3-15
IGLV1-40	4.73e-08	0.928445	0.16	0.087	0.00111316	None-CAF-C6	IGLV1-40
UBXN2A	4.77e-08	0.223573	0.068	0.181	0.00112136	None-CAF-C6	UBXN2A
DNAJA3	4.85e-08	0.244027	0.036	0.129	0.0011394	None-CAF-C6	DNAJA3
CAV2	5.69e-08	0.315148	0.172	0.342	0.00133811	None-CAF-C6	CAV2
HMGB2	5.85e-08	0.370779	0.122	0.268	0.00137532	None-CAF-C6	HMGB2
SNRPD3	6.24e-08	0.244448	0.251	0.469	0.0014662	None-CAF-C6	SNRPD3
TGFB1I1	6.46e-08	0.271726	0.266	0.488	0.0015191	None-CAF-C6	TGFB1I1
ARMC10	7.94e-08	0.25847	0.14	0.288	0.00186696	None-CAF-C6	ARMC10
NDUFA4L2	8.04e-08	0.700996	0.35	0.25	0.00189143	None-CAF-C6	NDUFA4L2
EPS8	8.4e-08	0.251694	0.19	0.367	0.00197626	None-CAF-C6	EPS8
CCL4	8.55e-08	1.36683	0.131	0.066	0.00200994	None-CAF-C6	CCL4
CDK6	8.84e-08	0.294572	0.086	0.208	0.00207898	None-CAF-C6	CDK6
SEC11C	9.02e-08	0.216303	0.081	0.199	0.0021199	None-CAF-C6	SEC11C
ZC3H7A	9.19e-08	0.200306	0.047	0.146	0.00216138	None-CAF-C6	ZC3H7A
DLST	9.24e-08	0.252868	0.077	0.193	0.00217269	None-CAF-C6	DLST
BMP1	1.02e-07	0.242978	0.122	0.262	0.00240629	None-CAF-C6	BMP1
OAZ2	1.06e-07	0.377206	0.183	0.359	0.0024911	None-CAF-C6	OAZ2
CD24	1.66e-07	1.00608	0.242	0.164	0.00389639	None-CAF-C6	CD24
EHD2	2.03e-07	0.383614	0.203	0.386	0.00476716	None-CAF-C6	EHD2
RAB23	2.14e-07	0.205648	0.045	0.138	0.00502236	None-CAF-C6	RAB23
CBX6	2.19e-07	0.260124	0.09	0.209	0.00515604	None-CAF-C6	CBX6
VPS51	2.2e-07	0.315071	0.115	0.249	0.00518328	None-CAF-C6	VPS51
WDR1	2.24e-07	0.204249	0.233	0.431	0.00525827	None-CAF-C6	WDR1
CDC42SE1	2.31e-07	0.270036	0.097	0.219	0.00543908	None-CAF-C6	CDC42SE1
KLF2	2.61e-07	0.228398	0.079	0.19	0.0061483	None-CAF-C6	KLF2
ADAMTS1	2.67e-07	0.318963	0.153	0.301	0.00627238	None-CAF-C6	ADAMTS1
C12orf45	2.69e-07	0.212777	0.056	0.155	0.00631728	None-CAF-C6	C12orf45
TRIM28	3.32e-07	0.268955	0.088	0.203	0.00779722	None-CAF-C6	TRIM28
ACTB	3.55e-07	0.330057	0.964	0.978	0.00833891	None-CAF-C6	ACTB
DPH1	3.73e-07	0.217333	0.027	0.106	0.00876998	None-CAF-C6	DPH1
ACTN4	4.4e-07	0.316121	0.246	0.448	0.0103366	None-CAF-C6	ACTN4
ADAR	4.59e-07	0.309435	0.181	0.349	0.010786	None-CAF-C6	ADAR
UGCG	4.68e-07	0.39262	0.135	0.277	0.0110049	None-CAF-C6	UGCG
BICD1	5.09e-07	0.207551	0.041	0.127	0.0119672	None-CAF-C6	BICD1
DDX41	5.18e-07	0.263994	0.056	0.152	0.0121848	None-CAF-C6	DDX41
NTHL1	5.62e-07	0.210906	0.059	0.155	0.0132166	None-CAF-C6	NTHL1
COTL1	5.91e-07	0.240482	0.174	0.326	0.013902	None-CAF-C6	COTL1
TUBA1C	5.97e-07	0.250538	0.21	0.382	0.0140267	None-CAF-C6	TUBA1C
TMEM219	6.02e-07	0.226431	0.296	0.524	0.0141627	None-CAF-C6	TMEM219
MPRIP	7.68e-07	0.297804	0.093	0.206	0.0180474	None-CAF-C6	MPRIP
DKK3	9.47e-07	0.24477	0.208	0.382	0.0222654	None-CAF-C6	DKK3
CAP1	9.86e-07	0.25802	0.309	0.539	0.0231797	None-CAF-C6	CAP1
NET1	1.01e-06	0.339517	0.079	0.183	0.0236845	None-CAF-C6	NET1
CALM3	1.03e-06	0.260086	0.296	0.522	0.0242599	None-CAF-C6	CALM3
CSPG4	1.15e-06	0.257712	0.052	0.141	0.0269656	None-CAF-C6	CSPG4
GBP2	1.2e-06	0.246095	0.156	0.294	0.0281711	None-CAF-C6	GBP2
TBC1D1	1.23e-06	0.200584	0.05	0.137	0.0288222	None-CAF-C6	TBC1D1
HRAS	1.26e-06	0.248813	0.041	0.122	0.0295293	None-CAF-C6	HRAS
MTHFD2	1.38e-06	0.240387	0.153	0.294	0.0323492	None-CAF-C6	MTHFD2
SYNGR2	1.48e-06	0.306096	0.115	0.234	0.0348478	None-CAF-C6	SYNGR2
ZC3H12A	1.49e-06	0.203707	0.074	0.174	0.0351304	None-CAF-C6	ZC3H12A
HNRNPH1	1.61e-06	0.358721	0.223	0.404	0.0377999	None-CAF-C6	HNRNPH1
C12orf76	1.74e-06	0.203012	0.05	0.135	0.0409503	None-CAF-C6	C12orf76
FOXN3	1.86e-06	0.277307	0.097	0.207	0.0438055	None-CAF-C6	FOXN3
C12orf75	1.88e-06	0.295789	0.165	0.309	0.0442373	None-CAF-C6	C12orf75
NAGA	1.9e-06	0.212337	0.036	0.113	0.044568	None-CAF-C6	NAGA
URI1	1.94e-06	0.233532	0.056	0.146	0.0455987	None-CAF-C6	URI1
IL4R	1.94e-06	0.201079	0.05	0.134	0.0456457	None-CAF-C6	IL4R
NUDT4	1.96e-06	0.515861	0.167	0.318	0.0460626	None-CAF-C6	NUDT4
NEK7	2.15e-06	0.22145	0.063	0.156	0.050537	None-CAF-C6	NEK7
EPAS1	2.45e-06	0.279135	0.174	0.319	0.0575437	None-CAF-C6	EPAS1
PHC2	2.46e-06	0.262516	0.07	0.165	0.0579619	None-CAF-C6	PHC2
NDN	2.55e-06	0.294795	0.104	0.215	0.0598583	None-CAF-C6	NDN
DIAPH1	2.6e-06	0.226635	0.052	0.138	0.0611887	None-CAF-C6	DIAPH1
IGLV2-14	2.78e-06	0.879321	0.115	0.061	0.0653095	None-CAF-C6	IGLV2-14
ANXA11	3.14e-06	0.246391	0.289	0.503	0.0738237	None-CAF-C6	ANXA11
LAPTM4B	3.51e-06	0.409339	0.099	0.209	0.082446	None-CAF-C6	LAPTM4B
MAP1B	3.75e-06	0.307501	0.28	0.478	0.0882454	None-CAF-C6	MAP1B
HLA-C	4.25e-06	0.476065	0.786	0.862	0.099948	None-CAF-C6	HLA-C
FLNA	4.46e-06	0.241781	0.318	0.545	0.104786	None-CAF-C6	FLNA
CSK	4.63e-06	0.320526	0.05	0.131	0.108862	None-CAF-C6	CSK
ATP5B	5.63e-06	0.256346	0.384	0.643	0.132452	None-CAF-C6	ATP5B
CFH	5.66e-06	0.438208	0.221	0.394	0.133071	None-CAF-C6	CFH
HN1L	5.98e-06	0.29041	0.052	0.134	0.140657	None-CAF-C6	HN1L
H1FX	6.02e-06	0.261259	0.095	0.198	0.141532	None-CAF-C6	H1FX
IGKV4-1	6.55e-06	1.1997	0.183	0.121	0.153978	None-CAF-C6	IGKV4-1
IGKV1-9	6.62e-06	0.912285	0.147	0.088	0.155646	None-CAF-C6	IGKV1-9
IDH2	6.72e-06	0.326639	0.129	0.253	0.157994	None-CAF-C6	IDH2
MX1	6.77e-06	0.263331	0.147	0.274	0.15909	None-CAF-C6	MX1
PLCE1	7.13e-06	0.240444	0.036	0.107	0.167769	None-CAF-C6	PLCE1
UTP18	7.2e-06	0.213994	0.07	0.16	0.169319	None-CAF-C6	UTP18
FABP5	7.85e-06	0.352263	0.176	0.312	0.184495	None-CAF-C6	FABP5
ST6GALNAC6	8.05e-06	0.29487	0.117	0.23	0.189348	None-CAF-C6	ST6GALNAC6
IGLV3-25	8.06e-06	0.807456	0.111	0.06	0.189605	None-CAF-C6	IGLV3-25
AAAS	8.69e-06	0.297618	0.052	0.131	0.204448	None-CAF-C6	AAAS
NR4A2	8.91e-06	0.215482	0.176	0.312	0.20946	None-CAF-C6	NR4A2
DENND5A	9.34e-06	0.23222	0.043	0.117	0.219509	None-CAF-C6	DENND5A
OLFML2B	9.52e-06	0.299808	0.165	0.295	0.223918	None-CAF-C6	OLFML2B
NEIL2	1.21e-05	0.233776	0.045	0.119	0.284899	None-CAF-C6	NEIL2
NPTN	1.24e-05	0.376716	0.09	0.188	0.291295	None-CAF-C6	NPTN
RC3H2	1.28e-05	0.241635	0.043	0.115	0.300159	None-CAF-C6	RC3H2
ARL5B	1.35e-05	0.242049	0.041	0.111	0.318261	None-CAF-C6	ARL5B
HES1	1.45e-05	0.245676	0.196	0.336	0.339873	None-CAF-C6	HES1
PRKCDBP	1.49e-05	0.314544	0.33	0.553	0.351133	None-CAF-C6	PRKCDBP
HLA-B	1.51e-05	0.305052	0.837	0.885	0.354955	None-CAF-C6	HLA-B
TSPYL2	1.58e-05	0.222951	0.124	0.233	0.371459	None-CAF-C6	TSPYL2
ZMIZ1	1.63e-05	0.319307	0.074	0.163	0.382252	None-CAF-C6	ZMIZ1
STOM	1.65e-05	0.446474	0.237	0.41	0.387617	None-CAF-C6	STOM
PTEN	2.12e-05	0.37552	0.106	0.205	0.498474	None-CAF-C6	PTEN
PLEKHH3	2.14e-05	0.218447	0.038	0.106	0.503629	None-CAF-C6	PLEKHH3
GLRX5	2.26e-05	0.379676	0.077	0.164	0.531464	None-CAF-C6	GLRX5
MTMR2	2.34e-05	0.228747	0.054	0.13	0.550952	None-CAF-C6	MTMR2
TNFAIP3	2.4e-05	0.556699	0.129	0.243	0.56521	None-CAF-C6	TNFAIP3
MARS	2.94e-05	0.277388	0.068	0.15	0.691579	None-CAF-C6	MARS
GUCY1B3	2.95e-05	0.261657	0.111	0.211	0.692876	None-CAF-C6	GUCY1B3
STAM2	3.04e-05	0.221785	0.047	0.118	0.714476	None-CAF-C6	STAM2
ISYNA1	3.16e-05	0.271099	0.126	0.235	0.742155	None-CAF-C6	ISYNA1
FAM129A	3.19e-05	0.262656	0.065	0.145	0.749662	None-CAF-C6	FAM129A
SLC12A2	3.26e-05	0.23641	0.043	0.11	0.766103	None-CAF-C6	SLC12A2
RBM3	4.02e-05	0.236281	0.404	0.665	0.945283	None-CAF-C6	RBM3
MTHFD1	4.07e-05	0.260092	0.05	0.12	0.957721	None-CAF-C6	MTHFD1
PLEKHA2	4.34e-05	0.232006	0.061	0.137	1	None-CAF-C6	PLEKHA2
DCAF11	4.63e-05	0.207943	0.056	0.13	1	None-CAF-C6	DCAF11
ARPC3	5.64e-05	0.23377	0.406	0.661	1	None-CAF-C6	ARPC3
UTRN	5.74e-05	0.486612	0.102	0.195	1	None-CAF-C6	UTRN
PTK2	6.15e-05	0.449008	0.183	0.321	1	None-CAF-C6	PTK2
NR4A3	6.2e-05	0.211301	0.063	0.138	1	None-CAF-C6	NR4A3
SNRK	6.5e-05	0.220457	0.054	0.124	1	None-CAF-C6	SNRK
EIF5A	7.03e-05	0.230398	0.341	0.545	1	None-CAF-C6	EIF5A
TP53	7.1e-05	0.303644	0.054	0.124	1	None-CAF-C6	TP53
ARPC5	7.11e-05	0.271677	0.384	0.624	1	None-CAF-C6	ARPC5
PELI1	7.26e-05	0.248589	0.068	0.144	1	None-CAF-C6	PELI1
ETS1	7.63e-05	0.273815	0.061	0.134	1	None-CAF-C6	ETS1
PDGFRB	7.96e-05	0.288081	0.314	0.518	1	None-CAF-C6	PDGFRB
GPR176	8.49e-05	0.207901	0.041	0.102	1	None-CAF-C6	GPR176
TAGLN	8.87e-05	0.418803	0.594	0.561	1	None-CAF-C6	TAGLN
NT5DC2	9.52e-05	0.318219	0.065	0.139	1	None-CAF-C6	NT5DC2
SLC7A5	0.000113464	0.316234	0.061	0.132	1	None-CAF-C6	SLC7A5
ACP5	0.000114113	0.337592	0.097	0.183	1	None-CAF-C6	ACP5
ARID5A	0.000116083	0.305623	0.104	0.194	1	None-CAF-C6	ARID5A
CDKN1B	0.000130549	0.26639	0.093	0.178	1	None-CAF-C6	CDKN1B
TNFAIP8	0.00013113	0.25652	0.052	0.117	1	None-CAF-C6	TNFAIP8
CHCHD10	0.000139556	0.201834	0.298	0.467	1	None-CAF-C6	CHCHD10
HNMT	0.000146924	0.216667	0.122	0.217	1	None-CAF-C6	HNMT
CUL2	0.000153392	0.206095	0.052	0.116	1	None-CAF-C6	CUL2
GPSM3	0.000156566	0.258959	0.052	0.116	1	None-CAF-C6	GPSM3
CTSH	0.000204263	0.222362	0.111	0.198	1	None-CAF-C6	CTSH
MAP2K2	0.000220044	0.418522	0.074	0.149	1	None-CAF-C6	MAP2K2
PDK4	0.000232651	0.278405	0.111	0.195	1	None-CAF-C6	PDK4
YBX1	0.000288514	0.474777	0.625	0.718	1	None-CAF-C6	YBX1
ARHGEF17	0.000302692	0.205494	0.074	0.145	1	None-CAF-C6	ARHGEF17
ARHGDIB	0.000340413	0.214182	0.194	0.314	1	None-CAF-C6	ARHGDIB
PPP1R12B	0.00034465	0.250287	0.07	0.137	1	None-CAF-C6	PPP1R12B
CAMK2N1	0.000456291	0.373139	0.095	0.172	1	None-CAF-C6	CAMK2N1
FOXS1	0.000459786	0.2501	0.072	0.139	1	None-CAF-C6	FOXS1
EZR	0.000549873	0.42986	0.093	0.17	1	None-CAF-C6	EZR
MTRNR2L12	0.00055287	0.968266	0.551	0.613	1	None-CAF-C6	MTRNR2L12
CD81	0.000578392	0.709016	0.309	0.499	1	None-CAF-C6	CD81
KRT18	0.000727843	0.365715	0.108	0.189	1	None-CAF-C6	KRT18
PSMA2	0.00074408	0.2746	0.12	0.201	1	None-CAF-C6	PSMA2
HLA-A	0.000772272	0.390764	0.767	0.872	1	None-CAF-C6	HLA-A
CRIM1	0.000816816	0.282668	0.077	0.142	1	None-CAF-C6	CRIM1
GNAS	0.000824877	0.425668	0.368	0.601	1	None-CAF-C6	GNAS
HLA-DRB1	0.00084078	1.06596	0.165	0.123	1	None-CAF-C6	HLA-DRB1
RRAD	0.000848986	0.338432	0.05	0.104	1	None-CAF-C6	RRAD
RPS12	0.000983144	0.216475	0.91	0.915	1	None-CAF-C6	RPS12
GUCY1A3	0.00103125	0.265911	0.124	0.206	1	None-CAF-C6	GUCY1A3
VPS13D	0.00124426	0.22137	0.05	0.101	1	None-CAF-C6	VPS13D
RBMS2	0.00131854	0.354653	0.068	0.128	1	None-CAF-C6	RBMS2
JAG1	0.00134155	0.311589	0.14	0.23	1	None-CAF-C6	JAG1
IGFBP2	0.00137434	0.302059	0.081	0.146	1	None-CAF-C6	IGFBP2
KIAA1551	0.00140644	0.347775	0.065	0.124	1	None-CAF-C6	KIAA1551
SULF1	0.00185042	0.271057	0.138	0.216	1	None-CAF-C6	SULF1
EVL	0.00195486	0.369779	0.081	0.145	1	None-CAF-C6	EVL
LBH	0.00196654	0.343714	0.192	0.293	1	None-CAF-C6	LBH
MYL9	0.00207101	0.42972	0.675	0.784	1	None-CAF-C6	MYL9
MFGE8	0.00212378	0.344576	0.409	0.633	1	None-CAF-C6	MFGE8
PHLDA2	0.0023385	0.290516	0.237	0.354	1	None-CAF-C6	PHLDA2
NR2F2	0.00236187	0.585014	0.246	0.382	1	None-CAF-C6	NR2F2
GPX3	0.00244506	0.210412	0.111	0.177	1	None-CAF-C6	GPX3
GAPDH	0.00252792	0.220211	0.831	0.884	1	None-CAF-C6	GAPDH
MMP11	0.00282025	0.264584	0.165	0.249	1	None-CAF-C6	MMP11
HCLS1	0.0029688	0.467963	0.07	0.126	1	None-CAF-C6	HCLS1
CCDC102B	0.0034837	0.347556	0.131	0.207	1	None-CAF-C6	CCDC102B
DNM3OS	0.00384052	0.216789	0.056	0.104	1	None-CAF-C6	DNM3OS
HLA-E	0.00406942	0.260314	0.521	0.772	1	None-CAF-C6	HLA-E
INPP4B	0.00456482	0.323518	0.056	0.104	1	None-CAF-C6	INPP4B
FMO2	0.00541013	0.212023	0.063	0.11	1	None-CAF-C6	FMO2
LHFP	0.00559418	0.209447	0.427	0.631	1	None-CAF-C6	LHFP
TYMP	0.00591552	0.375198	0.316	0.478	1	None-CAF-C6	TYMP
EDNRA	0.00681212	0.300398	0.126	0.194	1	None-CAF-C6	EDNRA
SEPW1	0.00718991	0.243173	0.454	0.674	1	None-CAF-C6	SEPW1
COL4A1	0.00808513	0.363951	0.264	0.375	1	None-CAF-C6	COL4A1
GBP4	0.00856938	0.350041	0.081	0.133	1	None-CAF-C6	GBP4
TPM1	0.00911424	0.534217	0.56	0.634	1	None-CAF-C6	TPM1
TPI1	0.00944529	0.230146	0.533	0.757	1	None-CAF-C6	TPI1
CRTC3	0.00961189	0.358032	0.104	0.164	1	None-CAF-C6	CRTC3
CSRP2	0.00968201	0.267684	0.158	0.233	1	None-CAF-C6	CSRP2
SNCG	0.0099891	0.292844	0.086	0.138	1	None-CAF-C6	SNCG
NUPR1	9.55e-38	1.67675	0.779	0.589	2.24e-33	NUPR1-CAF-C2	NUPR1
IGKC	3.08e-21	1.17762	0.477	0.237	7.23e-17	NUPR1-CAF-C2	IGKC
IGLC3	7.78e-20	1.49837	0.246	0.072	1.83e-15	NUPR1-CAF-C2	IGLC3
B2M	4.32e-19	1.04367	0.99	0.997	1.02e-14	NUPR1-CAF-C2	B2M
IGLC2	1.89e-16	1.65862	0.241	0.082	4.45e-12	NUPR1-CAF-C2	IGLC2
RERGL	8.2e-12	1.13862	0.111	0.026	1.93e-07	NUPR1-CAF-C2	RERGL
PTMA	2.74e-11	0.670364	0.955	0.977	6.44e-07	NUPR1-CAF-C2	PTMA
PRR13	7.01e-11	0.222368	0.146	0.43	1.65e-06	NUPR1-CAF-C2	PRR13
SERF2	7.2e-11	0.768692	0.879	0.933	1.69e-06	NUPR1-CAF-C2	SERF2
PSMC6	8.09e-11	0.301556	0.075	0.319	1.9e-06	NUPR1-CAF-C2	PSMC6
VMP1	1.07e-10	0.200778	0.176	0.483	2.52e-06	NUPR1-CAF-C2	VMP1
SYAP1	1.79e-10	0.288778	0.08	0.322	4.21e-06	NUPR1-CAF-C2	SYAP1
H3F3B	1.79e-10	0.881574	0.884	0.945	4.22e-06	NUPR1-CAF-C2	H3F3B
RSRP1	1.81e-10	0.217105	0.206	0.537	4.25e-06	NUPR1-CAF-C2	RSRP1
CHMP4B	2.75e-10	0.253035	0.101	0.349	6.47e-06	NUPR1-CAF-C2	CHMP4B
IGHA1	3.61e-10	1.21272	0.251	0.118	8.5e-06	NUPR1-CAF-C2	IGHA1
TMEM165	3.81e-10	0.291151	0.151	0.428	8.96e-06	NUPR1-CAF-C2	TMEM165
YBX31	4.17e-10	0.25062	0.196	0.511	9.81e-06	NUPR1-CAF-C2	YBX3
ILF2	4.18e-10	0.232231	0.156	0.44	9.83e-06	NUPR1-CAF-C2	ILF2
ZFAND6	4.19e-10	0.230778	0.09	0.328	9.85e-06	NUPR1-CAF-C2	ZFAND6
FAM96B	5.16e-10	0.346118	0.191	0.501	1.21e-05	NUPR1-CAF-C2	FAM96B
SPATS2L	7.52e-10	0.262923	0.126	0.385	1.77e-05	NUPR1-CAF-C2	SPATS2L
C17orf89	7.6e-10	0.2924	0.075	0.299	1.79e-05	NUPR1-CAF-C2	C17orf89
SNRPD31	7.88e-10	0.23735	0.171	0.46	1.85e-05	NUPR1-CAF-C2	SNRPD3
PHF20L1	8.35e-10	0.220456	0.085	0.317	1.96e-05	NUPR1-CAF-C2	PHF20L1
EMC7	1.07e-09	0.28272	0.141	0.416	2.53e-05	NUPR1-CAF-C2	EMC7
PPCS	1.13e-09	0.257099	0.101	0.341	2.65e-05	NUPR1-CAF-C2	PPCS
SFT2D1	1.24e-09	0.388908	0.121	0.379	2.91e-05	NUPR1-CAF-C2	SFT2D1
ERLEC1	1.29e-09	0.237248	0.176	0.466	3.04e-05	NUPR1-CAF-C2	ERLEC1
CALM31	1.54e-09	0.201535	0.216	0.512	3.63e-05	NUPR1-CAF-C2	CALM3
UBE2B	1.56e-09	0.226683	0.211	0.516	3.66e-05	NUPR1-CAF-C2	UBE2B
TRAPPC2L	2.07e-09	0.221393	0.121	0.367	4.87e-05	NUPR1-CAF-C2	TRAPPC2L
TRAPPC3	2.19e-09	0.425435	0.116	0.368	5.15e-05	NUPR1-CAF-C2	TRAPPC3
PDLIM2	2.2e-09	0.218172	0.136	0.394	5.17e-05	NUPR1-CAF-C2	PDLIM2
FDFT1	2.24e-09	0.274779	0.065	0.277	5.26e-05	NUPR1-CAF-C2	FDFT1
CCDC53	2.32e-09	0.330019	0.095	0.33	5.45e-05	NUPR1-CAF-C2	CCDC53
SYNCRIP	2.84e-09	0.321541	0.106	0.344	6.67e-05	NUPR1-CAF-C2	SYNCRIP
COPS2	3.57e-09	0.2547	0.09	0.316	8.39e-05	NUPR1-CAF-C2	COPS2
RTN3	3.63e-09	0.21875	0.131	0.389	8.54e-05	NUPR1-CAF-C2	RTN3
FKBP3	3.87e-09	0.219865	0.095	0.322	9.1e-05	NUPR1-CAF-C2	FKBP3
SLC39A13	4.06e-09	0.204669	0.075	0.289	9.56e-05	NUPR1-CAF-C2	SLC39A13
FABP51	5.05e-09	0.271411	0.095	0.308	0.000118734	NUPR1-CAF-C2	FABP5
SNX6	5.82e-09	0.404975	0.176	0.456	0.000136922	NUPR1-CAF-C2	SNX6
ASNA1	6.86e-09	0.306924	0.131	0.377	0.000161298	NUPR1-CAF-C2	ASNA1
TIAL1	7.9e-09	0.238988	0.095	0.315	0.000185759	NUPR1-CAF-C2	TIAL1
RIC8A	8.22e-09	0.223153	0.07	0.276	0.000193185	NUPR1-CAF-C2	RIC8A
SGCE	8.81e-09	0.342124	0.161	0.42	0.000207041	NUPR1-CAF-C2	SGCE
SEPT2	8.98e-09	0.236928	0.211	0.509	0.000211068	NUPR1-CAF-C2	SEPT2
GGNBP2	9.54e-09	0.200987	0.121	0.357	0.000224435	NUPR1-CAF-C2	GGNBP2
NDUFV1	1.04e-08	0.352323	0.146	0.405	0.000243737	NUPR1-CAF-C2	NDUFV1
CRK	1.06e-08	0.236488	0.05	0.236	0.000250248	NUPR1-CAF-C2	CRK
PYURF	1.27e-08	0.228884	0.196	0.476	0.000299655	NUPR1-CAF-C2	PYURF
BIN1	1.41e-08	0.215078	0.06	0.253	0.00033171	NUPR1-CAF-C2	BIN1
MRPS34	1.46e-08	0.210775	0.116	0.343	0.000342739	NUPR1-CAF-C2	MRPS34
RAB1A	1.57e-08	0.276661	0.181	0.467	0.000368606	NUPR1-CAF-C2	RAB1A
RAP1B1	1.59e-08	0.290501	0.166	0.433	0.000372871	NUPR1-CAF-C2	RAP1B
CMPK1	1.67e-08	0.25329	0.085	0.295	0.000392468	NUPR1-CAF-C2	CMPK1
CYCS	1.69e-08	0.290249	0.226	0.511	0.000397691	NUPR1-CAF-C2	CYCS
ARPP19	1.7e-08	0.239425	0.065	0.257	0.000400834	NUPR1-CAF-C2	ARPP19
CCT8	1.71e-08	0.209164	0.161	0.416	0.000400926	NUPR1-CAF-C2	CCT8
ZC3H11A	1.73e-08	0.268421	0.06	0.25	0.000407742	NUPR1-CAF-C2	ZC3H11A
DCTN3	1.86e-08	0.245484	0.186	0.465	0.000436449	NUPR1-CAF-C2	DCTN3
DPP7	1.9e-08	0.368349	0.131	0.369	0.000446489	NUPR1-CAF-C2	DPP7
ADD1	1.93e-08	0.211828	0.101	0.319	0.00045379	NUPR1-CAF-C2	ADD1
PSMD1	2.15e-08	0.228248	0.101	0.316	0.00050485	NUPR1-CAF-C2	PSMD1
ARL5A	2.23e-08	0.477937	0.126	0.369	0.000523966	NUPR1-CAF-C2	ARL5A
MRPL34	2.23e-08	0.247771	0.116	0.347	0.000524622	NUPR1-CAF-C2	MRPL34
SNX2	2.27e-08	0.274668	0.106	0.325	0.000533903	NUPR1-CAF-C2	SNX2
HSPH1	2.39e-08	0.359432	0.151	0.402	0.000561631	NUPR1-CAF-C2	HSPH1
RNF213	2.64e-08	0.239085	0.126	0.356	0.000621463	NUPR1-CAF-C2	RNF213
FKBP2	2.71e-08	0.265756	0.241	0.547	0.000636406	NUPR1-CAF-C2	FKBP2
SLC39A1	3.41e-08	0.29676	0.151	0.402	0.000802807	NUPR1-CAF-C2	SLC39A1
CMC2	3.42e-08	0.268065	0.065	0.254	0.000803416	NUPR1-CAF-C2	CMC2
ETFA	3.87e-08	0.260287	0.111	0.333	0.000909716	NUPR1-CAF-C2	ETFA
CCDC124	3.91e-08	0.326503	0.116	0.338	0.000918753	NUPR1-CAF-C2	CCDC124
RAB2A	3.99e-08	0.204473	0.256	0.579	0.000938573	NUPR1-CAF-C2	RAB2A
GLIPR2	4.05e-08	0.464586	0.085	0.286	0.000951374	NUPR1-CAF-C2	GLIPR2
MRPL27	4.28e-08	0.328885	0.141	0.384	0.00100707	NUPR1-CAF-C2	MRPL27
NDUFAF3	4.29e-08	0.250635	0.211	0.494	0.0010082	NUPR1-CAF-C2	NDUFAF3
NUCB2	4.5e-08	0.502367	0.161	0.417	0.00105799	NUPR1-CAF-C2	NUCB2
APOA1BP	4.53e-08	0.435565	0.126	0.353	0.00106414	NUPR1-CAF-C2	APOA1BP
SRSF1	4.6e-08	0.409576	0.106	0.321	0.00108198	NUPR1-CAF-C2	SRSF1
PSMD7	4.69e-08	0.242676	0.166	0.42	0.00110281	NUPR1-CAF-C2	PSMD7
LARP7	4.69e-08	0.20545	0.101	0.311	0.00110314	NUPR1-CAF-C2	LARP7
AIMP1	5.34e-08	0.221069	0.106	0.318	0.00125643	NUPR1-CAF-C2	AIMP1
TM2D1	5.56e-08	0.263466	0.116	0.336	0.00130643	NUPR1-CAF-C2	TM2D1
MPV17	6.2e-08	0.306153	0.111	0.329	0.00145876	NUPR1-CAF-C2	MPV17
COA3	6.25e-08	0.418384	0.141	0.376	0.00147067	NUPR1-CAF-C2	COA3
PIN11	6.27e-08	0.285529	0.141	0.379	0.0014743	NUPR1-CAF-C2	PIN1
RBX1	6.4e-08	0.313392	0.251	0.563	0.00150432	NUPR1-CAF-C2	RBX1
UBB	6.4e-08	1.09036	0.779	0.884	0.00150604	NUPR1-CAF-C2	UBB
DGCR6L	6.45e-08	0.32782	0.111	0.331	0.0015178	NUPR1-CAF-C2	DGCR6L
PPP1R11	6.58e-08	0.426857	0.09	0.295	0.00154737	NUPR1-CAF-C2	PPP1R11
G3BP1	6.59e-08	0.313598	0.09	0.293	0.00154974	NUPR1-CAF-C2	G3BP1
COPRS	6.67e-08	0.289316	0.03	0.187	0.00156791	NUPR1-CAF-C2	COPRS
TIMMDC1	7.01e-08	0.208742	0.126	0.351	0.00164908	NUPR1-CAF-C2	TIMMDC1
SRSF11	7.08e-08	0.220636	0.261	0.567	0.00166526	NUPR1-CAF-C2	SRSF11
PVRL2	7.09e-08	0.539037	0.121	0.349	0.00166663	NUPR1-CAF-C2	PVRL2
FBXW5	7.47e-08	0.327658	0.09	0.293	0.00175535	NUPR1-CAF-C2	FBXW5
PAIP1	7.47e-08	0.372171	0.101	0.307	0.00175663	NUPR1-CAF-C2	PAIP1
ARL3	7.6e-08	0.268427	0.126	0.347	0.00178733	NUPR1-CAF-C2	ARL3
NDUFA8	8.34e-08	0.206857	0.111	0.323	0.00195994	NUPR1-CAF-C2	NDUFA8
EIF2S2	8.74e-08	0.340774	0.176	0.438	0.00205497	NUPR1-CAF-C2	EIF2S2
HSD17B10	9.01e-08	0.280455	0.111	0.324	0.00211871	NUPR1-CAF-C2	HSD17B10
ACP1	9.28e-08	0.210305	0.136	0.368	0.00218225	NUPR1-CAF-C2	ACP1
SRP9	9.34e-08	0.310439	0.241	0.541	0.00219523	NUPR1-CAF-C2	SRP9
SDAD1	9.48e-08	0.20676	0.06	0.238	0.00222837	NUPR1-CAF-C2	SDAD1
SNAPIN	9.54e-08	0.294787	0.06	0.238	0.00224386	NUPR1-CAF-C2	SNAPIN
2023-09-15	9.57e-08	0.291582	0.276	0.597	0.0022509	NUPR1-CAF-C2	2023-09-15
ORMDL1	9.65e-08	0.371478	0.126	0.349	0.00226864	NUPR1-CAF-C2	ORMDL1
ROMO1	9.67e-08	0.217639	0.206	0.478	0.00227377	NUPR1-CAF-C2	ROMO1
LSM5	1.01e-07	0.211893	0.161	0.41	0.00238617	NUPR1-CAF-C2	LSM5
TMED10	1.03e-07	0.324771	0.251	0.551	0.00242036	NUPR1-CAF-C2	TMED10
TMEM30A	1.05e-07	0.322214	0.111	0.32	0.00247383	NUPR1-CAF-C2	TMEM30A
NME4	1.12e-07	0.269641	0.156	0.398	0.00263393	NUPR1-CAF-C2	NME4
SRSF5	1.18e-07	0.221354	0.281	0.607	0.00277624	NUPR1-CAF-C2	SRSF5
PLPP1	1.2e-07	0.246652	0.176	0.428	0.00282976	NUPR1-CAF-C2	PLPP1
CCDC90B	1.24e-07	0.331774	0.126	0.344	0.00290505	NUPR1-CAF-C2	CCDC90B
CMC1	1.25e-07	0.208725	0.065	0.243	0.00294995	NUPR1-CAF-C2	CMC1
METAP2	1.27e-07	0.202988	0.151	0.385	0.00298336	NUPR1-CAF-C2	METAP2
DNPH1	1.28e-07	0.214433	0.141	0.368	0.00301134	NUPR1-CAF-C2	DNPH1
LAMC1	1.34e-07	0.316341	0.136	0.364	0.00315852	NUPR1-CAF-C2	LAMC1
PRKRA	1.35e-07	0.288555	0.101	0.304	0.00316331	NUPR1-CAF-C2	PRKRA
GCSH	1.41e-07	0.250582	0.136	0.361	0.00331576	NUPR1-CAF-C2	GCSH
GTF3C6	1.44e-07	0.295223	0.151	0.391	0.00337776	NUPR1-CAF-C2	GTF3C6
PRELID3B	1.46e-07	0.243404	0.045	0.207	0.00343472	NUPR1-CAF-C2	PRELID3B
PPP4R2	1.51e-07	0.334006	0.106	0.31	0.00355977	NUPR1-CAF-C2	PPP4R2
GNAI3	1.57e-07	0.251217	0.116	0.326	0.0036901	NUPR1-CAF-C2	GNAI3
MOB1A	1.62e-07	0.204029	0.116	0.329	0.00380036	NUPR1-CAF-C2	MOB1A
DARS	1.75e-07	0.397455	0.146	0.38	0.00411676	NUPR1-CAF-C2	DARS
NBEAL1	1.83e-07	0.239281	0.226	0.512	0.00430947	NUPR1-CAF-C2	NBEAL1
RNF11	1.83e-07	0.439167	0.085	0.278	0.00431069	NUPR1-CAF-C2	RNF11
XBP1	1.86e-07	0.357625	0.186	0.445	0.00437815	NUPR1-CAF-C2	XBP1
MPC1	1.88e-07	0.321505	0.09	0.284	0.00442544	NUPR1-CAF-C2	MPC1
LEPROTL1	1.91e-07	0.244106	0.08	0.266	0.00449592	NUPR1-CAF-C2	LEPROTL1
MRPS33	1.95e-07	0.304206	0.095	0.292	0.00458461	NUPR1-CAF-C2	MRPS33
FNTA	2.04e-07	0.388065	0.101	0.303	0.00479497	NUPR1-CAF-C2	FNTA
SAR1B	2.06e-07	0.485902	0.085	0.277	0.0048399	NUPR1-CAF-C2	SAR1B
CTSA	2.23e-07	0.278781	0.181	0.427	0.00523525	NUPR1-CAF-C2	CTSA
RAB18	2.23e-07	0.23533	0.106	0.306	0.00524102	NUPR1-CAF-C2	RAB18
KLHDC2	2.27e-07	0.510485	0.085	0.274	0.00532884	NUPR1-CAF-C2	KLHDC2
PRCC	2.41e-07	0.256295	0.07	0.245	0.00565587	NUPR1-CAF-C2	PRCC
ACTR2	2.45e-07	0.205125	0.126	0.343	0.00576023	NUPR1-CAF-C2	ACTR2
IQGAP1	2.46e-07	0.309137	0.116	0.324	0.00578749	NUPR1-CAF-C2	IQGAP1
IFT20	2.48e-07	0.234138	0.111	0.309	0.00583452	NUPR1-CAF-C2	IFT20
ENG	2.54e-07	0.378622	0.111	0.316	0.00597567	NUPR1-CAF-C2	ENG
RAB14	2.69e-07	0.272535	0.126	0.337	0.00632937	NUPR1-CAF-C2	RAB14
POLR2F1	2.86e-07	0.407549	0.186	0.44	0.00673286	NUPR1-CAF-C2	POLR2F
CHN11	2.9e-07	0.252108	0.101	0.292	0.0068296	NUPR1-CAF-C2	CHN1
ATG3	3.09e-07	0.226766	0.111	0.312	0.00727704	NUPR1-CAF-C2	ATG3
IFNGR2	3.17e-07	0.426174	0.141	0.369	0.0074488	NUPR1-CAF-C2	IFNGR2
MYO1B	3.18e-07	0.225617	0.136	0.354	0.00746923	NUPR1-CAF-C2	MYO1B
FBN1	3.22e-07	0.208999	0.186	0.424	0.00756433	NUPR1-CAF-C2	FBN1
TOR1A	3.38e-07	0.316127	0.07	0.245	0.00793692	NUPR1-CAF-C2	TOR1A
RSBN1L	3.5e-07	0.206171	0.121	0.33	0.0082217	NUPR1-CAF-C2	RSBN1L
EMC10	3.57e-07	0.321038	0.126	0.339	0.00838634	NUPR1-CAF-C2	EMC10
NDUFS7	3.61e-07	0.404607	0.191	0.443	0.00849849	NUPR1-CAF-C2	NDUFS7
CPSF6	3.63e-07	0.241863	0.065	0.234	0.00853155	NUPR1-CAF-C2	CPSF6
VOPP1	3.68e-07	0.371734	0.065	0.236	0.00866209	NUPR1-CAF-C2	VOPP1
CALU	3.73e-07	0.248847	0.271	0.571	0.00877301	NUPR1-CAF-C2	CALU
NDUFB6	3.85e-07	0.321389	0.196	0.446	0.00905532	NUPR1-CAF-C2	NDUFB6
TMCO1	3.89e-07	0.302007	0.196	0.46	0.00914959	NUPR1-CAF-C2	TMCO1
BAD	4.01e-07	0.322691	0.156	0.392	0.00943884	NUPR1-CAF-C2	BAD
TCP1	4.19e-07	0.350242	0.186	0.437	0.00985139	NUPR1-CAF-C2	TCP1
LMAN2	4.24e-07	0.596466	0.236	0.525	0.00996901	NUPR1-CAF-C2	LMAN2
IFNGR1	4.57e-07	0.373802	0.141	0.361	0.0107492	NUPR1-CAF-C2	IFNGR1
ESD	4.58e-07	0.226371	0.251	0.532	0.0107718	NUPR1-CAF-C2	ESD
ADRM1	4.9e-07	0.341055	0.176	0.415	0.0115115	NUPR1-CAF-C2	ADRM1
HMGN3	4.92e-07	0.208622	0.236	0.507	0.0115747	NUPR1-CAF-C2	HMGN3
HP1BP3	4.93e-07	0.442101	0.196	0.462	0.0115998	NUPR1-CAF-C2	HP1BP3
GHITM	4.98e-07	0.315369	0.221	0.486	0.0116986	NUPR1-CAF-C2	GHITM
MRPL24	5.28e-07	0.324805	0.111	0.309	0.0124048	NUPR1-CAF-C2	MRPL24
AES	5.3e-07	0.401147	0.131	0.339	0.0124731	NUPR1-CAF-C2	AES
CFDP1	5.46e-07	0.281449	0.141	0.359	0.0128364	NUPR1-CAF-C2	CFDP1
COX20	5.72e-07	0.223497	0.106	0.297	0.0134565	NUPR1-CAF-C2	COX20
PRMT1	5.75e-07	0.523479	0.186	0.441	0.0135269	NUPR1-CAF-C2	PRMT1
C4orf3	5.78e-07	0.319244	0.327	0.656	0.0135874	NUPR1-CAF-C2	C4orf3
PTTG1IP	5.9e-07	0.26274	0.211	0.477	0.013876	NUPR1-CAF-C2	PTTG1IP
CARD19	5.9e-07	0.22978	0.065	0.23	0.0138827	NUPR1-CAF-C2	CARD19
TMEM230	6.01e-07	0.230501	0.266	0.57	0.0141246	NUPR1-CAF-C2	TMEM230
UFM1	6.25e-07	0.262734	0.121	0.322	0.0146951	NUPR1-CAF-C2	UFM1
RNPS1	6.48e-07	0.298975	0.181	0.424	0.0152402	NUPR1-CAF-C2	RNPS1
LAGE3	6.74e-07	0.350211	0.08	0.252	0.0158586	NUPR1-CAF-C2	LAGE3
TSG101	6.81e-07	0.463447	0.095	0.282	0.0160201	NUPR1-CAF-C2	TSG101
RUVBL2	7.14e-07	0.272951	0.08	0.254	0.0168006	NUPR1-CAF-C2	RUVBL2
PLD3	7.59e-07	0.290949	0.246	0.54	0.017858	NUPR1-CAF-C2	PLD3
GALNT1	7.66e-07	0.236385	0.035	0.177	0.0180031	NUPR1-CAF-C2	GALNT1
PRDX3	7.74e-07	0.380788	0.211	0.462	0.0182088	NUPR1-CAF-C2	PRDX3
CD164	7.76e-07	0.503448	0.211	0.473	0.0182439	NUPR1-CAF-C2	CD164
CTNNBIP1	7.95e-07	0.300784	0.045	0.194	0.0186955	NUPR1-CAF-C2	CTNNBIP1
MZT2A	7.99e-07	0.270152	0.085	0.263	0.0187887	NUPR1-CAF-C2	MZT2A
ZFPL1	8.41e-07	0.242503	0.06	0.22	0.0197683	NUPR1-CAF-C2	ZFPL1
KIDINS220	8.58e-07	0.249517	0.06	0.219	0.0201838	NUPR1-CAF-C2	KIDINS220
UBE2G1	9e-07	0.230209	0.05	0.201	0.021151	NUPR1-CAF-C2	UBE2G1
SNW11	9.05e-07	0.203384	0.116	0.31	0.0212802	NUPR1-CAF-C2	SNW1
UBXN4	9.05e-07	0.392424	0.276	0.584	0.0212825	NUPR1-CAF-C2	UBXN4
FAS	9.09e-07	0.22791	0.085	0.259	0.0213805	NUPR1-CAF-C2	FAS
PPP1CA	9.1e-07	0.403008	0.191	0.442	0.0214019	NUPR1-CAF-C2	PPP1CA
LTBP1	9.37e-07	0.208533	0.075	0.244	0.0220373	NUPR1-CAF-C2	LTBP1
SLC39A6	9.4e-07	0.234698	0.095	0.276	0.0221062	NUPR1-CAF-C2	SLC39A6
UBE2G2	9.79e-07	0.285797	0.06	0.218	0.0230171	NUPR1-CAF-C2	UBE2G2
WBP1L	9.81e-07	0.270112	0.045	0.193	0.0230712	NUPR1-CAF-C2	WBP1L
C14orf1	1.01e-06	0.205729	0.075	0.243	0.0236323	NUPR1-CAF-C2	C14orf1
AIG1	1.02e-06	0.259952	0.075	0.243	0.0240864	NUPR1-CAF-C2	AIG1
HERPUD1	1.02e-06	0.253623	0.271	0.555	0.0240918	NUPR1-CAF-C2	HERPUD1
DCAF6	1.03e-06	0.313928	0.055	0.209	0.0241675	NUPR1-CAF-C2	DCAF6
ELOVL1	1.04e-06	0.418982	0.111	0.3	0.024426	NUPR1-CAF-C2	ELOVL1
TXNL4A	1.05e-06	0.497905	0.09	0.271	0.024593	NUPR1-CAF-C2	TXNL4A
VAPA	1.08e-06	0.34934	0.256	0.538	0.0254041	NUPR1-CAF-C2	VAPA
DNAJC8	1.08e-06	0.354176	0.191	0.439	0.0254477	NUPR1-CAF-C2	DNAJC8
COPE	1.12e-06	0.396512	0.201	0.463	0.02643	NUPR1-CAF-C2	COPE
EMC4	1.13e-06	0.516649	0.231	0.502	0.0264979	NUPR1-CAF-C2	EMC4
TMOD3	1.15e-06	0.474013	0.121	0.322	0.0270895	NUPR1-CAF-C2	TMOD3
NUDCD2	1.16e-06	0.422947	0.095	0.275	0.0271743	NUPR1-CAF-C2	NUDCD2
TMEM167A	1.18e-06	0.553121	0.161	0.392	0.0276847	NUPR1-CAF-C2	TMEM167A
BAG2	1.2e-06	0.231959	0.045	0.19	0.0283045	NUPR1-CAF-C2	BAG2
SCNM1	1.21e-06	0.236154	0.055	0.207	0.0285194	NUPR1-CAF-C2	SCNM1
R3HCC1	1.26e-06	0.392785	0.08	0.249	0.0297308	NUPR1-CAF-C2	R3HCC1
NDUFA3	1.29e-06	0.364925	0.166	0.396	0.0302176	NUPR1-CAF-C2	NDUFA3
NDUFV2	1.31e-06	0.435127	0.231	0.506	0.0308879	NUPR1-CAF-C2	NDUFV2
FAM98A	1.34e-06	0.267204	0.05	0.199	0.0314064	NUPR1-CAF-C2	FAM98A
ADIPOR1	1.34e-06	0.396383	0.121	0.316	0.0314426	NUPR1-CAF-C2	ADIPOR1
NUB1	1.38e-06	0.224539	0.08	0.247	0.0325333	NUPR1-CAF-C2	NUB1
SNX1	1.44e-06	0.220671	0.085	0.256	0.033876	NUPR1-CAF-C2	SNX1
MRPL55	1.49e-06	0.407919	0.136	0.339	0.0349616	NUPR1-CAF-C2	MRPL55
POLR2G	1.49e-06	0.289579	0.151	0.366	0.0351074	NUPR1-CAF-C2	POLR2G
PQBP1	1.56e-06	0.256606	0.106	0.287	0.0366558	NUPR1-CAF-C2	PQBP1
PLAUR	1.58e-06	0.460573	0.126	0.321	0.0371752	NUPR1-CAF-C2	PLAUR
CEBPD	1.59e-06	0.403312	0.201	0.439	0.0374075	NUPR1-CAF-C2	CEBPD
PSMB9	1.59e-06	0.284715	0.221	0.47	0.0374572	NUPR1-CAF-C2	PSMB9
MED4	1.61e-06	0.204214	0.106	0.287	0.0378607	NUPR1-CAF-C2	MED4
POLR2J	1.62e-06	0.314468	0.116	0.304	0.0380305	NUPR1-CAF-C2	POLR2J
TXNDC9	1.64e-06	0.240092	0.06	0.212	0.0385453	NUPR1-CAF-C2	TXNDC9
ARFRP1	1.64e-06	0.43355	0.07	0.232	0.0385689	NUPR1-CAF-C2	ARFRP1
UBE2V2	1.64e-06	0.335514	0.156	0.372	0.0386356	NUPR1-CAF-C2	UBE2V2
MAPRE11	1.64e-06	0.320538	0.106	0.29	0.0386371	NUPR1-CAF-C2	MAPRE1
THYN1	1.65e-06	0.386299	0.116	0.306	0.0387818	NUPR1-CAF-C2	THYN1
IST1	1.65e-06	0.27462	0.07	0.227	0.0388402	NUPR1-CAF-C2	IST1
VASP1	1.69e-06	0.29694	0.121	0.312	0.0396295	NUPR1-CAF-C2	VASP
DNAJA2	1.7e-06	0.217884	0.126	0.321	0.039882	NUPR1-CAF-C2	DNAJA2
EMC2	1.73e-06	0.217454	0.08	0.243	0.0405944	NUPR1-CAF-C2	EMC2
JTB	1.74e-06	0.282334	0.261	0.541	0.0409479	NUPR1-CAF-C2	JTB
HMG20B	1.79e-06	0.394032	0.131	0.326	0.0420956	NUPR1-CAF-C2	HMG20B
TPP1	1.81e-06	0.218651	0.075	0.239	0.0426506	NUPR1-CAF-C2	TPP1
PCNP	1.83e-06	0.605247	0.216	0.475	0.0430011	NUPR1-CAF-C2	PCNP
RWDD1	1.84e-06	0.252136	0.251	0.537	0.0432905	NUPR1-CAF-C2	RWDD1
ARL16	1.88e-06	0.326333	0.085	0.253	0.0442427	NUPR1-CAF-C2	ARL16
TPRKB	1.9e-06	0.270137	0.085	0.256	0.0447127	NUPR1-CAF-C2	TPRKB
TRAPPC41	1.93e-06	0.380544	0.095	0.271	0.0452909	NUPR1-CAF-C2	TRAPPC4
ARL14EP	1.93e-06	0.267574	0.045	0.187	0.0454896	NUPR1-CAF-C2	ARL14EP
P3H1	1.99e-06	0.418047	0.07	0.23	0.0467836	NUPR1-CAF-C2	P3H1
RBM39	2.01e-06	0.205819	0.312	0.603	0.0472277	NUPR1-CAF-C2	RBM39
CYB5A	2.01e-06	0.291184	0.191	0.426	0.0473692	NUPR1-CAF-C2	CYB5A
MRPL50	2.07e-06	0.248282	0.06	0.211	0.0485898	NUPR1-CAF-C2	MRPL50
PRADC1	2.16e-06	0.230377	0.04	0.177	0.0508931	NUPR1-CAF-C2	PRADC1
BANF1	2.2e-06	0.268076	0.256	0.531	0.0517715	NUPR1-CAF-C2	BANF1
BAX	2.23e-06	0.574404	0.176	0.41	0.0524251	NUPR1-CAF-C2	BAX
PIAS1	2.29e-06	0.205543	0.07	0.228	0.053866	NUPR1-CAF-C2	PIAS1
SAP18	2.3e-06	0.25135	0.312	0.605	0.0540454	NUPR1-CAF-C2	SAP18
NDUFAF4	2.3e-06	0.206285	0.055	0.203	0.0540903	NUPR1-CAF-C2	NDUFAF4
NSD1	2.32e-06	0.285486	0.055	0.203	0.0545891	NUPR1-CAF-C2	NSD1
TMEM109	2.34e-06	0.282665	0.166	0.39	0.0550418	NUPR1-CAF-C2	TMEM109
ANGPTL4	2.4e-06	0.207566	0.136	0.313	0.0563741	NUPR1-CAF-C2	ANGPTL4
HTRA2	2.4e-06	0.223992	0.06	0.212	0.0563796	NUPR1-CAF-C2	HTRA2
ZFAND5	2.44e-06	0.211045	0.206	0.453	0.0572862	NUPR1-CAF-C2	ZFAND5
BCCIP	2.45e-06	0.462031	0.101	0.277	0.0575681	NUPR1-CAF-C2	BCCIP
KRTCAP2	2.46e-06	0.305919	0.251	0.526	0.057884	NUPR1-CAF-C2	KRTCAP2
RBPMS	2.49e-06	0.452369	0.176	0.401	0.0584348	NUPR1-CAF-C2	RBPMS
AP3S1	2.55e-06	0.475465	0.226	0.489	0.0599238	NUPR1-CAF-C2	AP3S1
ANKLE2	2.55e-06	0.300748	0.05	0.193	0.0600271	NUPR1-CAF-C2	ANKLE2
ATP1B3	2.59e-06	0.336447	0.151	0.357	0.0609091	NUPR1-CAF-C2	ATP1B3
AKR1A1	2.65e-06	0.403403	0.196	0.437	0.0622967	NUPR1-CAF-C2	AKR1A1
IL15RA	2.67e-06	0.312602	0.06	0.208	0.0628168	NUPR1-CAF-C2	IL15RA
DDX1	2.69e-06	0.296844	0.085	0.251	0.0632354	NUPR1-CAF-C2	DDX1
MRPS14	2.74e-06	0.580231	0.095	0.271	0.0643213	NUPR1-CAF-C2	MRPS14
DYNLT3	2.75e-06	0.374321	0.101	0.279	0.064648	NUPR1-CAF-C2	DYNLT3
RPL7	2.93e-06	0.555284	0.814	0.913	0.0688247	NUPR1-CAF-C2	RPL7
MRPL32	2.97e-06	0.397479	0.141	0.346	0.069763	NUPR1-CAF-C2	MRPL32
MRPL42	3.06e-06	0.441146	0.111	0.293	0.072037	NUPR1-CAF-C2	MRPL42
CDK5RAP3	3.07e-06	0.255862	0.085	0.251	0.0722699	NUPR1-CAF-C2	CDK5RAP3
ILK	3.08e-06	0.518061	0.256	0.534	0.072443	NUPR1-CAF-C2	ILK
MICALL2	3.09e-06	0.279168	0.05	0.189	0.0727332	NUPR1-CAF-C2	MICALL2
CPNE1	3.13e-06	0.266775	0.07	0.224	0.0736334	NUPR1-CAF-C2	CPNE1
TMEM134	3.14e-06	0.249647	0.075	0.231	0.0739113	NUPR1-CAF-C2	TMEM134
LAMTOR5	3.16e-06	0.489017	0.251	0.533	0.0743763	NUPR1-CAF-C2	LAMTOR5
GPBP1	3.18e-06	0.227902	0.171	0.384	0.0746786	NUPR1-CAF-C2	GPBP1
EIF5B	3.24e-06	0.213369	0.196	0.42	0.0762429	NUPR1-CAF-C2	EIF5B
GBP1	3.26e-06	0.381072	0.191	0.41	0.0767483	NUPR1-CAF-C2	GBP1
MRPL33	3.27e-06	0.432641	0.176	0.4	0.0768679	NUPR1-CAF-C2	MRPL33
PNKP	3.31e-06	0.214538	0.055	0.198	0.0779055	NUPR1-CAF-C2	PNKP
GALNT11	3.41e-06	0.260534	0.08	0.24	0.0801171	NUPR1-CAF-C2	GALNT11
ATP6AP2	3.66e-06	0.447602	0.266	0.547	0.086006	NUPR1-CAF-C2	ATP6AP2
INTS6	3.66e-06	0.226221	0.106	0.279	0.0861317	NUPR1-CAF-C2	INTS6
PCMT1	3.69e-06	0.504665	0.146	0.352	0.0868612	NUPR1-CAF-C2	PCMT1
BCL7B	3.75e-06	0.296123	0.095	0.265	0.0882344	NUPR1-CAF-C2	BCL7B
CRELD2	3.78e-06	0.458623	0.101	0.274	0.0887861	NUPR1-CAF-C2	CRELD2
ANKRD10	3.79e-06	0.378963	0.126	0.313	0.0891562	NUPR1-CAF-C2	ANKRD10
POLR2K	3.82e-06	0.405306	0.191	0.434	0.0897709	NUPR1-CAF-C2	POLR2K
EIF2B1	3.83e-06	0.311758	0.06	0.206	0.0900732	NUPR1-CAF-C2	EIF2B1
SBDS	3.84e-06	0.235448	0.266	0.551	0.0901772	NUPR1-CAF-C2	SBDS
NSFL1C	3.96e-06	0.343588	0.116	0.297	0.0931545	NUPR1-CAF-C2	NSFL1C
CAP11	4.05e-06	0.266034	0.256	0.528	0.0951629	NUPR1-CAF-C2	CAP1
MRPS16	4.05e-06	0.221192	0.146	0.339	0.0951737	NUPR1-CAF-C2	MRPS16
WBP5	4.07e-06	0.231151	0.246	0.504	0.095654	NUPR1-CAF-C2	WBP5
CHMP5	4.09e-06	0.251564	0.216	0.458	0.0961703	NUPR1-CAF-C2	CHMP5
ZCCHC17	4.1e-06	0.422685	0.095	0.264	0.096456	NUPR1-CAF-C2	ZCCHC17
RABEPK	4.12e-06	0.260913	0.055	0.197	0.0969776	NUPR1-CAF-C2	RABEPK
TMEM50B	4.15e-06	0.358122	0.121	0.306	0.0977003	NUPR1-CAF-C2	TMEM50B
SNF8	4.2e-06	0.293936	0.106	0.278	0.0986982	NUPR1-CAF-C2	SNF8
SHARPIN	4.26e-06	0.400712	0.106	0.281	0.10011	NUPR1-CAF-C2	SHARPIN
PPP3CC	4.3e-06	0.28758	0.045	0.18	0.101118	NUPR1-CAF-C2	PPP3CC
NCBP2-AS2	4.41e-06	0.266543	0.065	0.213	0.103624	NUPR1-CAF-C2	NCBP2-AS2
BRWD1	4.56e-06	0.215602	0.06	0.204	0.107264	NUPR1-CAF-C2	BRWD1
ETFB	4.66e-06	0.238294	0.101	0.271	0.109523	NUPR1-CAF-C2	ETFB
OSTC	4.77e-06	0.241003	0.317	0.633	0.112223	NUPR1-CAF-C2	OSTC
MIA3	4.77e-06	0.248992	0.07	0.222	0.11226	NUPR1-CAF-C2	MIA3
SEC22B	4.86e-06	0.4019	0.101	0.271	0.11425	NUPR1-CAF-C2	SEC22B
TAF9	4.87e-06	0.403748	0.121	0.306	0.114596	NUPR1-CAF-C2	TAF9
NTPCR	4.88e-06	0.324201	0.075	0.229	0.114695	NUPR1-CAF-C2	NTPCR
ERGIC2	4.96e-06	0.558067	0.166	0.375	0.116594	NUPR1-CAF-C2	ERGIC2
ATL1	5e-06	0.20577	0.045	0.177	0.117536	NUPR1-CAF-C2	ATL1
PRKAR1A	5.01e-06	0.436737	0.236	0.5	0.117816	NUPR1-CAF-C2	PRKAR1A
RFK	5.06e-06	0.289705	0.05	0.186	0.119096	NUPR1-CAF-C2	RFK
ATP5J2	5.11e-06	0.354455	0.271	0.548	0.12006	NUPR1-CAF-C2	ATP5J2
GTF3A	5.19e-06	0.399429	0.151	0.355	0.122022	NUPR1-CAF-C2	GTF3A
SRA1	5.24e-06	0.58777	0.126	0.315	0.123281	NUPR1-CAF-C2	SRA1
UQCC2	5.3e-06	0.536462	0.131	0.322	0.124513	NUPR1-CAF-C2	UQCC2
FEZ1	5.3e-06	0.363447	0.06	0.203	0.124718	NUPR1-CAF-C2	FEZ1
CGGBP1	5.35e-06	0.226918	0.075	0.227	0.12577	NUPR1-CAF-C2	CGGBP1
NUDT16	5.46e-06	0.21063	0.06	0.204	0.128503	NUPR1-CAF-C2	NUDT16
PSMG4	5.48e-06	0.217822	0.065	0.213	0.128772	NUPR1-CAF-C2	PSMG4
CDC26	5.57e-06	0.357453	0.141	0.331	0.131014	NUPR1-CAF-C2	CDC26
LAMB2	5.84e-06	0.37932	0.101	0.269	0.137428	NUPR1-CAF-C2	LAMB2
TVP23B	5.87e-06	0.255857	0.05	0.186	0.137982	NUPR1-CAF-C2	TVP23B
RAB28	5.87e-06	0.309267	0.045	0.178	0.138089	NUPR1-CAF-C2	RAB28
GPX7	6.22e-06	0.237169	0.07	0.218	0.146341	NUPR1-CAF-C2	GPX7
PRPSAP1	6.25e-06	0.212775	0.07	0.218	0.146946	NUPR1-CAF-C2	PRPSAP1
SLC30A5	6.25e-06	0.2734	0.045	0.175	0.147053	NUPR1-CAF-C2	SLC30A5
LRP10	6.31e-06	0.237247	0.211	0.445	0.148438	NUPR1-CAF-C2	LRP10
LYRM2	6.43e-06	0.390262	0.08	0.235	0.151111	NUPR1-CAF-C2	LYRM2
ATP6AP1	6.49e-06	0.374073	0.126	0.309	0.152547	NUPR1-CAF-C2	ATP6AP1
NANS	6.59e-06	0.409901	0.09	0.252	0.154938	NUPR1-CAF-C2	NANS
CTD-2336O2.1	6.66e-06	0.228172	0.07	0.218	0.156497	NUPR1-CAF-C2	CTD-2336O2.1
DHX9	6.67e-06	0.278442	0.06	0.201	0.156751	NUPR1-CAF-C2	DHX9
DNAJB6	6.69e-06	0.354363	0.226	0.476	0.157236	NUPR1-CAF-C2	DNAJB6
ATP6V1D	6.82e-06	0.366608	0.116	0.292	0.160282	NUPR1-CAF-C2	ATP6V1D
ATP1A1	6.82e-06	0.342843	0.161	0.371	0.160427	NUPR1-CAF-C2	ATP1A1
TFPT	6.83e-06	0.342658	0.04	0.167	0.16051	NUPR1-CAF-C2	TFPT
LAMTOR2	6.84e-06	0.339085	0.171	0.381	0.160893	NUPR1-CAF-C2	LAMTOR2
BCAR1	6.9e-06	0.360384	0.04	0.167	0.162164	NUPR1-CAF-C2	BCAR1
TMEM218	6.93e-06	0.205381	0.035	0.158	0.163003	NUPR1-CAF-C2	TMEM218
MRPL36	6.98e-06	0.536487	0.156	0.366	0.164124	NUPR1-CAF-C2	MRPL36
ENAH	7.05e-06	0.315531	0.131	0.317	0.165792	NUPR1-CAF-C2	ENAH
SUCLG2	7.22e-06	0.290456	0.085	0.241	0.169713	NUPR1-CAF-C2	SUCLG2
JCHAIN	7.27e-06	1.05272	0.151	0.072	0.170932	NUPR1-CAF-C2	JCHAIN
ATRAID	7.28e-06	0.302366	0.296	0.596	0.171102	NUPR1-CAF-C2	ATRAID
STX5	7.32e-06	0.289999	0.09	0.25	0.172199	NUPR1-CAF-C2	STX5
PREB	7.45e-06	0.385409	0.065	0.209	0.175121	NUPR1-CAF-C2	PREB
EIF3J	7.49e-06	0.338653	0.095	0.256	0.176133	NUPR1-CAF-C2	EIF3J
COMMD2	7.53e-06	0.319837	0.095	0.259	0.177106	NUPR1-CAF-C2	COMMD2
FARP1	7.54e-06	0.278944	0.055	0.192	0.177224	NUPR1-CAF-C2	FARP1
TMEM261	7.54e-06	0.308259	0.136	0.326	0.177286	NUPR1-CAF-C2	TMEM261
DDX39A	7.56e-06	0.253371	0.065	0.209	0.177814	NUPR1-CAF-C2	DDX39A
UVRAG	7.61e-06	0.372664	0.065	0.209	0.178882	NUPR1-CAF-C2	UVRAG
UBE2D3	7.86e-06	0.302851	0.307	0.612	0.184752	NUPR1-CAF-C2	UBE2D3
PARP14	8.02e-06	0.222704	0.121	0.293	0.188632	NUPR1-CAF-C2	PARP14
DUSP23	8.04e-06	0.470884	0.085	0.242	0.189105	NUPR1-CAF-C2	DUSP23
PRELID1	8.11e-06	0.218242	0.251	0.498	0.190773	NUPR1-CAF-C2	PRELID1
GTF2H5	8.16e-06	0.286556	0.171	0.381	0.191769	NUPR1-CAF-C2	GTF2H5
MAP4K5	8.27e-06	0.251414	0.095	0.256	0.194419	NUPR1-CAF-C2	MAP4K5
LAMTOR3	8.42e-06	0.283577	0.085	0.241	0.197971	NUPR1-CAF-C2	LAMTOR3
PPA2	8.55e-06	0.263663	0.065	0.206	0.201003	NUPR1-CAF-C2	PPA2
TMEM214	8.76e-06	0.22899	0.06	0.198	0.206062	NUPR1-CAF-C2	TMEM214
MCMBP	9.11e-06	0.418165	0.03	0.147	0.214095	NUPR1-CAF-C2	MCMBP
CDC123	9.17e-06	0.471873	0.116	0.293	0.21562	NUPR1-CAF-C2	CDC123
MRPS10	9.37e-06	0.244685	0.106	0.274	0.220245	NUPR1-CAF-C2	MRPS10
VEZT	9.37e-06	0.246012	0.08	0.231	0.220266	NUPR1-CAF-C2	VEZT
NUDT41	9.49e-06	0.206206	0.131	0.311	0.223046	NUPR1-CAF-C2	NUDT4
GFPT1	9.61e-06	0.240267	0.055	0.189	0.22596	NUPR1-CAF-C2	GFPT1
CS	9.81e-06	0.217636	0.035	0.155	0.23064	NUPR1-CAF-C2	CS
FBXW2	1.02e-05	0.269276	0.06	0.198	0.240662	NUPR1-CAF-C2	FBXW2
SERTAD3	1.02e-05	0.257616	0.06	0.198	0.240702	NUPR1-CAF-C2	SERTAD3
NDUFC1	1.03e-05	0.325822	0.231	0.479	0.242506	NUPR1-CAF-C2	NDUFC1
MRPL51	1.03e-05	0.295303	0.251	0.516	0.243198	NUPR1-CAF-C2	MRPL51
C1orf52	1.04e-05	0.481846	0.095	0.257	0.244189	NUPR1-CAF-C2	C1orf52
JKAMP	1.07e-05	0.250735	0.095	0.254	0.250915	NUPR1-CAF-C2	JKAMP
TFPI	1.08e-05	0.362758	0.236	0.491	0.253262	NUPR1-CAF-C2	TFPI
KLF10	1.08e-05	0.28817	0.141	0.323	0.253597	NUPR1-CAF-C2	KLF10
UBE2L6	1.12e-05	0.373617	0.231	0.48	0.264021	NUPR1-CAF-C2	UBE2L6
LONP2	1.14e-05	0.278032	0.101	0.261	0.267887	NUPR1-CAF-C2	LONP2
NSMCE1	1.15e-05	0.498875	0.126	0.308	0.269588	NUPR1-CAF-C2	NSMCE1
COPS6	1.15e-05	0.536214	0.226	0.471	0.269807	NUPR1-CAF-C2	COPS6
MSANTD3	1.16e-05	0.32527	0.03	0.145	0.271797	NUPR1-CAF-C2	MSANTD3
CAPZA2	1.21e-05	0.469467	0.206	0.45	0.285293	NUPR1-CAF-C2	CAPZA2
CYTH2	1.24e-05	0.235684	0.07	0.212	0.292411	NUPR1-CAF-C2	CYTH2
C14orf119	1.27e-05	0.314355	0.146	0.339	0.299535	NUPR1-CAF-C2	C14orf119
PFN1	1.29e-05	0.730619	0.769	0.797	0.304292	NUPR1-CAF-C2	PFN1
GLRX51	1.3e-05	0.211709	0.04	0.161	0.306389	NUPR1-CAF-C2	GLRX5
PIGP	1.31e-05	0.488625	0.09	0.247	0.30864	NUPR1-CAF-C2	PIGP
SIRT2	1.32e-05	0.340866	0.08	0.226	0.311291	NUPR1-CAF-C2	SIRT2
MPRIP1	1.35e-05	0.268409	0.065	0.2	0.31801	NUPR1-CAF-C2	MPRIP
HSPB11	1.35e-05	0.448046	0.131	0.315	0.318147	NUPR1-CAF-C2	HSPB11
TMEM259	1.4e-05	0.201735	0.06	0.195	0.329164	NUPR1-CAF-C2	TMEM259
DYNC1I2	1.42e-05	0.32069	0.156	0.353	0.33288	NUPR1-CAF-C2	DYNC1I2
SLC25A5	1.43e-05	0.269883	0.307	0.577	0.335108	NUPR1-CAF-C2	SLC25A5
SRM	1.5e-05	0.327297	0.075	0.217	0.351661	NUPR1-CAF-C2	SRM
TM9SF21	1.51e-05	0.342743	0.131	0.31	0.355948	NUPR1-CAF-C2	TM9SF2
MRPL13	1.55e-05	0.336399	0.136	0.319	0.364821	NUPR1-CAF-C2	MRPL13
CDC42	1.58e-05	0.268107	0.266	0.537	0.372194	NUPR1-CAF-C2	CDC42
RSU1	1.61e-05	0.613097	0.176	0.384	0.379115	NUPR1-CAF-C2	RSU1
STRA13	1.62e-05	0.474153	0.121	0.294	0.381443	NUPR1-CAF-C2	STRA13
RAI14	1.62e-05	0.257622	0.106	0.267	0.381654	NUPR1-CAF-C2	RAI14
RAB5C	1.67e-05	0.202394	0.136	0.314	0.39179	NUPR1-CAF-C2	RAB5C
MAT2B	1.68e-05	0.412294	0.095	0.251	0.394115	NUPR1-CAF-C2	MAT2B
COX7A2L	1.68e-05	0.372565	0.271	0.536	0.395538	NUPR1-CAF-C2	COX7A2L
IL13RA1	1.68e-05	0.235853	0.065	0.203	0.396043	NUPR1-CAF-C2	IL13RA1
SMARCE1	1.75e-05	0.352028	0.161	0.356	0.410568	NUPR1-CAF-C2	SMARCE1
TXNRD1	1.77e-05	0.228169	0.055	0.183	0.417349	NUPR1-CAF-C2	TXNRD1
SNRPD1	1.87e-05	0.285213	0.196	0.413	0.438738	NUPR1-CAF-C2	SNRPD1
TAF6	1.88e-05	0.495405	0.08	0.226	0.441747	NUPR1-CAF-C2	TAF6
EIF4EBP1	1.91e-05	0.355678	0.131	0.305	0.450281	NUPR1-CAF-C2	EIF4EBP1
CREG1	1.92e-05	0.333375	0.121	0.291	0.451756	NUPR1-CAF-C2	CREG1
TWSG1	1.97e-05	0.481211	0.085	0.233	0.46253	NUPR1-CAF-C2	TWSG1
CNOT8	2.02e-05	0.290123	0.035	0.149	0.474903	NUPR1-CAF-C2	CNOT8
MORN2	2.03e-05	0.309814	0.07	0.207	0.476198	NUPR1-CAF-C2	MORN2
FBXO22	2.03e-05	0.230051	0.045	0.166	0.476364	NUPR1-CAF-C2	FBXO22
CTSO	2.03e-05	0.292127	0.085	0.233	0.478334	NUPR1-CAF-C2	CTSO
SPCS3	2.06e-05	0.335276	0.111	0.273	0.483921	NUPR1-CAF-C2	SPCS3
ATP6V1B2	2.06e-05	0.334444	0.075	0.216	0.484894	NUPR1-CAF-C2	ATP6V1B2
LMBRD1	2.13e-05	0.282281	0.075	0.215	0.501417	NUPR1-CAF-C2	LMBRD1
ARHGAP17	2.19e-05	0.288647	0.045	0.166	0.515053	NUPR1-CAF-C2	ARHGAP17
DPCD	2.19e-05	0.210652	0.06	0.19	0.515751	NUPR1-CAF-C2	DPCD
COL4A3BP	2.33e-05	0.270594	0.05	0.173	0.5472	NUPR1-CAF-C2	COL4A3BP
TOPORS	2.36e-05	0.201889	0.07	0.206	0.55479	NUPR1-CAF-C2	TOPORS
CDK2AP2	2.37e-05	0.296871	0.106	0.263	0.557148	NUPR1-CAF-C2	CDK2AP2
GPN1	2.39e-05	0.206224	0.025	0.13	0.562276	NUPR1-CAF-C2	GPN1
FKBP1A	2.45e-05	0.236903	0.337	0.634	0.576763	NUPR1-CAF-C2	FKBP1A
PLPP5	2.5e-05	0.431846	0.121	0.287	0.588815	NUPR1-CAF-C2	PLPP5
INTS10	2.58e-05	0.32435	0.075	0.214	0.607157	NUPR1-CAF-C2	INTS10
ABI1	2.6e-05	0.320922	0.065	0.199	0.61217	NUPR1-CAF-C2	ABI1
APRT1	2.65e-05	0.423679	0.266	0.526	0.622419	NUPR1-CAF-C2	APRT
DHX30	2.69e-05	0.387212	0.05	0.172	0.632347	NUPR1-CAF-C2	DHX30
RSRC1	2.79e-05	0.54871	0.131	0.305	0.655588	NUPR1-CAF-C2	RSRC1
TRIM38	2.79e-05	0.262645	0.065	0.197	0.656671	NUPR1-CAF-C2	TRIM38
SLC30A7	2.8e-05	0.250582	0.05	0.173	0.658445	NUPR1-CAF-C2	SLC30A7
SOCS11	2.8e-05	0.268221	0.095	0.244	0.658889	NUPR1-CAF-C2	SOCS1
DUSP11	2.84e-05	0.307935	0.075	0.213	0.668702	NUPR1-CAF-C2	DUSP11
OAZ21	2.89e-05	0.512404	0.161	0.35	0.679551	NUPR1-CAF-C2	OAZ2
MGAT2	2.94e-05	0.346739	0.055	0.18	0.690309	NUPR1-CAF-C2	MGAT2
STEAP1	3.03e-05	0.242316	0.075	0.213	0.711343	NUPR1-CAF-C2	STEAP1
RPL34	3.07e-05	0.30383	0.889	0.97	0.722664	NUPR1-CAF-C2	RPL34
NAP1L4	3.08e-05	0.260668	0.116	0.277	0.723661	NUPR1-CAF-C2	NAP1L4
ATF6B	3.15e-05	0.235203	0.111	0.266	0.739578	NUPR1-CAF-C2	ATF6B
LAPTM4B1	3.15e-05	0.336353	0.07	0.203	0.740789	NUPR1-CAF-C2	LAPTM4B
GPN3	3.19e-05	0.358986	0.045	0.162	0.750474	NUPR1-CAF-C2	GPN3
SLC25A43	3.25e-05	0.305298	0.04	0.154	0.763841	NUPR1-CAF-C2	SLC25A43
ITSN1	3.27e-05	0.399716	0.06	0.187	0.769031	NUPR1-CAF-C2	ITSN1
TBCB	3.28e-05	0.703693	0.241	0.478	0.772044	NUPR1-CAF-C2	TBCB
PHYH	3.32e-05	0.279614	0.06	0.187	0.781461	NUPR1-CAF-C2	PHYH
NUDCD3	3.33e-05	0.209678	0.04	0.152	0.783192	NUPR1-CAF-C2	NUDCD3
THOC3	3.33e-05	0.22283	0.04	0.153	0.783414	NUPR1-CAF-C2	THOC3
COL16A1	3.37e-05	0.221426	0.07	0.203	0.791287	NUPR1-CAF-C2	COL16A1
TRAM1	3.38e-05	0.645397	0.226	0.465	0.795008	NUPR1-CAF-C2	TRAM1
AP1S1	3.43e-05	0.260893	0.146	0.319	0.805557	NUPR1-CAF-C2	AP1S1
PSENEN	3.44e-05	0.261718	0.06	0.185	0.809263	NUPR1-CAF-C2	PSENEN
DGUOK	3.47e-05	0.34361	0.196	0.408	0.815976	NUPR1-CAF-C2	DGUOK
NDUFA6	3.48e-05	0.522946	0.226	0.457	0.818279	NUPR1-CAF-C2	NDUFA6
MIR4435-2HG	3.57e-05	0.374232	0.171	0.367	0.838854	NUPR1-CAF-C2	MIR4435-2HG
MAP3K13	3.59e-05	0.664068	0.111	0.27	0.844141	NUPR1-CAF-C2	MAP3K13
NDUFAF2	3.65e-05	0.223044	0.095	0.24	0.859031	NUPR1-CAF-C2	NDUFAF2
AK1	3.68e-05	0.385355	0.101	0.252	0.864952	NUPR1-CAF-C2	AK1
ADAM10	3.78e-05	0.338156	0.06	0.187	0.889361	NUPR1-CAF-C2	ADAM10
PFKL	3.87e-05	0.276203	0.126	0.289	0.909935	NUPR1-CAF-C2	PFKL
SPCS1	3.95e-05	0.375693	0.332	0.618	0.928931	NUPR1-CAF-C2	SPCS1
PEX16	3.96e-05	0.244755	0.04	0.152	0.930775	NUPR1-CAF-C2	PEX16
FLNA1	3.96e-05	0.293449	0.286	0.533	0.932248	NUPR1-CAF-C2	FLNA
FAM192A	3.98e-05	0.325981	0.07	0.201	0.934977	NUPR1-CAF-C2	FAM192A
GOLPH3	4.11e-05	0.589232	0.121	0.286	0.96696	NUPR1-CAF-C2	GOLPH3
APOO	4.16e-05	0.20776	0.025	0.125	0.977864	NUPR1-CAF-C2	APOO
VKORC1	4.17e-05	0.357257	0.176	0.372	0.979653	NUPR1-CAF-C2	VKORC1
SEC23A	4.18e-05	0.424555	0.106	0.258	0.982146	NUPR1-CAF-C2	SEC23A
MAZ1	4.25e-05	0.23814	0.085	0.224	1	NUPR1-CAF-C2	MAZ
CCDC801	4.29e-05	0.301575	0.317	0.572	1	NUPR1-CAF-C2	CCDC80
WDR18	4.36e-05	0.249349	0.055	0.174	1	NUPR1-CAF-C2	WDR18
MITD1	4.36e-05	0.201585	0.05	0.167	1	NUPR1-CAF-C2	MITD1
ZMPSTE24	4.36e-05	0.446078	0.065	0.194	1	NUPR1-CAF-C2	ZMPSTE24
DERL2	4.42e-05	0.34951	0.146	0.317	1	NUPR1-CAF-C2	DERL2
RNF126	4.43e-05	0.364924	0.055	0.176	1	NUPR1-CAF-C2	RNF126
CTBP2	4.53e-05	0.293785	0.09	0.233	1	NUPR1-CAF-C2	CTBP2
NEMF	4.55e-05	0.485055	0.141	0.313	1	NUPR1-CAF-C2	NEMF
PCF11	4.59e-05	0.268244	0.085	0.225	1	NUPR1-CAF-C2	PCF11
LRRC47	4.61e-05	0.24161	0.045	0.158	1	NUPR1-CAF-C2	LRRC47
CCDC25	4.67e-05	0.224964	0.136	0.306	1	NUPR1-CAF-C2	CCDC25
KNOP1	4.68e-05	0.225652	0.06	0.182	1	NUPR1-CAF-C2	KNOP1
PANK2	4.69e-05	0.282751	0.055	0.176	1	NUPR1-CAF-C2	PANK2
TMEM204	4.71e-05	0.272146	0.08	0.214	1	NUPR1-CAF-C2	TMEM204
RASSF1	4.82e-05	0.247466	0.06	0.181	1	NUPR1-CAF-C2	RASSF1
MAFF	4.91e-05	0.277289	0.146	0.322	1	NUPR1-CAF-C2	MAFF
PFDN2	4.93e-05	0.321067	0.241	0.479	1	NUPR1-CAF-C2	PFDN2
CEP63	4.99e-05	0.238804	0.06	0.181	1	NUPR1-CAF-C2	CEP63
TMEM45A	5e-05	0.287188	0.085	0.224	1	NUPR1-CAF-C2	TMEM45A
RBBP4	5.06e-05	0.438258	0.136	0.307	1	NUPR1-CAF-C2	RBBP4
ITGAE1	5.1e-05	0.232105	0.095	0.239	1	NUPR1-CAF-C2	ITGAE
PLGRKT	5.11e-05	0.521048	0.085	0.225	1	NUPR1-CAF-C2	PLGRKT
API5	5.2e-05	0.228191	0.05	0.167	1	NUPR1-CAF-C2	API5
GMPPA	5.28e-05	0.255999	0.065	0.19	1	NUPR1-CAF-C2	GMPPA
PXN	5.32e-05	0.288854	0.05	0.166	1	NUPR1-CAF-C2	PXN
NFKBIB	5.4e-05	0.2018	0.035	0.141	1	NUPR1-CAF-C2	NFKBIB
SUMO1	5.45e-05	0.44256	0.286	0.552	1	NUPR1-CAF-C2	SUMO1
PTRH1	5.74e-05	0.440297	0.055	0.174	1	NUPR1-CAF-C2	PTRH1
C18orf32	5.9e-05	0.317436	0.07	0.199	1	NUPR1-CAF-C2	C18orf32
TMTC3	5.9e-05	0.273538	0.045	0.157	1	NUPR1-CAF-C2	TMTC3
LUC7L	6e-05	0.363521	0.095	0.238	1	NUPR1-CAF-C2	LUC7L
SLC29A1	6.09e-05	0.230171	0.055	0.173	1	NUPR1-CAF-C2	SLC29A1
ADPRHL2	6.16e-05	0.297681	0.055	0.174	1	NUPR1-CAF-C2	ADPRHL2
EIF2B4	6.23e-05	0.25033	0.035	0.138	1	NUPR1-CAF-C2	EIF2B4
UBE2E2	6.25e-05	0.450282	0.136	0.302	1	NUPR1-CAF-C2	UBE2E2
CCDC6	6.32e-05	0.282621	0.075	0.204	1	NUPR1-CAF-C2	CCDC6
LYRM5	6.33e-05	0.266338	0.075	0.203	1	NUPR1-CAF-C2	LYRM5
MDH1	6.38e-05	0.564567	0.221	0.445	1	NUPR1-CAF-C2	MDH1
RBM28	6.42e-05	0.277941	0.04	0.147	1	NUPR1-CAF-C2	RBM28
HAUS1	6.5e-05	0.208147	0.045	0.155	1	NUPR1-CAF-C2	HAUS1
HPRT1	6.6e-05	0.280849	0.085	0.221	1	NUPR1-CAF-C2	HPRT1
RNMT	6.85e-05	0.227344	0.131	0.291	1	NUPR1-CAF-C2	RNMT
CCDC1071	6.87e-05	0.301204	0.146	0.315	1	NUPR1-CAF-C2	CCDC107
FAM111A	6.97e-05	0.238953	0.045	0.155	1	NUPR1-CAF-C2	FAM111A
TNFRSF12A	7.06e-05	0.21064	0.201	0.393	1	NUPR1-CAF-C2	TNFRSF12A
ISG20	7.13e-05	0.210764	0.055	0.17	1	NUPR1-CAF-C2	ISG20
NDUFB3	7.19e-05	0.482718	0.181	0.377	1	NUPR1-CAF-C2	NDUFB3
LINC00969	7.36e-05	0.349299	0.101	0.242	1	NUPR1-CAF-C2	LINC00969
SMAD2	7.6e-05	0.413168	0.08	0.213	1	NUPR1-CAF-C2	SMAD2
TUSC1	7.64e-05	0.243327	0.035	0.137	1	NUPR1-CAF-C2	TUSC1
ATP6V0B	7.88e-05	0.528225	0.266	0.509	1	NUPR1-CAF-C2	ATP6V0B
MAGOHB	7.94e-05	0.259379	0.065	0.185	1	NUPR1-CAF-C2	MAGOHB
SEMA5A	8e-05	0.275251	0.101	0.244	1	NUPR1-CAF-C2	SEMA5A
ERRFI1	8.09e-05	0.359626	0.151	0.323	1	NUPR1-CAF-C2	ERRFI1
LENG8	8.18e-05	0.316994	0.055	0.171	1	NUPR1-CAF-C2	LENG8
HSBP1	8.26e-05	0.47973	0.302	0.576	1	NUPR1-CAF-C2	HSBP1
USP47	8.29e-05	0.35801	0.101	0.241	1	NUPR1-CAF-C2	USP47
CCNC	8.29e-05	0.356442	0.09	0.225	1	NUPR1-CAF-C2	CCNC
VPS37A	8.39e-05	0.281562	0.075	0.204	1	NUPR1-CAF-C2	VPS37A
VPS4B	8.67e-05	0.37608	0.095	0.234	1	NUPR1-CAF-C2	VPS4B
COPS7B	8.74e-05	0.21166	0.045	0.153	1	NUPR1-CAF-C2	COPS7B
TMED9	8.98e-05	0.36794	0.281	0.537	1	NUPR1-CAF-C2	TMED9
OLFML2B1	9.11e-05	0.28903	0.131	0.289	1	NUPR1-CAF-C2	OLFML2B
SLC25A4	9.5e-05	0.22318	0.055	0.168	1	NUPR1-CAF-C2	SLC25A4
KIAA1033	9.91e-05	0.306018	0.06	0.176	1	NUPR1-CAF-C2	KIAA1033
HAT1	0.000100301	0.27089	0.075	0.201	1	NUPR1-CAF-C2	HAT1
PARP3	0.000100626	0.204873	0.025	0.118	1	NUPR1-CAF-C2	PARP3
POLDIP3	0.000100951	0.264923	0.05	0.159	1	NUPR1-CAF-C2	POLDIP3
LGMN	0.000103495	0.400657	0.161	0.338	1	NUPR1-CAF-C2	LGMN
UTP11L	0.000104611	0.253648	0.085	0.214	1	NUPR1-CAF-C2	UTP11L
POLR2D	0.000108115	0.200949	0.035	0.134	1	NUPR1-CAF-C2	POLR2D
CDV3	0.000110801	0.384696	0.08	0.208	1	NUPR1-CAF-C2	CDV3
C4orf27	0.000111466	0.454562	0.106	0.246	1	NUPR1-CAF-C2	C4orf27
HS2ST1	0.000111906	0.287476	0.02	0.108	1	NUPR1-CAF-C2	HS2ST1
NID2	0.000112434	0.304119	0.065	0.182	1	NUPR1-CAF-C2	NID2
SNRNP25	0.000112612	0.357624	0.07	0.192	1	NUPR1-CAF-C2	SNRNP25
METTL21A	0.000114781	0.260603	0.03	0.125	1	NUPR1-CAF-C2	METTL21A
RARS	0.00011514	0.45642	0.101	0.242	1	NUPR1-CAF-C2	RARS
SCAMP1	0.000116981	0.239604	0.065	0.181	1	NUPR1-CAF-C2	SCAMP1
GLYR1	0.000118673	0.225948	0.04	0.142	1	NUPR1-CAF-C2	GLYR1
RABL6	0.000120484	0.31215	0.03	0.125	1	NUPR1-CAF-C2	RABL6
OSER1	0.000122104	0.245842	0.075	0.197	1	NUPR1-CAF-C2	OSER1
MAPK1	0.000122111	0.419467	0.06	0.175	1	NUPR1-CAF-C2	MAPK1
CNIH4	0.000127686	0.782616	0.201	0.41	1	NUPR1-CAF-C2	CNIH4
CDS2	0.000128291	0.289876	0.06	0.174	1	NUPR1-CAF-C2	CDS2
SUCLA2	0.000128414	0.351539	0.065	0.183	1	NUPR1-CAF-C2	SUCLA2
SLAIN2	0.000129076	0.378459	0.065	0.182	1	NUPR1-CAF-C2	SLAIN2
MARK3	0.000129801	0.256437	0.07	0.189	1	NUPR1-CAF-C2	MARK3
ZFYVE21	0.00013021	0.322734	0.136	0.294	1	NUPR1-CAF-C2	ZFYVE21
ANAPC15	0.000133065	0.445426	0.065	0.183	1	NUPR1-CAF-C2	ANAPC15
POLR3K	0.000133815	0.23877	0.035	0.132	1	NUPR1-CAF-C2	POLR3K
PDLIM7	0.000135744	0.34863	0.241	0.46	1	NUPR1-CAF-C2	PDLIM7
DDX18	0.000138008	0.40618	0.196	0.391	1	NUPR1-CAF-C2	DDX18
NIPSNAP3A	0.000140422	0.225412	0.045	0.149	1	NUPR1-CAF-C2	NIPSNAP3A
GGPS1	0.000143638	0.374651	0.085	0.214	1	NUPR1-CAF-C2	GGPS1
ARF6	0.000144707	0.337735	0.106	0.244	1	NUPR1-CAF-C2	ARF6
FAM207A	0.000148378	0.275706	0.07	0.189	1	NUPR1-CAF-C2	FAM207A
OTUD6B-AS1	0.00015061	0.375928	0.126	0.279	1	NUPR1-CAF-C2	OTUD6B-AS1
PNKD	0.000150639	0.460549	0.181	0.37	1	NUPR1-CAF-C2	PNKD
TMEM55B	0.000151281	0.25184	0.04	0.139	1	NUPR1-CAF-C2	TMEM55B
ZNF706	0.000153338	0.600417	0.281	0.532	1	NUPR1-CAF-C2	ZNF706
CHPF2	0.000158141	0.204374	0.05	0.156	1	NUPR1-CAF-C2	CHPF2
ABTB1	0.000164213	0.291366	0.05	0.155	1	NUPR1-CAF-C2	ABTB1
HNRNPLL	0.000172174	0.403408	0.075	0.196	1	NUPR1-CAF-C2	HNRNPLL
THBS1	0.000175181	0.214513	0.156	0.306	1	NUPR1-CAF-C2	THBS1
PPP1R14B1	0.000179087	0.251265	0.055	0.163	1	NUPR1-CAF-C2	PPP1R14B
CWC22	0.000179905	0.27579	0.06	0.17	1	NUPR1-CAF-C2	CWC22
TMX1	0.000181274	0.360812	0.121	0.268	1	NUPR1-CAF-C2	TMX1
MMP2	0.000185038	0.301956	0.281	0.506	1	NUPR1-CAF-C2	MMP2
SZRD1	0.0001867	0.578942	0.146	0.31	1	NUPR1-CAF-C2	SZRD1
C1orf54	0.000186703	0.347244	0.111	0.25	1	NUPR1-CAF-C2	C1orf54
RPAP2	0.000187728	0.256243	0.05	0.154	1	NUPR1-CAF-C2	RPAP2
ARL6IP6	0.000192882	0.327464	0.07	0.186	1	NUPR1-CAF-C2	ARL6IP6
PBX1	0.000196314	0.207575	0.111	0.251	1	NUPR1-CAF-C2	PBX1
VPS29	0.000200349	0.699878	0.221	0.437	1	NUPR1-CAF-C2	VPS29
PYCR1	0.000205799	0.461146	0.09	0.218	1	NUPR1-CAF-C2	PYCR1
AAGAB	0.000207193	0.2055	0.04	0.137	1	NUPR1-CAF-C2	AAGAB
TAX1BP3	0.000213018	0.360314	0.146	0.304	1	NUPR1-CAF-C2	TAX1BP3
CALM2	0.000218896	0.969661	0.709	0.858	1	NUPR1-CAF-C2	CALM2
MED15	0.000222032	0.343626	0.075	0.192	1	NUPR1-CAF-C2	MED15
PPIE	0.000224405	0.415762	0.08	0.199	1	NUPR1-CAF-C2	PPIE
RBM22	0.000224636	0.235165	0.08	0.198	1	NUPR1-CAF-C2	RBM22
MGST2	0.000232089	0.204437	0.065	0.177	1	NUPR1-CAF-C2	MGST2
ELAC2	0.000235609	0.216839	0.035	0.127	1	NUPR1-CAF-C2	ELAC2
ZMYM2	0.000238407	0.219279	0.07	0.184	1	NUPR1-CAF-C2	ZMYM2
C14orf2	0.000239379	0.588113	0.296	0.552	1	NUPR1-CAF-C2	C14orf2
HLA-F	0.000242603	0.547632	0.121	0.265	1	NUPR1-CAF-C2	HLA-F
PAIP2	0.000243315	0.738935	0.236	0.461	1	NUPR1-CAF-C2	PAIP2
C12orf751	0.000248266	0.57781	0.146	0.301	1	NUPR1-CAF-C2	C12orf75
MMAB	0.00024931	0.206341	0.05	0.15	1	NUPR1-CAF-C2	MMAB
CCDC102B1	0.000251316	0.257632	0.085	0.205	1	NUPR1-CAF-C2	CCDC102B
PICALM	0.00025408	0.351852	0.09	0.216	1	NUPR1-CAF-C2	PICALM
UGP2	0.000254371	0.656568	0.196	0.383	1	NUPR1-CAF-C2	UGP2
TSC22D1	0.000255406	0.366921	0.357	0.615	1	NUPR1-CAF-C2	TSC22D1
TNC	0.00025692	0.320976	0.095	0.222	1	NUPR1-CAF-C2	TNC
CSGALNACT2	0.000259254	0.220261	0.035	0.126	1	NUPR1-CAF-C2	CSGALNACT2
PDGFA	0.00025958	0.278949	0.075	0.19	1	NUPR1-CAF-C2	PDGFA
SCP2	0.000262446	0.640901	0.271	0.509	1	NUPR1-CAF-C2	SCP2
MTMR21	0.000265165	0.21665	0.035	0.126	1	NUPR1-CAF-C2	MTMR2
SRSF8	0.0002668	0.378145	0.08	0.199	1	NUPR1-CAF-C2	SRSF8
EXOC1	0.000269321	0.399366	0.055	0.157	1	NUPR1-CAF-C2	EXOC1
PCGF3	0.000269916	0.209466	0.03	0.117	1	NUPR1-CAF-C2	PCGF3
RAD50	0.000271003	0.346524	0.131	0.277	1	NUPR1-CAF-C2	RAD50
BRI3	0.000274702	0.40881	0.106	0.241	1	NUPR1-CAF-C2	BRI3
SMOC2	0.000279396	0.202145	0.141	0.284	1	NUPR1-CAF-C2	SMOC2
CCM2	0.000280072	0.490027	0.085	0.209	1	NUPR1-CAF-C2	CCM2
CEP89	0.000280496	0.231546	0.035	0.125	1	NUPR1-CAF-C2	CEP89
SMYD3	0.000280793	0.272435	0.07	0.183	1	NUPR1-CAF-C2	SMYD3
EXOSC8	0.000282211	0.342766	0.08	0.199	1	NUPR1-CAF-C2	EXOSC8
NSUN2	0.0002847	0.259157	0.025	0.109	1	NUPR1-CAF-C2	NSUN2
STAT6	0.000288755	0.317352	0.07	0.182	1	NUPR1-CAF-C2	STAT6
TXNDC12	0.000289702	0.700885	0.171	0.344	1	NUPR1-CAF-C2	TXNDC12
ALKBH2	0.000290266	0.289466	0.05	0.15	1	NUPR1-CAF-C2	ALKBH2
SPEN	0.000290501	0.378796	0.055	0.158	1	NUPR1-CAF-C2	SPEN
AGRN	0.000293423	0.212356	0.05	0.149	1	NUPR1-CAF-C2	AGRN
HAGH	0.000295051	0.253425	0.06	0.165	1	NUPR1-CAF-C2	HAGH
JMJD8	0.000297227	0.289431	0.04	0.133	1	NUPR1-CAF-C2	JMJD8
CCNL2	0.000299658	0.486255	0.09	0.216	1	NUPR1-CAF-C2	CCNL2
BPGM	0.000302604	0.262038	0.055	0.158	1	NUPR1-CAF-C2	BPGM
COL14A1	0.000305838	0.288005	0.166	0.325	1	NUPR1-CAF-C2	COL14A1
NREP	0.000306305	0.354603	0.126	0.263	1	NUPR1-CAF-C2	NREP
SPTLC2	0.000311005	0.222591	0.045	0.142	1	NUPR1-CAF-C2	SPTLC2
PDLIM5	0.000311202	0.496314	0.166	0.336	1	NUPR1-CAF-C2	PDLIM5
TDG	0.000313666	0.228826	0.08	0.197	1	NUPR1-CAF-C2	TDG
CPQ	0.000317279	0.616761	0.186	0.37	1	NUPR1-CAF-C2	CPQ
PTTG1	0.00031854	0.281255	0.035	0.124	1	NUPR1-CAF-C2	PTTG1
ACYP2	0.000319908	0.218635	0.05	0.149	1	NUPR1-CAF-C2	ACYP2
DUT	0.000321553	0.532653	0.266	0.505	1	NUPR1-CAF-C2	DUT
GOLGA7	0.000326097	0.525655	0.161	0.321	1	NUPR1-CAF-C2	GOLGA7
EXOSC3	0.000326887	0.434352	0.05	0.149	1	NUPR1-CAF-C2	EXOSC3
TMEM183A	0.000331679	0.600113	0.121	0.262	1	NUPR1-CAF-C2	TMEM183A
PFDN4	0.000334947	0.4369	0.151	0.308	1	NUPR1-CAF-C2	PFDN4
IMMP2L	0.000338771	0.237917	0.04	0.13	1	NUPR1-CAF-C2	IMMP2L
CYP20A1	0.000343209	0.418602	0.111	0.244	1	NUPR1-CAF-C2	CYP20A1
SPRYD7	0.000345297	0.566596	0.06	0.164	1	NUPR1-CAF-C2	SPRYD7
RAB231	0.000346084	0.217844	0.04	0.132	1	NUPR1-CAF-C2	RAB23
COX6C	0.000348572	0.287241	0.382	0.679	1	NUPR1-CAF-C2	COX6C
HOXB2	0.000349148	0.681951	0.085	0.207	1	NUPR1-CAF-C2	HOXB2
TIMM8B	0.00034929	0.513461	0.191	0.382	1	NUPR1-CAF-C2	TIMM8B
ASPSCR1	0.000356777	0.205296	0.05	0.148	1	NUPR1-CAF-C2	ASPSCR1
SRSF6	0.000363055	0.431351	0.111	0.244	1	NUPR1-CAF-C2	SRSF6
WDR26	0.000366787	0.285945	0.045	0.14	1	NUPR1-CAF-C2	WDR26
EFEMP1	0.000370903	0.810459	0.201	0.374	1	NUPR1-CAF-C2	EFEMP1
MYEOV2	0.000374272	0.499032	0.246	0.471	1	NUPR1-CAF-C2	MYEOV2
HDAC5	0.000377419	0.216701	0.035	0.123	1	NUPR1-CAF-C2	HDAC5
ATAD1	0.000378732	0.203202	0.075	0.186	1	NUPR1-CAF-C2	ATAD1
WBP4	0.000382339	0.310342	0.085	0.202	1	NUPR1-CAF-C2	WBP4
APTX	0.000386242	0.345907	0.055	0.155	1	NUPR1-CAF-C2	APTX
STOM1	0.000393499	0.48563	0.211	0.401	1	NUPR1-CAF-C2	STOM
MMP14	0.000396888	0.525619	0.271	0.491	1	NUPR1-CAF-C2	MMP14
GABPB1	0.000406594	0.303266	0.085	0.202	1	NUPR1-CAF-C2	GABPB1
SRI	0.000412125	0.472925	0.296	0.55	1	NUPR1-CAF-C2	SRI
BCAT1	0.000412802	0.30096	0.05	0.148	1	NUPR1-CAF-C2	BCAT1
VIMP	0.000418319	0.714446	0.261	0.481	1	NUPR1-CAF-C2	VIMP
SNRPG	0.000421717	0.559144	0.266	0.5	1	NUPR1-CAF-C2	SNRPG
RPL21	0.000423997	0.378403	0.864	0.951	1	NUPR1-CAF-C2	RPL21
TOLLIP	0.000425702	0.28013	0.085	0.202	1	NUPR1-CAF-C2	TOLLIP
IDH1	0.000427379	0.406788	0.075	0.186	1	NUPR1-CAF-C2	IDH1
BICD11	0.000429205	0.263579	0.035	0.122	1	NUPR1-CAF-C2	BICD1
RHOT2	0.000432077	0.355367	0.07	0.179	1	NUPR1-CAF-C2	RHOT2
LINC00667	0.000440232	0.210947	0.055	0.151	1	NUPR1-CAF-C2	LINC00667
ARRDC1	0.000441692	0.260505	0.03	0.113	1	NUPR1-CAF-C2	ARRDC1
ATPAF1	0.00044457	0.39605	0.05	0.147	1	NUPR1-CAF-C2	ATPAF1
ALG13	0.00044791	0.327601	0.07	0.178	1	NUPR1-CAF-C2	ALG13
GUCY1B31	0.000453256	0.259869	0.09	0.206	1	NUPR1-CAF-C2	GUCY1B3
TCEB1	0.000455304	0.649056	0.266	0.501	1	NUPR1-CAF-C2	TCEB1
BRIX1	0.000456948	0.434141	0.085	0.201	1	NUPR1-CAF-C2	BRIX1
PIGK	0.000458225	0.37385	0.045	0.138	1	NUPR1-CAF-C2	PIGK
SLC5A3	0.000468339	0.245668	0.03	0.112	1	NUPR1-CAF-C2	SLC5A3
SEC11C1	0.000469516	0.261367	0.08	0.192	1	NUPR1-CAF-C2	SEC11C
COL5A1	0.000471202	0.443841	0.211	0.393	1	NUPR1-CAF-C2	COL5A1
RABGAP1	0.000481296	0.252652	0.045	0.137	1	NUPR1-CAF-C2	RABGAP1
RP11-834C11.4	0.000482492	0.291858	0.075	0.183	1	NUPR1-CAF-C2	RP11-834C11.4
SLIRP	0.000486969	0.487755	0.236	0.447	1	NUPR1-CAF-C2	SLIRP
MRPL22	0.000492895	0.444672	0.126	0.264	1	NUPR1-CAF-C2	MRPL22
CFH1	0.000493415	0.809398	0.206	0.385	1	NUPR1-CAF-C2	CFH
SNAPC3	0.000502934	0.215232	0.04	0.128	1	NUPR1-CAF-C2	SNAPC3
TRAPPC2P1	0.000505432	0.313126	0.05	0.144	1	NUPR1-CAF-C2	TRAPPC2P1
HSPE1	0.000509764	0.447461	0.357	0.636	1	NUPR1-CAF-C2	HSPE1
MFAP41	0.000512899	0.263573	0.226	0.4	1	NUPR1-CAF-C2	MFAP4
UCHL3	0.000517628	0.52809	0.08	0.194	1	NUPR1-CAF-C2	UCHL3
CCDC167	0.000520133	0.384944	0.075	0.185	1	NUPR1-CAF-C2	CCDC167
STK3	0.000520308	0.288346	0.065	0.167	1	NUPR1-CAF-C2	STK3
ITFG1	0.000521561	0.641449	0.146	0.298	1	NUPR1-CAF-C2	ITFG1
HTRA3	0.000528991	0.42091	0.09	0.207	1	NUPR1-CAF-C2	HTRA3
DOCK10	0.00053062	0.230756	0.035	0.12	1	NUPR1-CAF-C2	DOCK10
ANKH	0.00054214	0.213142	0.045	0.135	1	NUPR1-CAF-C2	ANKH
CLN5	0.000545236	0.452844	0.085	0.198	1	NUPR1-CAF-C2	CLN5
PSMB5	0.000547193	0.525014	0.286	0.521	1	NUPR1-CAF-C2	PSMB5
SKIL	0.000556909	0.397066	0.08	0.193	1	NUPR1-CAF-C2	SKIL
SLC40A1	0.000557085	0.469312	0.131	0.269	1	NUPR1-CAF-C2	SLC40A1
MOB2	0.000561417	0.521578	0.075	0.184	1	NUPR1-CAF-C2	MOB2
SNAP23	0.000570481	0.53773	0.106	0.233	1	NUPR1-CAF-C2	SNAP23
NAA20	0.000573722	0.642492	0.176	0.348	1	NUPR1-CAF-C2	NAA20
SOCS3	0.000575108	0.219463	0.271	0.484	1	NUPR1-CAF-C2	SOCS3
ISOC1	0.000576115	0.244747	0.035	0.118	1	NUPR1-CAF-C2	ISOC1
VAMP2	0.00058397	0.243112	0.166	0.32	1	NUPR1-CAF-C2	VAMP2
BAG3	0.000595763	0.452415	0.181	0.346	1	NUPR1-CAF-C2	BAG3
FAR1	0.000598684	0.212016	0.04	0.127	1	NUPR1-CAF-C2	FAR1
BRD7	0.000602835	0.311582	0.04	0.127	1	NUPR1-CAF-C2	BRD7
IDH3A	0.000606478	0.328119	0.06	0.16	1	NUPR1-CAF-C2	IDH3A
TCEAL4	0.00060669	0.433195	0.291	0.535	1	NUPR1-CAF-C2	TCEAL4
STYXL1	0.000626022	0.242693	0.05	0.142	1	NUPR1-CAF-C2	STYXL1
NUPL2	0.00065523	0.295707	0.06	0.159	1	NUPR1-CAF-C2	NUPL2
MYO6	0.000656811	0.200495	0.055	0.149	1	NUPR1-CAF-C2	MYO6
JMJD6	0.00067212	0.378792	0.07	0.173	1	NUPR1-CAF-C2	JMJD6
C1GALT1C1	0.000673286	0.203986	0.06	0.158	1	NUPR1-CAF-C2	C1GALT1C1
L3HYPDH	0.000679595	0.353164	0.05	0.142	1	NUPR1-CAF-C2	L3HYPDH
CISD2	0.000681456	0.662433	0.131	0.272	1	NUPR1-CAF-C2	CISD2
TBK1	0.000681502	0.315772	0.035	0.118	1	NUPR1-CAF-C2	TBK1
MAP1S	0.000688766	0.212244	0.03	0.109	1	NUPR1-CAF-C2	MAP1S
MSMO1	0.000693488	0.21448	0.055	0.149	1	NUPR1-CAF-C2	MSMO1
RFC2	0.000702014	0.304554	0.045	0.133	1	NUPR1-CAF-C2	RFC2
ESF1	0.000703135	0.6176	0.136	0.278	1	NUPR1-CAF-C2	ESF1
MBIP	0.000704028	0.249268	0.055	0.149	1	NUPR1-CAF-C2	MBIP
IER3IP1	0.000740428	0.501761	0.116	0.241	1	NUPR1-CAF-C2	IER3IP1
FAP	0.000744136	0.428905	0.156	0.306	1	NUPR1-CAF-C2	FAP
ZCCHC10	0.000745534	0.250514	0.05	0.141	1	NUPR1-CAF-C2	ZCCHC10
C11orf58	0.000751499	0.488911	0.352	0.63	1	NUPR1-CAF-C2	C11orf58
LSM3	0.000757994	0.680484	0.236	0.452	1	NUPR1-CAF-C2	LSM3
ANP32E	0.00077994	0.541289	0.095	0.214	1	NUPR1-CAF-C2	ANP32E
PDCD10	0.000784603	0.752659	0.156	0.308	1	NUPR1-CAF-C2	PDCD10
GPR1761	0.00079023	0.284108	0.025	0.1	1	NUPR1-CAF-C2	GPR176
PSMB6	0.000796133	0.553182	0.291	0.536	1	NUPR1-CAF-C2	PSMB6
PTP4A3	0.000796662	1.64702	0.231	0.162	1	NUPR1-CAF-C2	PTP4A3
HMGCS1	0.0008035	0.213128	0.04	0.124	1	NUPR1-CAF-C2	HMGCS1
ITGB3BP	0.000824813	0.23533	0.04	0.124	1	NUPR1-CAF-C2	ITGB3BP
PDIA6	0.000837709	0.331403	0.352	0.613	1	NUPR1-CAF-C2	PDIA6
ZFX	0.000840842	0.239091	0.06	0.156	1	NUPR1-CAF-C2	ZFX
STX16	0.00084454	0.259783	0.065	0.163	1	NUPR1-CAF-C2	STX16
PCSK7	0.000846624	0.267846	0.126	0.257	1	NUPR1-CAF-C2	PCSK7
ALG8	0.00086406	0.231656	0.035	0.115	1	NUPR1-CAF-C2	ALG8
RAD51C	0.000874932	0.275948	0.055	0.147	1	NUPR1-CAF-C2	RAD51C
ABHD17A	0.00087571	0.275315	0.03	0.107	1	NUPR1-CAF-C2	ABHD17A
DBI	0.00088272	0.488844	0.322	0.572	1	NUPR1-CAF-C2	DBI
STX2	0.000885413	0.30168	0.035	0.115	1	NUPR1-CAF-C2	STX2
ABHD11	0.000893389	0.217963	0.035	0.115	1	NUPR1-CAF-C2	ABHD11
NDUFA1	0.000915154	0.480396	0.296	0.554	1	NUPR1-CAF-C2	NDUFA1
EVI5	0.000926245	0.226847	0.075	0.178	1	NUPR1-CAF-C2	EVI5
REPIN1	0.000926321	0.385764	0.035	0.115	1	NUPR1-CAF-C2	REPIN1
TXN	0.000939185	0.251179	0.412	0.689	1	NUPR1-CAF-C2	TXN
RHOC1	0.000948785	0.51474	0.236	0.432	1	NUPR1-CAF-C2	RHOC
NUP107	0.000951376	0.416652	0.04	0.123	1	NUPR1-CAF-C2	NUP107
PSMA1	0.000976903	0.38725	0.151	0.292	1	NUPR1-CAF-C2	PSMA1
CYB5R3	0.00100926	0.398494	0.357	0.622	1	NUPR1-CAF-C2	CYB5R3
MRPS21	0.00103082	0.543109	0.302	0.546	1	NUPR1-CAF-C2	MRPS21
FKBP7	0.00103656	0.585777	0.136	0.272	1	NUPR1-CAF-C2	FKBP7
ARHGAP12	0.00106016	0.20136	0.045	0.129	1	NUPR1-CAF-C2	ARHGAP12
DZIP3	0.00106391	0.237136	0.035	0.113	1	NUPR1-CAF-C2	DZIP3
SH3BGRL	0.00108477	0.312701	0.347	0.613	1	NUPR1-CAF-C2	SH3BGRL
CAPN7	0.00109411	0.200626	0.05	0.137	1	NUPR1-CAF-C2	CAPN7
TCEA2	0.00111222	0.318025	0.065	0.161	1	NUPR1-CAF-C2	TCEA2
TMEM199	0.00112953	0.41108	0.045	0.129	1	NUPR1-CAF-C2	TMEM199
ANP32A	0.00113144	0.521142	0.181	0.344	1	NUPR1-CAF-C2	ANP32A
SMIM41	0.00117985	0.20524	0.05	0.136	1	NUPR1-CAF-C2	SMIM4
CASP3	0.00118294	0.327334	0.035	0.112	1	NUPR1-CAF-C2	CASP3
JAG11	0.00118484	0.223249	0.111	0.226	1	NUPR1-CAF-C2	JAG1
NPC2	0.00121214	0.348351	0.397	0.686	1	NUPR1-CAF-C2	NPC2
NDUFB11	0.00121333	0.447026	0.226	0.411	1	NUPR1-CAF-C2	NDUFB1
PLEKHF1	0.00122144	0.223674	0.035	0.112	1	NUPR1-CAF-C2	PLEKHF1
RARS2	0.00122543	0.27207	0.045	0.128	1	NUPR1-CAF-C2	RARS2
IL32	0.0012302	0.274459	0.251	0.443	1	NUPR1-CAF-C2	IL32
RCHY1	0.00123049	0.238924	0.055	0.143	1	NUPR1-CAF-C2	RCHY1
MUT	0.0012787	0.220517	0.035	0.112	1	NUPR1-CAF-C2	MUT
OGT	0.00128403	0.335177	0.055	0.143	1	NUPR1-CAF-C2	OGT
NTM	0.00129255	0.348755	0.04	0.12	1	NUPR1-CAF-C2	NTM
INAFM1	0.0013489	0.822841	0.126	0.251	1	NUPR1-CAF-C2	INAFM1
HSPA5	0.00136564	0.628359	0.357	0.629	1	NUPR1-CAF-C2	HSPA5
CCDC115	0.00142129	0.435537	0.111	0.228	1	NUPR1-CAF-C2	CCDC115
BRE	0.00146964	0.278733	0.05	0.134	1	NUPR1-CAF-C2	BRE
RANBP1	0.00147622	0.734671	0.266	0.487	1	NUPR1-CAF-C2	RANBP1
MYH11	0.00149674	0.622574	0.146	0.084	1	NUPR1-CAF-C2	MYH11
PSMD9	0.00155429	0.586847	0.106	0.222	1	NUPR1-CAF-C2	PSMD9
COX7B	0.00156263	0.360126	0.312	0.553	1	NUPR1-CAF-C2	COX7B
SLC31A2	0.00156714	0.284691	0.03	0.101	1	NUPR1-CAF-C2	SLC31A2
RHOT1	0.00157078	0.359778	0.04	0.117	1	NUPR1-CAF-C2	RHOT1
DCTN6	0.00158736	0.418583	0.095	0.203	1	NUPR1-CAF-C2	DCTN6
TSNAX	0.00159938	0.247689	0.04	0.117	1	NUPR1-CAF-C2	TSNAX
PSMD4	0.00165533	0.722235	0.231	0.42	1	NUPR1-CAF-C2	PSMD4
TRA2A	0.00167044	0.605247	0.161	0.304	1	NUPR1-CAF-C2	TRA2A
NR2F6	0.00167408	0.237871	0.04	0.117	1	NUPR1-CAF-C2	NR2F6
KAT5	0.00168055	0.270723	0.055	0.139	1	NUPR1-CAF-C2	KAT5
TMEM14A1	0.00171512	0.606693	0.196	0.364	1	NUPR1-CAF-C2	TMEM14A
SPTSSA	0.00174566	0.826572	0.201	0.367	1	NUPR1-CAF-C2	SPTSSA
COX17	0.00177204	0.873287	0.181	0.34	1	NUPR1-CAF-C2	COX17
MAP2K1	0.00179052	0.603442	0.07	0.164	1	NUPR1-CAF-C2	MAP2K1
SMIM14	0.00179891	0.586859	0.171	0.322	1	NUPR1-CAF-C2	SMIM14
PARP6	0.00181214	0.216927	0.03	0.1	1	NUPR1-CAF-C2	PARP6
CDK7	0.00182178	0.322116	0.03	0.1	1	NUPR1-CAF-C2	CDK7
CNPY2	0.00183616	0.360489	0.106	0.21	1	NUPR1-CAF-C2	CNPY2
TARDBP	0.00183956	0.209425	0.05	0.132	1	NUPR1-CAF-C2	TARDBP
C5orf56	0.00189803	0.49583	0.08	0.177	1	NUPR1-CAF-C2	C5orf56
TDP2	0.00191304	0.392652	0.05	0.132	1	NUPR1-CAF-C2	TDP2
EMC9	0.00194478	0.231174	0.035	0.107	1	NUPR1-CAF-C2	EMC9
BLOC1S1	0.00197881	0.549655	0.151	0.284	1	NUPR1-CAF-C2	BLOC1S1
HIPK3	0.00197903	0.254507	0.04	0.115	1	NUPR1-CAF-C2	HIPK3
HNRNPH11	0.00199383	0.575522	0.221	0.394	1	NUPR1-CAF-C2	HNRNPH1
ARHGDIB1	0.0019939	0.317768	0.171	0.308	1	NUPR1-CAF-C2	ARHGDIB
EXOSC9	0.00202196	0.21894	0.035	0.107	1	NUPR1-CAF-C2	EXOSC9
MSRB2	0.00211819	0.44594	0.101	0.207	1	NUPR1-CAF-C2	MSRB2
IL4R1	0.00213441	0.213374	0.05	0.129	1	NUPR1-CAF-C2	IL4R
B3GNT21	0.00219713	0.617071	0.09	0.193	1	NUPR1-CAF-C2	B3GNT2
OST4	0.00222098	0.280239	0.427	0.715	1	NUPR1-CAF-C2	OST4
EIF2B5	0.00222781	0.396782	0.05	0.13	1	NUPR1-CAF-C2	EIF2B5
CSTF3	0.00222958	0.297532	0.045	0.122	1	NUPR1-CAF-C2	CSTF3
PSMA4	0.00228766	0.611361	0.281	0.507	1	NUPR1-CAF-C2	PSMA4
HILPDA	0.00230108	0.228065	0.06	0.143	1	NUPR1-CAF-C2	HILPDA
RIN2	0.00236987	0.302745	0.06	0.145	1	NUPR1-CAF-C2	RIN2
ZMAT5	0.00244381	0.497848	0.085	0.184	1	NUPR1-CAF-C2	ZMAT5
PDS5B	0.00255185	0.413755	0.101	0.207	1	NUPR1-CAF-C2	PDS5B
CRYZL1	0.00258121	0.277358	0.08	0.175	1	NUPR1-CAF-C2	CRYZL1
DENND5A1	0.00258565	0.273171	0.04	0.112	1	NUPR1-CAF-C2	DENND5A
NPTN1	0.00259016	0.314404	0.085	0.182	1	NUPR1-CAF-C2	NPTN
NEDD8	0.00259108	0.500462	0.302	0.529	1	NUPR1-CAF-C2	NEDD8
U2AF1	0.00260065	0.297704	0.04	0.112	1	NUPR1-CAF-C2	U2AF1
SPARCL1	0.00261466	0.810516	0.618	0.649	1	NUPR1-CAF-C2	SPARCL1
CCNH	0.00263161	0.307108	0.106	0.213	1	NUPR1-CAF-C2	CCNH
PIAS2	0.00264737	0.325645	0.035	0.105	1	NUPR1-CAF-C2	PIAS2
PKIG	0.00275263	0.634558	0.216	0.38	1	NUPR1-CAF-C2	PKIG
ZSCAN16-AS1	0.00279294	0.24588	0.035	0.103	1	NUPR1-CAF-C2	ZSCAN16-AS1
ELN	0.00283807	0.27792	0.055	0.132	1	NUPR1-CAF-C2	ELN
STK24	0.00285579	0.300344	0.06	0.143	1	NUPR1-CAF-C2	STK24
ARL4D	0.00288292	0.217596	0.045	0.119	1	NUPR1-CAF-C2	ARL4D
RPN2	0.00292014	0.746465	0.286	0.518	1	NUPR1-CAF-C2	RPN2
C10orf10	0.0029486	0.530423	0.116	0.225	1	NUPR1-CAF-C2	C10orf10
RIMKLB	0.00300091	0.242052	0.035	0.103	1	NUPR1-CAF-C2	RIMKLB
SQRDL	0.00307427	0.224179	0.05	0.126	1	NUPR1-CAF-C2	SQRDL
MAPRE2	0.00314942	0.419155	0.07	0.157	1	NUPR1-CAF-C2	MAPRE2
COMMD3	0.00321732	0.21555	0.04	0.11	1	NUPR1-CAF-C2	COMMD3
BIRC3	0.00324022	0.277597	0.045	0.118	1	NUPR1-CAF-C2	BIRC3
NUP153	0.00328367	0.206965	0.04	0.11	1	NUPR1-CAF-C2	NUP153
INIP	0.00329102	0.233512	0.05	0.125	1	NUPR1-CAF-C2	INIP
HSPB6	0.00338614	0.332939	0.075	0.163	1	NUPR1-CAF-C2	HSPB6
C3	0.00339312	0.208437	0.116	0.215	1	NUPR1-CAF-C2	C3
OGFOD1	0.00341503	0.295699	0.05	0.125	1	NUPR1-CAF-C2	OGFOD1
SDHAF3	0.00346876	0.424541	0.075	0.164	1	NUPR1-CAF-C2	SDHAF3
BCS1L	0.00348157	0.225227	0.04	0.11	1	NUPR1-CAF-C2	BCS1L
ANAPC16	0.00349105	0.562643	0.296	0.516	1	NUPR1-CAF-C2	ANAPC16
LLPH	0.00361958	0.281667	0.05	0.125	1	NUPR1-CAF-C2	LLPH
ZNF618	0.00369701	0.349884	0.055	0.132	1	NUPR1-CAF-C2	ZNF618
BTBD1	0.00371246	0.330676	0.035	0.101	1	NUPR1-CAF-C2	BTBD1
GPCPD1	0.00381821	0.279406	0.045	0.116	1	NUPR1-CAF-C2	GPCPD1
SULF11	0.00391204	0.217075	0.111	0.213	1	NUPR1-CAF-C2	SULF1
TMEM242	0.00396012	0.515581	0.085	0.178	1	NUPR1-CAF-C2	TMEM242
ECM2	0.00400076	0.209506	0.065	0.146	1	NUPR1-CAF-C2	ECM2
ATP5L	0.00402212	0.23744	0.447	0.754	1	NUPR1-CAF-C2	ATP5L
FAM234A	0.00411485	0.220821	0.05	0.122	1	NUPR1-CAF-C2	FAM234A
A1BG	0.00411638	0.295348	0.09	0.184	1	NUPR1-CAF-C2	A1BG
ZNF394	0.00427264	0.233683	0.05	0.122	1	NUPR1-CAF-C2	ZNF394
FBLN2	0.00429502	0.282203	0.151	0.272	1	NUPR1-CAF-C2	FBLN2
HYAL2	0.00436436	0.662525	0.06	0.139	1	NUPR1-CAF-C2	HYAL2
NMT1	0.00437902	0.262349	0.07	0.153	1	NUPR1-CAF-C2	NMT1
C9orf3	0.00441442	0.556841	0.106	0.207	1	NUPR1-CAF-C2	C9orf3
NOP10	0.0045088	0.495938	0.302	0.508	1	NUPR1-CAF-C2	NOP10
HNRNPU-AS1	0.00453911	0.261469	0.04	0.107	1	NUPR1-CAF-C2	HNRNPU-AS1
RNASE4	0.00462134	0.234117	0.065	0.144	1	NUPR1-CAF-C2	RNASE4
IMPA1	0.0046601	0.260666	0.04	0.107	1	NUPR1-CAF-C2	IMPA1
SLC43A3	0.0047733	0.392757	0.08	0.167	1	NUPR1-CAF-C2	SLC43A3
TMEM47	0.00482555	0.431474	0.09	0.182	1	NUPR1-CAF-C2	TMEM47
DHRS4L2	0.00485852	0.200335	0.07	0.152	1	NUPR1-CAF-C2	DHRS4L2
ARL6IP5	0.0049498	0.629138	0.317	0.552	1	NUPR1-CAF-C2	ARL6IP5
CDC42SE2	0.00521996	0.213318	0.04	0.106	1	NUPR1-CAF-C2	CDC42SE2
LMCD1	0.00530958	0.254381	0.09	0.179	1	NUPR1-CAF-C2	LMCD1
ARHGAP35	0.00550573	0.220571	0.04	0.105	1	NUPR1-CAF-C2	ARHGAP35
TSR2	0.00553093	0.580972	0.116	0.217	1	NUPR1-CAF-C2	TSR2
CDC42BPB	0.00581665	0.279712	0.055	0.128	1	NUPR1-CAF-C2	CDC42BPB
TMED2	0.00583923	0.426854	0.357	0.606	1	NUPR1-CAF-C2	TMED2
KRT10	0.00584167	0.613926	0.256	0.438	1	NUPR1-CAF-C2	KRT10
PLEKHH2	0.00587073	0.219224	0.111	0.206	1	NUPR1-CAF-C2	PLEKHH2
THBS3	0.00599331	0.363193	0.05	0.12	1	NUPR1-CAF-C2	THBS3
NT5DC1	0.00640595	0.224466	0.06	0.134	1	NUPR1-CAF-C2	NT5DC1
C1orf198	0.00645301	0.281724	0.05	0.118	1	NUPR1-CAF-C2	C1orf198
SPSB3	0.00650251	0.817794	0.151	0.273	1	NUPR1-CAF-C2	SPSB3
WDR73	0.00697126	0.242293	0.05	0.118	1	NUPR1-CAF-C2	WDR73
MOB4	0.00729994	0.250093	0.075	0.155	1	NUPR1-CAF-C2	MOB4
CD99	0.00731963	0.246584	0.513	0.772	1	NUPR1-CAF-C2	CD99
PLS3	0.0073388	0.634456	0.166	0.295	1	NUPR1-CAF-C2	PLS3
DHRS12	0.00734507	0.277423	0.05	0.118	1	NUPR1-CAF-C2	DHRS12
FRZB	0.00738961	0.463446	0.191	0.324	1	NUPR1-CAF-C2	FRZB
CDKN2A	0.00752815	0.342315	0.055	0.123	1	NUPR1-CAF-C2	CDKN2A
SLC35A3	0.00803728	0.376339	0.04	0.101	1	NUPR1-CAF-C2	SLC35A3
CLPX	0.00827145	0.478053	0.065	0.139	1	NUPR1-CAF-C2	CLPX
E2F6	0.00836228	0.221844	0.04	0.1	1	NUPR1-CAF-C2	E2F6
COL12A1	0.00841707	0.411808	0.181	0.307	1	NUPR1-CAF-C2	COL12A1
CD63	0.00842461	0.344441	0.814	0.919	1	NUPR1-CAF-C2	CD63
COX7A1	0.00853405	0.48838	0.221	0.379	1	NUPR1-CAF-C2	COX7A1
ABCC5	0.00872136	0.339281	0.04	0.101	1	NUPR1-CAF-C2	ABCC5
MYLK	0.00876529	0.478115	0.206	0.343	1	NUPR1-CAF-C2	MYLK
NDUFA4L21	0.00917413	0.549237	0.322	0.257	1	NUPR1-CAF-C2	NDUFA4L2
THBS2	0.00918681	0.213702	0.156	0.26	1	NUPR1-CAF-C2	THBS2
COPS8	0.00934385	0.709393	0.216	0.37	1	NUPR1-CAF-C2	COPS8
TIMM22	0.00945722	0.525764	0.101	0.19	1	NUPR1-CAF-C2	TIMM22
SMIM10	0.00974687	0.352801	0.06	0.129	1	NUPR1-CAF-C2	SMIM10
SELK	0.00979861	0.710544	0.312	0.533	1	NUPR1-CAF-C2	SELK
CWF19L2	0.00981087	0.223764	0.055	0.121	1	NUPR1-CAF-C2	CWF19L2
SULF2	0.00987793	0.319191	0.07	0.144	1	NUPR1-CAF-C2	SULF2
UBA3	0.00991042	0.630942	0.085	0.168	1	NUPR1-CAF-C2	UBA3
CPXM1	0.00991905	0.469447	0.116	0.21	1	NUPR1-CAF-C2	CPXM1
CEBPB	2.37e-77	2.80641	1	0.367	5.57e-73	CEBPB-CAF-C3	CEBPB
B2M1	1.67e-17	1.04327	0.99	0.996	3.93e-13	CEBPB-CAF-C3	B2M
IGLC31	2.1e-13	1.78229	0.267	0.075	4.95e-09	CEBPB-CAF-C3	IGLC3
IGKC1	8.41e-11	1.17991	0.465	0.243	1.98e-06	CEBPB-CAF-C3	IGKC
HSPA1A	1.32e-10	1.31034	0.851	0.745	3.1e-06	CEBPB-CAF-C3	HSPA1A
IGFBP71	3.56e-08	0.721246	0.891	0.82	0.000837718	CEBPB-CAF-C3	IGFBP7
SUMO11	3.58e-08	0.369461	0.168	0.549	0.00084114	CEBPB-CAF-C3	SUMO1
ATRAID1	1.24e-07	0.271656	0.208	0.591	0.00290978	CEBPB-CAF-C3	ATRAID
COPS61	2.76e-07	0.205492	0.139	0.468	0.00648033	CEBPB-CAF-C3	COPS6
SLC3A2	4.37e-07	0.213227	0.109	0.402	0.0102705	CEBPB-CAF-C3	SLC3A2
DYNLRB1	4.6e-07	0.237162	0.178	0.533	0.0108059	CEBPB-CAF-C3	DYNLRB1
SPG21	5.06e-07	0.294031	0.079	0.355	0.0118913	CEBPB-CAF-C3	SPG21
PPIG	5.38e-07	0.26112	0.168	0.514	0.0126603	CEBPB-CAF-C3	PPIG
IGHA11	6.3e-07	1.5369	0.267	0.12	0.0148175	CEBPB-CAF-C3	IGHA1
WASF2	7.87e-07	0.257474	0.198	0.54	0.0185056	CEBPB-CAF-C3	WASF2
SFT2D11	8.41e-07	0.289101	0.099	0.374	0.0197833	CEBPB-CAF-C3	SFT2D1
PLPP11	1.28e-06	0.244944	0.129	0.423	0.0301317	CEBPB-CAF-C3	PLPP1
GLG1	1.45e-06	0.411512	0.119	0.407	0.0341638	CEBPB-CAF-C3	GLG1
EEA1	1.52e-06	0.334352	0.089	0.358	0.0356704	CEBPB-CAF-C3	EEA1
WBP51	1.56e-06	0.245507	0.168	0.5	0.0366989	CEBPB-CAF-C3	WBP5
SMARCE11	1.98e-06	0.303482	0.089	0.353	0.0464436	CEBPB-CAF-C3	SMARCE1
PDCD6	2.03e-06	0.41336	0.168	0.5	0.0477917	CEBPB-CAF-C3	PDCD6
IGLC21	2.23e-06	1.17494	0.218	0.087	0.0523513	CEBPB-CAF-C3	IGLC2
LRPAP1	2.46e-06	0.50911	0.168	0.49	0.0578304	CEBPB-CAF-C3	LRPAP1
PFDN21	2.51e-06	0.219474	0.168	0.475	0.0590518	CEBPB-CAF-C3	PFDN2
COMMD71	2.6e-06	0.313288	0.069	0.312	0.0612146	CEBPB-CAF-C3	COMMD7
C11orf581	2.8e-06	0.392367	0.257	0.626	0.065924	CEBPB-CAF-C3	C11orf58
FAM127B	2.92e-06	0.346882	0.109	0.372	0.0685933	CEBPB-CAF-C3	FAM127B
RPN21	2.92e-06	0.234306	0.188	0.515	0.0686575	CEBPB-CAF-C3	RPN2
ASAH1	3.7e-06	0.400067	0.139	0.433	0.0870829	CEBPB-CAF-C3	ASAH1
B4GALT1	3.72e-06	0.212183	0.069	0.307	0.0875154	CEBPB-CAF-C3	B4GALT1
TMEM147	3.77e-06	0.250112	0.149	0.447	0.088626	CEBPB-CAF-C3	TMEM147
UBE2D1	3.94e-06	0.204321	0.05	0.271	0.0925705	CEBPB-CAF-C3	UBE2D1
FAM3C1	4.11e-06	0.290405	0.129	0.412	0.0966448	CEBPB-CAF-C3	FAM3C
S100A8	4.12e-06	0.526264	0.119	0.034	0.0969739	CEBPB-CAF-C3	S100A8
H3F3B1	4.41e-06	0.90401	0.891	0.944	0.103709	CEBPB-CAF-C3	H3F3B
BUB3	4.55e-06	0.490738	0.079	0.324	0.106902	CEBPB-CAF-C3	BUB3
SMARCB1	4.84e-06	0.319672	0.109	0.374	0.113773	CEBPB-CAF-C3	SMARCB1
HSPA1B	5.03e-06	1.49191	0.614	0.598	0.11824	CEBPB-CAF-C3	HSPA1B
PSMB3	5.13e-06	0.224818	0.188	0.511	0.120527	CEBPB-CAF-C3	PSMB3
SNX21	5.7e-06	0.339234	0.079	0.321	0.134005	CEBPB-CAF-C3	SNX2
ESD1	5.71e-06	0.32529	0.198	0.527	0.134202	CEBPB-CAF-C3	ESD
VTI1B	5.97e-06	0.23362	0.089	0.338	0.140279	CEBPB-CAF-C3	VTI1B
CCT7	5.99e-06	0.278607	0.158	0.456	0.140849	CEBPB-CAF-C3	CCT7
BAD1	6.14e-06	0.383181	0.119	0.388	0.144328	CEBPB-CAF-C3	BAD
MRPL331	7.46e-06	0.305225	0.129	0.396	0.17545	CEBPB-CAF-C3	MRPL33
PUF601	7.5e-06	0.300269	0.119	0.384	0.176293	CEBPB-CAF-C3	PUF60
SLC39A7	7.51e-06	0.206862	0.089	0.333	0.176476	CEBPB-CAF-C3	SLC39A7
ATP5F1	7.89e-06	0.228261	0.178	0.472	0.185548	CEBPB-CAF-C3	ATP5F1
MVP	8.22e-06	0.280459	0.099	0.348	0.193245	CEBPB-CAF-C3	MVP
CHMP51	8.25e-06	0.250176	0.158	0.454	0.193884	CEBPB-CAF-C3	CHMP5
NDUFAB1	8.73e-06	0.423064	0.178	0.493	0.205235	CEBPB-CAF-C3	NDUFAB1
FUCA2	8.91e-06	0.243296	0.119	0.379	0.209542	CEBPB-CAF-C3	FUCA2
DCTD	9.59e-06	0.244912	0.089	0.325	0.225597	CEBPB-CAF-C3	DCTD
ARHGDIA	9.61e-06	0.293575	0.178	0.479	0.225882	CEBPB-CAF-C3	ARHGDIA
NOL7	9.69e-06	0.245155	0.139	0.415	0.227903	CEBPB-CAF-C3	NOL7
LUC7L2	9.69e-06	0.27565	0.069	0.294	0.227968	CEBPB-CAF-C3	LUC7L2
SEC63	1e-05	0.33848	0.129	0.4	0.235243	CEBPB-CAF-C3	SEC63
GNG12	1e-05	0.225517	0.089	0.33	0.23593	CEBPB-CAF-C3	GNG12
COA31	1.08e-05	0.213199	0.119	0.371	0.254475	CEBPB-CAF-C3	COA3
SDHC	1.13e-05	0.431576	0.158	0.444	0.266518	CEBPB-CAF-C3	SDHC
HADHB	1.15e-05	0.273072	0.119	0.38	0.269443	CEBPB-CAF-C3	HADHB
ITGAV	1.24e-05	0.430133	0.089	0.321	0.29216	CEBPB-CAF-C3	ITGAV
CSDE1	1.29e-05	0.347839	0.188	0.494	0.302334	CEBPB-CAF-C3	CSDE1
SCOC	1.3e-05	0.226371	0.099	0.345	0.305178	CEBPB-CAF-C3	SCOC
POLR2K1	1.36e-05	0.395766	0.149	0.429	0.319288	CEBPB-CAF-C3	POLR2K
SUGT1	1.51e-05	0.385188	0.099	0.341	0.354297	CEBPB-CAF-C3	SUGT1
RAB7A	1.53e-05	0.215868	0.218	0.525	0.360133	CEBPB-CAF-C3	RAB7A
SRSF3	1.56e-05	0.245708	0.248	0.601	0.366655	CEBPB-CAF-C3	SRSF3
PIN12	1.57e-05	0.337401	0.119	0.374	0.3683	CEBPB-CAF-C3	PIN1
C1orf43	1.62e-05	0.336677	0.158	0.439	0.381958	CEBPB-CAF-C3	C1orf43
RPL26L11	1.87e-05	0.224189	0.079	0.295	0.440543	CEBPB-CAF-C3	RPL26L1
LINC00493	1.94e-05	0.37172	0.158	0.44	0.455708	CEBPB-CAF-C3	LINC00493
TMEM208	2.02e-05	0.315818	0.119	0.37	0.47582	CEBPB-CAF-C3	TMEM208
GGNBP21	2.12e-05	0.298904	0.109	0.352	0.497801	CEBPB-CAF-C3	GGNBP2
PQBP11	2.16e-05	0.213519	0.069	0.283	0.508265	CEBPB-CAF-C3	PQBP1
ATF6B1	2.18e-05	0.239455	0.059	0.263	0.51317	CEBPB-CAF-C3	ATF6B
ARPC5L	2.22e-05	0.272685	0.089	0.318	0.520922	CEBPB-CAF-C3	ARPC5L
GNG11	2.25e-05	0.384676	0.168	0.452	0.528112	CEBPB-CAF-C3	GNG11
TSPAN3	2.29e-05	0.303859	0.168	0.457	0.539093	CEBPB-CAF-C3	TSPAN3
PPP1R12A	2.38e-05	0.255421	0.188	0.481	0.55896	CEBPB-CAF-C3	PPP1R12A
PSMC1	2.38e-05	0.358389	0.109	0.354	0.559566	CEBPB-CAF-C3	PSMC1
MRPL18	2.42e-05	0.425478	0.119	0.366	0.568711	CEBPB-CAF-C3	MRPL18
SCP21	2.58e-05	0.495169	0.198	0.505	0.60564	CEBPB-CAF-C3	SCP2
NRBP1	2.58e-05	0.367005	0.129	0.387	0.60602	CEBPB-CAF-C3	NRBP1
PRKAR1A1	2.61e-05	0.231975	0.198	0.495	0.613519	CEBPB-CAF-C3	PRKAR1A
SNRPD11	2.65e-05	0.433638	0.149	0.409	0.623232	CEBPB-CAF-C3	SNRPD1
SRSF2	2.67e-05	0.257816	0.208	0.517	0.627592	CEBPB-CAF-C3	SRSF2
RNF111	2.81e-05	0.230081	0.069	0.274	0.65975	CEBPB-CAF-C3	RNF11
CCDC1241	2.83e-05	0.35689	0.099	0.333	0.665201	CEBPB-CAF-C3	CCDC124
STX10	2.88e-05	0.218867	0.059	0.261	0.676688	CEBPB-CAF-C3	STX10
RAB141	2.89e-05	0.312041	0.099	0.333	0.67935	CEBPB-CAF-C3	RAB14
SUB1	2.95e-05	0.235553	0.307	0.679	0.692842	CEBPB-CAF-C3	SUB1
TANK	2.98e-05	0.255577	0.079	0.296	0.69966	CEBPB-CAF-C3	TANK
PTMA1	2.99e-05	0.521238	0.95	0.977	0.703428	CEBPB-CAF-C3	PTMA
PSMB8	3.08e-05	0.249659	0.178	0.453	0.723421	CEBPB-CAF-C3	PSMB8
SRSF4	3.12e-05	0.213461	0.119	0.356	0.733561	CEBPB-CAF-C3	SRSF4
NTAN1	3.17e-05	0.406576	0.079	0.292	0.744862	CEBPB-CAF-C3	NTAN1
NUCB21	3.36e-05	0.299917	0.149	0.412	0.789629	CEBPB-CAF-C3	NUCB2
SURF4	3.37e-05	0.304297	0.149	0.413	0.792135	CEBPB-CAF-C3	SURF4
CAPZA21	3.41e-05	0.202575	0.168	0.445	0.80109	CEBPB-CAF-C3	CAPZA2
MRPL271	3.46e-05	0.346019	0.129	0.378	0.814305	CEBPB-CAF-C3	MRPL27
EIF4B	3.47e-05	0.303096	0.188	0.491	0.816277	CEBPB-CAF-C3	EIF4B
SRRM1	3.73e-05	0.256527	0.198	0.502	0.87811	CEBPB-CAF-C3	SRRM1
SUMO3	3.85e-05	0.514983	0.139	0.397	0.904334	CEBPB-CAF-C3	SUMO3
CCAR1	4.33e-05	0.216733	0.089	0.303	1	CEBPB-CAF-C3	CCAR1
ARL1	4.38e-05	0.36115	0.129	0.38	1	CEBPB-CAF-C3	ARL1
MRPS26	4.44e-05	0.469041	0.079	0.288	1	CEBPB-CAF-C3	MRPS26
EMC71	4.49e-05	0.354182	0.149	0.41	1	CEBPB-CAF-C3	EMC7
MRPL551	4.54e-05	0.294886	0.109	0.335	1	CEBPB-CAF-C3	MRPL55
ATP5G1	4.62e-05	0.34382	0.198	0.494	1	CEBPB-CAF-C3	ATP5G1
SBDS1	4.66e-05	0.309109	0.228	0.545	1	CEBPB-CAF-C3	SBDS
TAF91	5.03e-05	0.217443	0.089	0.302	1	CEBPB-CAF-C3	TAF9
MLF2	5.07e-05	0.420936	0.198	0.507	1	CEBPB-CAF-C3	MLF2
NFE2L2	5.1e-05	0.331532	0.168	0.44	1	CEBPB-CAF-C3	NFE2L2
CNBP	5.1e-05	0.256807	0.327	0.707	1	CEBPB-CAF-C3	CNBP
MRPL241	5.12e-05	0.29752	0.089	0.305	1	CEBPB-CAF-C3	MRPL24
ELOF1	5.2e-05	0.296715	0.069	0.27	1	CEBPB-CAF-C3	ELOF1
UBB1	5.34e-05	1.25075	0.743	0.883	1	CEBPB-CAF-C3	UBB
SMIM141	5.72e-05	0.467364	0.099	0.32	1	CEBPB-CAF-C3	SMIM14
TBCB1	5.77e-05	0.243462	0.198	0.474	1	CEBPB-CAF-C3	TBCB
THYN11	5.77e-05	0.253304	0.089	0.302	1	CEBPB-CAF-C3	THYN1
RAP1B2	5.84e-05	0.286323	0.158	0.427	1	CEBPB-CAF-C3	RAP1B
SMC3	6.15e-05	0.347273	0.099	0.314	1	CEBPB-CAF-C3	SMC3
CMTM6	6.24e-05	0.288101	0.129	0.373	1	CEBPB-CAF-C3	CMTM6
RAD21	6.28e-05	0.231146	0.109	0.332	1	CEBPB-CAF-C3	RAD21
SNRPE	6.3e-05	0.377737	0.178	0.457	1	CEBPB-CAF-C3	SNRPE
PPP3CA	6.33e-05	0.3999	0.04	0.213	1	CEBPB-CAF-C3	PPP3CA
RHEB	6.37e-05	0.287248	0.188	0.467	1	CEBPB-CAF-C3	RHEB
UBE2E21	6.71e-05	0.20335	0.089	0.299	1	CEBPB-CAF-C3	UBE2E2
C11orf73	6.75e-05	0.324478	0.119	0.347	1	CEBPB-CAF-C3	C11orf73
ACTR10	6.79e-05	0.311208	0.109	0.33	1	CEBPB-CAF-C3	ACTR10
STIP1	6.85e-05	0.24398	0.059	0.247	1	CEBPB-CAF-C3	STIP1
JTB1	6.86e-05	0.298777	0.238	0.535	1	CEBPB-CAF-C3	JTB
CAPG	7.06e-05	0.26641	0.05	0.229	1	CEBPB-CAF-C3	CAPG
MRPS36	7.09e-05	0.319975	0.109	0.327	1	CEBPB-CAF-C3	MRPS36
USP8	7.25e-05	0.217785	0.099	0.313	1	CEBPB-CAF-C3	USP8
SSB	7.32e-05	0.424578	0.218	0.526	1	CEBPB-CAF-C3	SSB
WDR61	7.37e-05	0.276715	0.089	0.297	1	CEBPB-CAF-C3	WDR61
CYBA	7.39e-05	0.389429	0.218	0.529	1	CEBPB-CAF-C3	CYBA
ACTR3	7.42e-05	0.259487	0.168	0.427	1	CEBPB-CAF-C3	ACTR3
TMEM43	7.43e-05	0.357627	0.089	0.295	1	CEBPB-CAF-C3	TMEM43
SDHB	7.8e-05	0.225675	0.099	0.315	1	CEBPB-CAF-C3	SDHB
HNRNPF	8.44e-05	0.313356	0.218	0.509	1	CEBPB-CAF-C3	HNRNPF
CLTC	8.47e-05	0.281448	0.109	0.326	1	CEBPB-CAF-C3	CLTC
PHF11	8.66e-05	0.203026	0.05	0.226	1	CEBPB-CAF-C3	PHF11
TIMM8B1	8.71e-05	0.417128	0.139	0.379	1	CEBPB-CAF-C3	TIMM8B
SPATS2L1	8.85e-05	0.264708	0.139	0.378	1	CEBPB-CAF-C3	SPATS2L
CCDC12	8.87e-05	0.404224	0.069	0.261	1	CEBPB-CAF-C3	CCDC12
MRPS18B	8.96e-05	0.292189	0.109	0.33	1	CEBPB-CAF-C3	MRPS18B
ATP6V1A	9.06e-05	0.230796	0.02	0.171	1	CEBPB-CAF-C3	ATP6V1A
TRA2B	9.21e-05	0.323538	0.178	0.457	1	CEBPB-CAF-C3	TRA2B
NOP56	9.49e-05	0.21248	0.089	0.29	1	CEBPB-CAF-C3	NOP56
DDR2	9.7e-05	0.32257	0.109	0.326	1	CEBPB-CAF-C3	DDR2
ATP6V1G1	9.83e-05	0.31909	0.297	0.655	1	CEBPB-CAF-C3	ATP6V1G1
ITGB1BP1	9.87e-05	0.541488	0.168	0.424	1	CEBPB-CAF-C3	ITGB1BP1
COX7B1	0.000100613	0.322071	0.238	0.549	1	CEBPB-CAF-C3	COX7B
CDC42BPA	0.00010087	0.259063	0.05	0.224	1	CEBPB-CAF-C3	CDC42BPA
OAT	0.000101419	0.352236	0.158	0.408	1	CEBPB-CAF-C3	OAT
C21orf59	0.000103923	0.223787	0.04	0.205	1	CEBPB-CAF-C3	C21orf59
FOSL2	0.000104019	0.251488	0.069	0.256	1	CEBPB-CAF-C3	FOSL2
PLGRKT1	0.000104897	0.207496	0.05	0.223	1	CEBPB-CAF-C3	PLGRKT
CDK16	0.00010693	0.256259	0.05	0.223	1	CEBPB-CAF-C3	CDK16
FDPS	0.00010808	0.315145	0.099	0.31	1	CEBPB-CAF-C3	FDPS
YPEL5	0.000110054	0.333207	0.129	0.355	1	CEBPB-CAF-C3	YPEL5
EIF4E2	0.000114973	0.322285	0.129	0.362	1	CEBPB-CAF-C3	EIF4E2
CLPTM1	0.000116696	0.283058	0.089	0.29	1	CEBPB-CAF-C3	CLPTM1
ARHGAP29	0.000118097	0.238151	0.079	0.274	1	CEBPB-CAF-C3	ARHGAP29
SMNDC1	0.000119019	0.308294	0.05	0.222	1	CEBPB-CAF-C3	SMNDC1
NUDCD21	0.000119231	0.316447	0.079	0.271	1	CEBPB-CAF-C3	NUDCD2
MAX	0.000121554	0.28674	0.089	0.29	1	CEBPB-CAF-C3	MAX
LSM10	0.000124053	0.369304	0.089	0.291	1	CEBPB-CAF-C3	LSM10
ZFYVE211	0.000124235	0.486662	0.089	0.291	1	CEBPB-CAF-C3	ZFYVE21
GDE1	0.000125197	0.214168	0.05	0.221	1	CEBPB-CAF-C3	GDE1
USO1	0.000126819	0.583944	0.089	0.292	1	CEBPB-CAF-C3	USO1
TXNDC121	0.000127559	0.379318	0.119	0.341	1	CEBPB-CAF-C3	TXNDC12
ZNF800	0.000129207	0.24435	0.05	0.22	1	CEBPB-CAF-C3	ZNF800
SRI1	0.000137973	0.43394	0.238	0.546	1	CEBPB-CAF-C3	SRI
SNRPA1	0.000140278	0.333143	0.059	0.237	1	CEBPB-CAF-C3	SNRPA1
MAP1LC3B	0.000140928	0.229878	0.178	0.441	1	CEBPB-CAF-C3	MAP1LC3B
LINC00116	0.000140937	0.271382	0.079	0.27	1	CEBPB-CAF-C3	LINC00116
RNMT1	0.000146393	0.351726	0.089	0.288	1	CEBPB-CAF-C3	RNMT
GHITM1	0.000147299	0.409121	0.208	0.48	1	CEBPB-CAF-C3	GHITM
MPHOSPH10	0.000149334	0.205802	0.059	0.236	1	CEBPB-CAF-C3	MPHOSPH10
H2AFY	0.00015388	0.580621	0.119	0.34	1	CEBPB-CAF-C3	H2AFY
TIMM17A	0.000156307	0.596679	0.109	0.32	1	CEBPB-CAF-C3	TIMM17A
PNKD1	0.000157225	0.275533	0.139	0.366	1	CEBPB-CAF-C3	PNKD
EIF2S21	0.000159023	0.563711	0.178	0.431	1	CEBPB-CAF-C3	EIF2S2
COL18A1	0.000162033	1.34077	0.525	0.498	1	CEBPB-CAF-C3	COL18A1
OPTN1	0.00016705	0.335526	0.168	0.412	1	CEBPB-CAF-C3	OPTN
CWC27	0.000167552	0.450247	0.04	0.199	1	CEBPB-CAF-C3	CWC27
EGFLAM	0.000168138	0.307644	0.089	0.287	1	CEBPB-CAF-C3	EGFLAM
DDX11	0.000168392	0.388811	0.069	0.248	1	CEBPB-CAF-C3	DDX1
PHAX	0.000176246	0.306228	0.079	0.268	1	CEBPB-CAF-C3	PHAX
DDX50	0.000177372	0.228442	0.059	0.232	1	CEBPB-CAF-C3	DDX50
BAX1	0.000177615	0.379435	0.158	0.405	1	CEBPB-CAF-C3	BAX
NDUFA81	0.000178618	0.253154	0.109	0.318	1	CEBPB-CAF-C3	NDUFA8
USP1	0.000179266	0.271039	0.059	0.231	1	CEBPB-CAF-C3	USP1
PDZD11	0.000179521	0.233856	0.089	0.283	1	CEBPB-CAF-C3	PDZD11
PSMC4	0.000180372	0.272487	0.099	0.301	1	CEBPB-CAF-C3	PSMC4
PCMTD1	0.000181667	0.353684	0.099	0.301	1	CEBPB-CAF-C3	PCMTD1
PDE6D	0.000182029	0.292594	0.04	0.197	1	CEBPB-CAF-C3	PDE6D
CMC21	0.000186283	0.403825	0.069	0.249	1	CEBPB-CAF-C3	CMC2
PICALM1	0.000187594	0.313068	0.05	0.214	1	CEBPB-CAF-C3	PICALM
ADM	0.000199881	0.989703	0.059	0.228	1	CEBPB-CAF-C3	ADM
MTIF3	0.000207546	0.443925	0.099	0.301	1	CEBPB-CAF-C3	MTIF3
PHF5A	0.000210024	0.28456	0.099	0.294	1	CEBPB-CAF-C3	PHF5A
M6PR	0.000215361	0.398165	0.099	0.293	1	CEBPB-CAF-C3	M6PR
UBE2K	0.000216948	0.265672	0.089	0.277	1	CEBPB-CAF-C3	UBE2K
PSMA3	0.000218577	0.236573	0.178	0.436	1	CEBPB-CAF-C3	PSMA3
SVBP	0.000220853	0.280371	0.059	0.23	1	CEBPB-CAF-C3	SVBP
UTP11L1	0.000221551	0.290167	0.05	0.212	1	CEBPB-CAF-C3	UTP11L
SETX	0.00022175	0.26463	0.05	0.212	1	CEBPB-CAF-C3	SETX
ITFG11	0.000224667	0.605381	0.099	0.295	1	CEBPB-CAF-C3	ITFG1
CBY1	0.000228132	0.251125	0.04	0.193	1	CEBPB-CAF-C3	CBY1
DNAJC81	0.000229632	0.295325	0.178	0.434	1	CEBPB-CAF-C3	DNAJC8
NUDC	0.00023853	0.659225	0.188	0.456	1	CEBPB-CAF-C3	NUDC
FAM162A	0.000243632	0.463406	0.168	0.414	1	CEBPB-CAF-C3	FAM162A
EMC41	0.00024572	0.215472	0.218	0.496	1	CEBPB-CAF-C3	EMC4
ACSL4	0.00025001	0.213016	0.04	0.192	1	CEBPB-CAF-C3	ACSL4
IFNGR11	0.000251614	0.32181	0.139	0.356	1	CEBPB-CAF-C3	IFNGR1
ATP6AP11	0.000260473	0.254556	0.109	0.305	1	CEBPB-CAF-C3	ATP6AP1
JUNB	0.000260609	0.905149	0.762	0.813	1	CEBPB-CAF-C3	JUNB
GSTM41	0.000268353	0.273094	0.04	0.191	1	CEBPB-CAF-C3	GSTM4
WBSCR22	0.000268405	0.344142	0.089	0.279	1	CEBPB-CAF-C3	WBSCR22
KEAP1	0.000287151	0.429727	0.079	0.261	1	CEBPB-CAF-C3	KEAP1
ADAR1	0.000287625	0.24865	0.129	0.336	1	CEBPB-CAF-C3	ADAR
ESF11	0.000290866	0.38437	0.089	0.276	1	CEBPB-CAF-C3	ESF1
TPGS2	0.00029132	0.389971	0.099	0.294	1	CEBPB-CAF-C3	TPGS2
CREM	0.000296192	0.323252	0.089	0.271	1	CEBPB-CAF-C3	CREM
FAM96B1	0.000297299	0.288999	0.218	0.493	1	CEBPB-CAF-C3	FAM96B
BOLA3	0.000301781	0.548151	0.079	0.259	1	CEBPB-CAF-C3	BOLA3
UQCR10	0.000302235	0.328245	0.277	0.601	1	CEBPB-CAF-C3	UQCR10
PFDN41	0.000302386	0.304171	0.109	0.305	1	CEBPB-CAF-C3	PFDN4
ERP44	0.000306274	0.327535	0.139	0.351	1	CEBPB-CAF-C3	ERP44
ASCC2	0.000308126	0.20497	0.04	0.189	1	CEBPB-CAF-C3	ASCC2
C5orf15	0.000308794	0.348953	0.149	0.366	1	CEBPB-CAF-C3	C5orf15
CDC261	0.000318541	0.462465	0.119	0.327	1	CEBPB-CAF-C3	CDC26
C1orf122	0.000324962	0.42011	0.119	0.325	1	CEBPB-CAF-C3	C1orf122
LINC01116	0.00032679	0.431703	0.089	0.273	1	CEBPB-CAF-C3	LINC01116
HEXB	0.000327564	0.47999	0.158	0.4	1	CEBPB-CAF-C3	HEXB
TBC1D23	0.000331929	0.223633	0.04	0.188	1	CEBPB-CAF-C3	TBC1D23
FOXP1	0.000332936	0.221267	0.139	0.351	1	CEBPB-CAF-C3	FOXP1
TGS1	0.000334427	0.383506	0.059	0.223	1	CEBPB-CAF-C3	TGS1
BZW1	0.000337085	0.233381	0.198	0.445	1	CEBPB-CAF-C3	BZW1
COMMD4	0.000348076	0.369333	0.089	0.274	1	CEBPB-CAF-C3	COMMD4
HPRT11	0.000353197	0.221073	0.059	0.218	1	CEBPB-CAF-C3	HPRT1
AIG11	0.000353503	0.248681	0.069	0.239	1	CEBPB-CAF-C3	AIG1
LSM51	0.000354676	0.216392	0.168	0.404	1	CEBPB-CAF-C3	LSM5
C14orf11	0.000367266	0.280595	0.069	0.239	1	CEBPB-CAF-C3	C14orf1
OSTF1	0.000375143	0.493473	0.079	0.256	1	CEBPB-CAF-C3	OSTF1
ABCF1	0.000377443	0.232785	0.079	0.254	1	CEBPB-CAF-C3	ABCF1
ELF1	0.000377751	0.242644	0.089	0.272	1	CEBPB-CAF-C3	ELF1
PTGR1	0.000382432	0.244996	0.089	0.269	1	CEBPB-CAF-C3	PTGR1
PRDX4	0.000383411	0.409296	0.228	0.505	1	CEBPB-CAF-C3	PRDX4
ALG5	0.000393782	0.228805	0.089	0.268	1	CEBPB-CAF-C3	ALG5
IL10RB	0.000395506	0.23509	0.059	0.219	1	CEBPB-CAF-C3	IL10RB
GOLM1	0.000402922	0.214494	0.069	0.237	1	CEBPB-CAF-C3	GOLM1
CTDSP1	0.000410281	0.299695	0.05	0.202	1	CEBPB-CAF-C3	CTDSP1
TMEM167A1	0.000413257	0.415433	0.158	0.386	1	CEBPB-CAF-C3	TMEM167A
CCDC90B1	0.000420626	0.451441	0.129	0.338	1	CEBPB-CAF-C3	CCDC90B
FAM50A	0.000422148	0.298787	0.079	0.251	1	CEBPB-CAF-C3	FAM50A
IDH11	0.000423526	0.333281	0.04	0.184	1	CEBPB-CAF-C3	IDH1
BCAS2	0.00042579	0.295516	0.089	0.264	1	CEBPB-CAF-C3	BCAS2
LIPA	0.000426129	0.268377	0.069	0.236	1	CEBPB-CAF-C3	LIPA
NMD3	0.00042747	0.303978	0.059	0.218	1	CEBPB-CAF-C3	NMD3
APMAP	0.000437457	0.2319	0.109	0.298	1	CEBPB-CAF-C3	APMAP
MAP7D1	0.000444336	0.292907	0.079	0.253	1	CEBPB-CAF-C3	MAP7D1
MRPL57	0.00044744	0.581564	0.178	0.422	1	CEBPB-CAF-C3	MRPL57
PSMC5	0.00046378	0.486111	0.198	0.448	1	CEBPB-CAF-C3	PSMC5
KRR1	0.000471059	0.255099	0.089	0.268	1	CEBPB-CAF-C3	KRR1
ZDHHC6	0.0004716	0.247585	0.05	0.2	1	CEBPB-CAF-C3	ZDHHC6
CMAS	0.000472396	0.397772	0.069	0.233	1	CEBPB-CAF-C3	CMAS
MOB21	0.000479079	0.345862	0.04	0.182	1	CEBPB-CAF-C3	MOB2
KLHDC21	0.000479142	0.569543	0.089	0.27	1	CEBPB-CAF-C3	KLHDC2
ZNF7061	0.000491956	0.449057	0.238	0.527	1	CEBPB-CAF-C3	ZNF706
SCAMP11	0.000492377	0.319909	0.04	0.179	1	CEBPB-CAF-C3	SCAMP1
CTSZ	0.000503162	0.252057	0.129	0.328	1	CEBPB-CAF-C3	CTSZ
PLIN21	0.000505297	0.308039	0.089	0.26	1	CEBPB-CAF-C3	PLIN2
SNAPIN1	0.000506298	0.272018	0.069	0.233	1	CEBPB-CAF-C3	SNAPIN
UNC50	0.00050723	0.211841	0.099	0.28	1	CEBPB-CAF-C3	UNC50
COX201	0.000507772	0.234137	0.109	0.293	1	CEBPB-CAF-C3	COX20
GAS6	0.000508887	0.377228	0.129	0.335	1	CEBPB-CAF-C3	GAS6
DUT1	0.000511661	0.377257	0.228	0.501	1	CEBPB-CAF-C3	DUT
SHKBP1	0.000521348	0.250071	0.05	0.195	1	CEBPB-CAF-C3	SHKBP1
CTSO1	0.0005259	0.490701	0.069	0.23	1	CEBPB-CAF-C3	CTSO
TIPRL	0.000529981	0.46113	0.109	0.299	1	CEBPB-CAF-C3	TIPRL
MAT2B1	0.000530558	0.226454	0.079	0.248	1	CEBPB-CAF-C3	MAT2B
PRPSAP11	0.000536902	0.393082	0.059	0.214	1	CEBPB-CAF-C3	PRPSAP1
MDH11	0.000537677	0.672339	0.188	0.441	1	CEBPB-CAF-C3	MDH1
SEP151	0.000542183	0.397186	0.267	0.59	1	CEBPB-CAF-C3	2023-09-15
MRPL3	0.000546535	0.353809	0.129	0.335	1	CEBPB-CAF-C3	MRPL3
NDUFV3	0.0005476	0.217326	0.089	0.264	1	CEBPB-CAF-C3	NDUFV3
MLF1	0.000554199	0.268524	0.05	0.193	1	CEBPB-CAF-C3	MLF1
HNRNPL	0.000557771	0.202072	0.059	0.214	1	CEBPB-CAF-C3	HNRNPL
CAP12	0.000561491	0.362949	0.238	0.522	1	CEBPB-CAF-C3	CAP1
FNIP1	0.000561603	0.229619	0.059	0.214	1	CEBPB-CAF-C3	FNIP1
CTBP21	0.000562623	0.350327	0.069	0.23	1	CEBPB-CAF-C3	CTBP2
STT3A	0.000564036	0.463929	0.069	0.232	1	CEBPB-CAF-C3	STT3A
SLC39A11	0.000564699	0.460969	0.168	0.396	1	CEBPB-CAF-C3	SLC39A1
NCKAP1	0.000567202	0.271001	0.069	0.232	1	CEBPB-CAF-C3	NCKAP1
SNRNP40	0.000570153	0.583098	0.069	0.232	1	CEBPB-CAF-C3	SNRNP40
DTD1	0.000585184	0.530371	0.069	0.231	1	CEBPB-CAF-C3	DTD1
ANKRD101	0.0006146	0.242754	0.119	0.309	1	CEBPB-CAF-C3	ANKRD10
MRPL28	0.0006196	0.31042	0.089	0.26	1	CEBPB-CAF-C3	MRPL28
TNKS1BP1	0.000621481	0.213035	0.05	0.194	1	CEBPB-CAF-C3	TNKS1BP1
HSPB111	0.000625565	0.568148	0.119	0.311	1	CEBPB-CAF-C3	HSPB11
DERL21	0.000626994	0.313856	0.119	0.313	1	CEBPB-CAF-C3	DERL2
PIGH	0.000632562	0.357733	0.04	0.178	1	CEBPB-CAF-C3	PIGH
MRPS18C	0.000635722	0.406364	0.119	0.313	1	CEBPB-CAF-C3	MRPS18C
HNRNPA3	0.000643867	0.412775	0.257	0.569	1	CEBPB-CAF-C3	HNRNPA3
COLGALT1	0.000644271	0.227428	0.069	0.224	1	CEBPB-CAF-C3	COLGALT1
LAMTOR21	0.000651342	0.404854	0.158	0.377	1	CEBPB-CAF-C3	LAMTOR2
NDEL1	0.000663269	0.325672	0.03	0.159	1	CEBPB-CAF-C3	NDEL1
NDUFA5	0.000667371	0.485391	0.188	0.428	1	CEBPB-CAF-C3	NDUFA5
PRRC1	0.000680604	0.242837	0.05	0.194	1	CEBPB-CAF-C3	PRRC1
DUSP111	0.000699049	0.245406	0.059	0.21	1	CEBPB-CAF-C3	DUSP11
ARL4A	0.00069987	0.249051	0.069	0.227	1	CEBPB-CAF-C3	ARL4A
TMEM1341	0.000701023	0.254414	0.069	0.227	1	CEBPB-CAF-C3	TMEM134
TMEM126B	0.000706431	0.477897	0.089	0.262	1	CEBPB-CAF-C3	TMEM126B
RABEPK1	0.000718324	0.299781	0.05	0.194	1	CEBPB-CAF-C3	RABEPK
PABPN1	0.000719346	0.205989	0.109	0.292	1	CEBPB-CAF-C3	PABPN1
DDX54	0.000724993	0.295592	0.05	0.193	1	CEBPB-CAF-C3	DDX54
DNAJB4	0.000736007	0.345927	0.109	0.285	1	CEBPB-CAF-C3	DNAJB4
SEC23A1	0.000752572	0.316569	0.089	0.255	1	CEBPB-CAF-C3	SEC23A
DNAJB11	0.00075455	0.42065	0.129	0.322	1	CEBPB-CAF-C3	DNAJB11
DTWD1	0.000757282	0.277561	0.109	0.293	1	CEBPB-CAF-C3	DTWD1
CASP7	0.000763632	0.220653	0.05	0.192	1	CEBPB-CAF-C3	CASP7
MRPL221	0.000764037	0.47783	0.089	0.261	1	CEBPB-CAF-C3	MRPL22
KPNA4	0.000767495	0.254488	0.05	0.191	1	CEBPB-CAF-C3	KPNA4
TMEM2591	0.000770824	0.339161	0.05	0.192	1	CEBPB-CAF-C3	TMEM259
NDUFA61	0.000771748	0.489984	0.208	0.452	1	CEBPB-CAF-C3	NDUFA6
PSMD41	0.000773713	0.578732	0.178	0.417	1	CEBPB-CAF-C3	PSMD4
NDUFA10	0.000775773	0.558235	0.129	0.326	1	CEBPB-CAF-C3	NDUFA10
KPNA3	0.000780465	0.210424	0.04	0.172	1	CEBPB-CAF-C3	KPNA3
BOD1	0.000782565	0.290911	0.059	0.209	1	CEBPB-CAF-C3	BOD1
UQCRFS1	0.000784998	0.480295	0.178	0.41	1	CEBPB-CAF-C3	UQCRFS1
HTRA21	0.000785624	0.290622	0.059	0.208	1	CEBPB-CAF-C3	HTRA2
EMILIN1	0.000799204	0.530569	0.149	0.357	1	CEBPB-CAF-C3	EMILIN1
CTDSP2	0.00080848	0.265932	0.069	0.225	1	CEBPB-CAF-C3	CTDSP2
ROBO1	0.000818362	0.360288	0.04	0.174	1	CEBPB-CAF-C3	ROBO1
MRPL341	0.000821582	0.361561	0.139	0.341	1	CEBPB-CAF-C3	MRPL34
CUX1	0.000822629	0.264318	0.059	0.208	1	CEBPB-CAF-C3	CUX1
MYO1C	0.000830965	0.689204	0.099	0.279	1	CEBPB-CAF-C3	MYO1C
DCAF13	0.000832441	0.273093	0.069	0.221	1	CEBPB-CAF-C3	DCAF13
[truncated: 663 more rows]

## Sheet: CD8
	p_val	avg_log2FC	pct.1	pct.2	p_val_adj	cluster	gene
VDAC3	7.03197e-91	1.40604	0.415	0.012	1.6535e-86	VDAC3-CD8-C1	VDAC3
ATP6V0E2	4.84049e-83	1.3399	0.372	0	1.13819e-78	VDAC3-CD8-C1	ATP6V0E2
IRF2	5.96378e-81	1.26898	0.37	0.004	1.40232e-76	VDAC3-CD8-C1	IRF2
HSF1	1.12344e-80	1.30072	0.37	0.004	2.64167e-76	VDAC3-CD8-C1	HSF1
SHARPIN	1.58736e-56	1.03248	0.284	0.008	3.73251e-52	VDAC3-CD8-C1	SHARPIN
ITM2C	3.86349e-43	0.927262	0.337	0.066	9.0846e-39	VDAC3-CD8-C1	ITM2C
MT2A	5.76087e-39	0.681469	0.705	0.383	1.35461e-34	VDAC3-CD8-C1	MT2A
HLA-B	7.60168e-37	0.522136	0.972	0.869	1.78746e-32	VDAC3-CD8-C1	HLA-B
BUB3	1.50452e-36	0.513011	0.571	0.243	3.53772e-32	VDAC3-CD8-C1	BUB3
CORO1A	5.19577e-36	0.531996	0.917	0.702	1.22173e-31	VDAC3-CD8-C1	CORO1A
HMGB2	1.36409e-35	0.944487	0.534	0.252	3.20751e-31	VDAC3-CD8-C1	HMGB2
SMC4	1.95783e-32	0.528069	0.386	0.129	4.60363e-28	VDAC3-CD8-C1	SMC4
H2AFV	7.16113e-32	0.552785	0.57	0.271	1.68387e-27	VDAC3-CD8-C1	H2AFV
TYMS	1.35334e-30	0.84626	0.314	0.093	3.18225e-26	VDAC3-CD8-C1	TYMS
STMN1	5.01873e-30	0.979982	0.5	0.263	1.1801e-25	VDAC3-CD8-C1	STMN1
PTTG1	6.09999e-30	0.58121	0.483	0.21	1.43435e-25	VDAC3-CD8-C1	PTTG1
NUSAP1	2.43969e-28	0.623918	0.275	0.071	5.7367e-24	VDAC3-CD8-C1	NUSAP1
MKI67	4.3097e-28	0.739368	0.308	0.094	1.01338e-23	VDAC3-CD8-C1	MKI67
TPX2	2.97764e-27	0.598497	0.238	0.053	7.00163e-23	VDAC3-CD8-C1	TPX2
TUBB	1.06515e-26	0.720395	0.643	0.4	2.50459e-22	VDAC3-CD8-C1	TUBB
H2AFZ	3.58555e-26	0.664372	0.735	0.493	8.43106e-22	VDAC3-CD8-C1	H2AFZ
CENPF	1.20161e-24	0.676317	0.275	0.085	2.82546e-20	VDAC3-CD8-C1	CENPF
CCNA2	1.9419e-24	0.501726	0.207	0.042	4.56617e-20	VDAC3-CD8-C1	CCNA2
HMGN2	3.62087e-24	0.676451	0.739	0.515	8.51412e-20	VDAC3-CD8-C1	HMGN2
TOP2A	1.55955e-23	0.558516	0.227	0.057	3.66712e-19	VDAC3-CD8-C1	TOP2A
UBE2C	2.24931e-22	0.738124	0.251	0.078	5.28902e-18	VDAC3-CD8-C1	UBE2C
TUBA1B	1.07992e-21	0.873717	0.605	0.402	2.53933e-17	VDAC3-CD8-C1	TUBA1B
RRM2	2.67141e-21	0.65039	0.262	0.089	6.28154e-17	VDAC3-CD8-C1	RRM2
CDC20	3.32673e-20	0.564697	0.167	0.032	7.82247e-16	VDAC3-CD8-C1	CDC20
CCL3	1.619e-18	0.657497	0.369	0.179	3.80692e-14	VDAC3-CD8-C1	CCL3
CCL4L2	1.99179e-16	0.965346	0.372	0.193	4.6835e-12	VDAC3-CD8-C1	CCL4L2
GZMB	2.76152e-16	0.518979	0.524	0.314	6.49345e-12	VDAC3-CD8-C1	GZMB
HIST1H4C	4.75905e-14	0.83117	0.564	0.381	1.11904e-09	VDAC3-CD8-C1	HIST1H4C
CD24	1.31472e-32	1.35831	0.596	0.301	3.09143e-28	None-CD8-C6	CD24
IGKV1-9	1.38762e-32	1.81916	0.478	0.201	3.26284e-28	None-CD8-C6	IGKV1-9
IGKV3-20	1.05217e-30	1.6134	0.567	0.296	2.47408e-26	None-CD8-C6	IGKV3-20
IGKV3-11	2.23214e-30	1.90492	0.519	0.246	5.24866e-26	None-CD8-C6	IGKV3-11
IGKV3-15	3.83319e-29	1.51271	0.511	0.241	9.01336e-25	None-CD8-C6	IGKV3-15
MUCL1	4.74271e-23	1.33366	0.352	0.139	1.1152e-18	None-CD8-C6	MUCL1
RPL8	6.59038e-19	0.512949	0.981	0.981	1.54966e-14	None-CD8-C6	RPL8
FTH1	4.0114e-17	0.651174	0.974	0.984	9.43241e-13	None-CD8-C6	FTH1
IGKV4-1	2.73289e-16	1.35881	0.463	0.281	6.42611e-12	None-CD8-C6	IGKV4-1
CH17-224D4.2	4.74198e-14	1.11721	0.193	0.069	1.11503e-09	None-CD8-C6	CH17-224D4.2
IGHV6-1	3.24651e-13	1.13795	0.263	0.117	7.63384e-09	None-CD8-C6	IGHV6-1
LTB	2.23575e-12	1.22554	0.481	0.338	5.25713e-08	None-CD8-C6	LTB
IGHV4-39	3.21354e-11	1.19551	0.244	0.117	7.55631e-07	None-CD8-C6	IGHV4-39
IGHV3-21	6.42491e-11	0.936029	0.207	0.09	1.51075e-06	None-CD8-C6	IGHV3-21
IGKV1-5	1.08561e-10	1.14362	0.356	0.219	2.55269e-06	None-CD8-C6	IGKV1-5
IGLV1-40	1.24283e-10	0.992811	0.341	0.204	2.92238e-06	None-CD8-C6	IGLV1-40
IGKV1-8	5.09249e-10	0.825179	0.122	0.04	1.19745e-05	None-CD8-C6	IGKV1-8
IGKC	1.06867e-08	1.00747	0.259	0.146	0.000251286	None-CD8-C6	IGKC
IGLV3-25	3.88476e-08	1.09344	0.244	0.138	0.000913463	None-CD8-C6	IGLV3-25
IGLV2-23	1.23872e-07	1.3095	0.181	0.09	0.00291273	None-CD8-C6	IGLV2-23
IGHV1-46	1.39765e-07	1.12219	0.196	0.101	0.00328644	None-CD8-C6	IGHV1-46
IGKV3D-11	1.58658e-07	0.82158	0.115	0.044	0.00373069	None-CD8-C6	IGKV3D-11
IGHV1-18	1.69136e-07	0.858087	0.144	0.064	0.00397707	None-CD8-C6	IGHV1-18
IGHG1	3.17466e-06	0.815561	0.207	0.119	0.0746488	None-CD8-C6	IGHG1
JUNB	3.42873e-06	0.629512	0.733	0.815	0.0806231	None-CD8-C6	JUNB
IFITM3	6.16236e-05	0.586527	0.193	0.364	1	None-CD8-C6	IFITM3
IGLV3-1	6.45288e-05	1.0326	0.163	0.096	1	None-CD8-C6	IGLV3-1
IGLV1-47	0.000166708	0.822019	0.122	0.065	1	None-CD8-C6	IGLV1-47
IGHV1-3	0.000478117	0.752171	0.148	0.09	1	None-CD8-C6	IGHV1-3
IGLV3-19	0.00109246	0.678761	0.111	0.063	1	None-CD8-C6	IGLV3-19
KRT7	0.00144449	0.763879	0.133	0.083	1	None-CD8-C6	KRT7
IGHV3-23	0.00197815	0.716668	0.133	0.084	1	None-CD8-C6	IGHV3-23
IGHV3-30	0.00223665	1.17837	0.126	0.077	1	None-CD8-C6	IGHV3-30
IGLV3-21	0.00606748	0.639088	0.137	0.092	1	None-CD8-C6	IGLV3-21
TNFRSF4	0.00805456	1.1408	0.207	0.165	1	None-CD8-C6	TNFRSF4
GZMB1	6.66813e-69	1.2602	1	0.434	1.56795e-64	GZMB-CD8-C2	GZMB
NKG7	5.86933e-17	0.830861	0.845	0.651	1.38012e-12	GZMB-CD8-C2	NKG7
CCL5	3.68902e-14	0.610337	0.914	0.747	8.67436e-10	GZMB-CD8-C2	CCL5
CD8A	1.20174e-12	0.572362	0.798	0.596	2.82576e-08	GZMB-CD8-C2	CD8A
CTSW	1.24565e-12	0.738789	0.691	0.515	2.92901e-08	GZMB-CD8-C2	CTSW
GZMH	2.51154e-10	0.720331	0.635	0.455	5.90564e-06	GZMB-CD8-C2	GZMH
PRF1	3.89874e-09	0.742752	0.584	0.464	9.16749e-05	GZMB-CD8-C2	PRF1
CCL4	8.37587e-09	0.754206	0.815	0.637	0.00019695	GZMB-CD8-C2	CCL4
CD7	1.58547e-07	0.565803	0.781	0.726	0.00372807	GZMB-CD8-C2	CD7
HCST	1.29455e-06	0.514278	0.742	0.71	0.03044	GZMB-CD8-C2	HCST
ALOX5AP	1.39662e-06	0.517761	0.704	0.646	0.0328402	GZMB-CD8-C2	ALOX5AP
CD63	7.92356e-06	0.528626	0.592	0.515	0.186315	GZMB-CD8-C2	CD63
TRBV7-9	1.14446e-05	0.880109	0.27	0.165	0.269108	GZMB-CD8-C2	TRBV7-9
KRT86	0.000194098	0.625207	0.343	0.251	1	GZMB-CD8-C2	KRT86
TRAV19	0.000386191	0.96864	0.206	0.132	1	GZMB-CD8-C2	TRAV19
GNLY	0.000621432	1.58409	0.176	0.111	1	GZMB-CD8-C2	GNLY
HAVCR2	0.00317218	0.534119	0.33	0.272	1	GZMB-CD8-C2	HAVCR2
SYTL3	0.0035791	0.654553	0.335	0.274	1	GZMB-CD8-C2	SYTL3
LAG3	0.00534556	0.526516	0.528	0.492	1	GZMB-CD8-C2	LAG3
RP11-291B21.2	0.00916422	0.531005	0.335	0.276	1	GZMB-CD8-C2	RP11-291B21.2
MTDH	4.8423e-56	1.51878	1	0.537	1.13862e-51	MTDH-CD8-C3	MTDH
IGKV4-11	2.33106e-15	1.26361	0.549	0.285	5.48126e-11	MTDH-CD8-C3	IGKV4-1
IGKV3-151	2.76129e-15	1.24028	0.534	0.252	6.4929e-11	MTDH-CD8-C3	IGKV3-15
CD241	9.63764e-14	1.28658	0.571	0.315	2.26619e-09	MTDH-CD8-C3	CD24
IGHG11	7.52012e-13	1.3737	0.316	0.118	1.76828e-08	MTDH-CD8-C3	IGHG1
IGLV1-401	9.62552e-13	1.33777	0.436	0.206	2.26334e-08	MTDH-CD8-C3	IGLV1-40
MUCL11	3.05328e-11	1.02915	0.353	0.149	7.17947e-07	MTDH-CD8-C3	MUCL1
IGKV3-201	2.03209e-10	1.00998	0.534	0.31	4.77826e-06	MTDH-CD8-C3	IGKV3-20
IGHV6-11	4.25213e-10	1.005	0.301	0.122	9.99847e-06	MTDH-CD8-C3	IGHV6-1
IGKV1-51	2.18129e-09	1.19723	0.414	0.222	5.12908e-05	MTDH-CD8-C3	IGKV1-5
IGKV1-91	5.44928e-09	1.23135	0.406	0.217	0.000128134	MTDH-CD8-C3	IGKV1-9
IGKV3-111	2.37576e-08	1.00442	0.444	0.262	0.000558636	MTDH-CD8-C3	IGKV3-11
FTH11	8.68358e-06	0.543417	0.97	0.984	0.204186	MTDH-CD8-C3	FTH1
IGHV4-391	9.21235e-06	1.06839	0.241	0.123	0.216619	MTDH-CD8-C3	IGHV4-39
IGKV1-81	3.40291e-05	0.718562	0.12	0.044	0.800159	MTDH-CD8-C3	IGKV1-8
IGLV3-251	5.77872e-05	0.961331	0.256	0.142	1	MTDH-CD8-C3	IGLV3-25
IGLV3-11	8.90191e-05	0.905354	0.195	0.098	1	MTDH-CD8-C3	IGLV3-1
IGHV1-461	0.000129268	1.04571	0.203	0.105	1	MTDH-CD8-C3	IGHV1-46
IGHV3-301	0.000191963	0.512692	0.165	0.078	1	MTDH-CD8-C3	IGHV3-30
IGHV3-211	0.000203076	0.741702	0.188	0.096	1	MTDH-CD8-C3	IGHV3-21
IGHV1-2	0.000259642	0.807059	0.15	0.071	1	MTDH-CD8-C3	IGHV1-2
MS4A1	0.000341859	0.783068	0.12	0.05	1	MTDH-CD8-C3	MS4A1
IGKC1	0.000367851	0.728562	0.256	0.151	1	MTDH-CD8-C3	IGKC
IGHV3-231	0.000555274	1.22118	0.165	0.085	1	MTDH-CD8-C3	IGHV3-23
IGLV2-231	0.000561805	0.598849	0.18	0.094	1	MTDH-CD8-C3	IGLV2-23
CD79A	0.001107	1.09853	0.18	0.102	1	MTDH-CD8-C3	CD79A
CRIP2	0.00150698	0.792679	0.12	0.057	1	MTDH-CD8-C3	CRIP2
IGLV1-44	0.00198845	1.6942	0.173	0.097	1	MTDH-CD8-C3	IGLV1-44
TM4SF1	0.00202835	0.806267	0.12	0.059	1	MTDH-CD8-C3	TM4SF1
IGKV3D-111	0.00241011	0.641143	0.105	0.048	1	MTDH-CD8-C3	IGKV3D-11
IRF2BP2	0.00332105	0.851904	0.173	0.103	1	MTDH-CD8-C3	IRF2BP2
FOS	0.00363319	0.876804	0.504	0.48	1	MTDH-CD8-C3	FOS
JUNB1	0.00493096	0.622377	0.774	0.81	1	MTDH-CD8-C3	JUNB
IGLV1-471	0.00529478	0.542752	0.128	0.068	1	MTDH-CD8-C3	IGLV1-47
SLC2A3	0.00801975	0.778839	0.368	0.316	1	MTDH-CD8-C3	SLC2A3
LAMTOR1	3.04682e-41	1.9629	1	0.374	7.1643e-37	LAMTOR1-CD8-C4	LAMTOR1
CTB-133G6.1	4.10843e-06	0.651981	0.131	0.029	0.0966055	LAMTOR1-CD8-C4	CTB-133G6.1
CH17-224D4.21	1.20586e-05	0.799913	0.23	0.077	0.283545	LAMTOR1-CD8-C4	CH17-224D4.2
IGLV3-252	9.34602e-05	1.0145	0.311	0.144	1	LAMTOR1-CD8-C4	IGLV3-25
IGKV1-92	0.000139387	0.763827	0.41	0.221	1	LAMTOR1-CD8-C4	IGKV1-9
CD242	0.000151271	1.19242	0.508	0.322	1	LAMTOR1-CD8-C4	CD24
IGKV3-152	0.000219454	1.04451	0.443	0.26	1	LAMTOR1-CD8-C4	IGKV3-15
IGKV3-202	0.000247843	0.780483	0.508	0.315	1	LAMTOR1-CD8-C4	IGKV3-20
IGKV4-12	0.000458274	1.24298	0.459	0.293	1	LAMTOR1-CD8-C4	IGKV4-1
IGLV1-402	0.000792264	1.02513	0.361	0.213	1	LAMTOR1-CD8-C4	IGLV1-40
MS4A11	0.000824069	0.89124	0.148	0.051	1	LAMTOR1-CD8-C4	MS4A1
IGHV3-232	0.00138944	0.846927	0.197	0.086	1	LAMTOR1-CD8-C4	IGHV3-23
IGKV1-52	0.00196003	0.974219	0.377	0.227	1	LAMTOR1-CD8-C4	IGKV1-5
TNFRSF41	0.00252999	1.31802	0.295	0.166	1	LAMTOR1-CD8-C4	TNFRSF4
XPO4	0.00291265	0.93236	0.197	0.094	1	LAMTOR1-CD8-C4	XPO4
IGHV1-462	0.00474254	0.877777	0.213	0.107	1	LAMTOR1-CD8-C4	IGHV1-46
IGKV3-112	0.00613201	0.6649	0.393	0.267	1	LAMTOR1-CD8-C4	IGKV3-11
SYNGR2	0.00648696	0.725747	0.541	0.486	1	LAMTOR1-CD8-C4	SYNGR2
ITM2C1	1.09261e-37	2.1787	1	0.264	2.56916e-33	ITM2C-CD8-C5	ITM2C
IGKV1-27	2.15191e-05	0.567941	0.111	0.02	0.506	ITM2C-CD8-C5	IGKV1-27
LYZ	0.000293784	0.665757	0.178	0.055	1	ITM2C-CD8-C5	LYZ
IGKV3-153	0.000595461	1.31405	0.467	0.261	1	ITM2C-CD8-C5	IGKV3-15
TRBV9	0.000902782	0.798946	0.222	0.082	1	ITM2C-CD8-C5	TRBV9
ABCD4	0.00122276	0.883914	0.2	0.079	1	ITM2C-CD8-C5	ABCD4
IGHV6-12	0.00306264	1.99283	0.267	0.127	1	ITM2C-CD8-C5	IGHV6-1
IGLV2-232	0.0031338	0.830001	0.222	0.096	1	ITM2C-CD8-C5	IGLV2-23
CD37	0.00321083	0.630119	0.8	0.72	1	ITM2C-CD8-C5	CD37
CYCS	0.00427301	0.568244	0.578	0.456	1	ITM2C-CD8-C5	CYCS
IGKV3-203	0.00630558	1.07954	0.467	0.317	1	ITM2C-CD8-C5	IGKV3-20

## Sheet: CD4
	p_val	avg_log2FC	pct.1	pct.2	p_val_adj	cluster	gene
IRF2	6.49574e-159	1.24375	0.313	0.001	1.52741e-154	GZMB-CD4-C1	IRF2
ITM2C	1.77783e-154	1.55312	0.305	0	4.1804e-150	GZMB-CD4-C1	ITM2C
GZMB	6.72368e-106	2.06705	0.221	0	1.58101e-101	GZMB-CD4-C1	GZMB
HSF1	2.61367e-87	0.783726	0.297	0.058	6.14578e-83	GZMB-CD4-C1	HSF1
ATP6V0E2	2.74238e-79	0.715973	0.308	0.073	6.44843e-75	GZMB-CD4-C1	ATP6V0E2
NKG7	6.86262e-78	1.31147	0.453	0.207	1.61368e-73	GZMB-CD4-C1	NKG7
VDAC3	1.85248e-75	0.730385	0.26	0.049	4.35592e-71	GZMB-CD4-C1	VDAC3
CD8A	5.83297e-61	0.987337	0.429	0.207	1.37156e-56	GZMB-CD4-C1	CD8A
CCL5	3.75043e-56	0.973234	0.651	0.471	8.81877e-52	GZMB-CD4-C1	CCL5
LAMTOR1	6.56815e-47	0.505707	0.37	0.166	1.54444e-42	GZMB-CD4-C1	LAMTOR1
CCL4	1.37836e-46	0.970483	0.413	0.223	3.24108e-42	GZMB-CD4-C1	CCL4
CD8B	5.00658e-45	0.754446	0.369	0.181	1.17725e-40	GZMB-CD4-C1	CD8B
GZMH	5.99201e-43	0.918063	0.191	0.054	1.40896e-38	GZMB-CD4-C1	GZMH
GZMA	1.08436e-41	0.730167	0.476	0.292	2.54976e-37	GZMB-CD4-C1	GZMA
APOBEC3G	3.76266e-37	0.563341	0.404	0.222	8.84753e-33	GZMB-CD4-C1	APOBEC3G
PRF1	2.5476e-36	0.635332	0.287	0.132	5.99044e-32	GZMB-CD4-C1	PRF1
MTDH	2.07727e-35	0.379757	0.586	0.37	4.88448e-31	GZMB-CD4-C1	MTDH
ACTB	9.90228e-34	0.240097	0.999	0.999	2.32842e-29	GZMB-CD4-C1	ACTB
LAG3	3.63091e-32	0.656406	0.288	0.141	8.53773e-28	GZMB-CD4-C1	LAG3
CD74	2.76063e-31	0.366515	0.947	0.898	6.49133e-27	GZMB-CD4-C1	CD74
CTSW	2.82041e-31	0.617671	0.358	0.202	6.63192e-27	GZMB-CD4-C1	CTSW
LY6E	1.80447e-30	0.45456	0.759	0.628	4.24302e-26	GZMB-CD4-C1	LY6E
CST7	1.0195e-29	0.510434	0.6	0.44	2.39726e-25	GZMB-CD4-C1	CST7
KLRD1	2.47494e-29	0.590212	0.158	0.052	5.81958e-25	GZMB-CD4-C1	KLRD1
ZNF683	2.88946e-29	0.724857	0.208	0.088	6.79429e-25	GZMB-CD4-C1	ZNF683
RP11-291B21.2	7.21839e-28	0.740546	0.179	0.07	1.69733e-23	GZMB-CD4-C1	RP11-291B21.2
HLA-C	4.24886e-25	0.228672	0.996	0.98	9.99078e-21	GZMB-CD4-C1	HLA-C
ISG15	1.26635e-24	0.533206	0.542	0.4	2.97769e-20	GZMB-CD4-C1	ISG15
PFN1	1.83277e-24	0.242097	0.985	0.956	4.30958e-20	GZMB-CD4-C1	PFN1
SH3BGRL3	1.91802e-24	0.250304	0.968	0.938	4.51002e-20	GZMB-CD4-C1	SH3BGRL3
PTMS	1.25264e-23	0.459794	0.257	0.136	2.94545e-19	GZMB-CD4-C1	PTMS
SHARPIN	3.67214e-23	0.323921	0.192	0.085	8.63468e-19	GZMB-CD4-C1	SHARPIN
PSMB9	4.94187e-23	0.323571	0.78	0.662	1.16203e-18	GZMB-CD4-C1	PSMB9
HLA-DPA1	8.35662e-23	0.405065	0.534	0.384	1.96498e-18	GZMB-CD4-C1	HLA-DPA1
IFITM2	9.30207e-23	0.341359	0.77	0.649	2.18729e-18	GZMB-CD4-C1	IFITM2
OASL	2.58635e-22	0.435777	0.283	0.16	6.08155e-18	GZMB-CD4-C1	OASL
TMSB4X	3.5284e-22	0.165998	1	1	8.29668e-18	GZMB-CD4-C1	TMSB4X
GAPDH	6.16624e-22	0.264206	0.98	0.955	1.44993e-17	GZMB-CD4-C1	GAPDH
ARPC2	6.74681e-22	0.256949	0.889	0.794	1.58644e-17	GZMB-CD4-C1	ARPC2
BST2	1.27168e-21	0.350661	0.544	0.393	2.99023e-17	GZMB-CD4-C1	BST2
CLIC3	5.39052e-21	0.408025	0.129	0.047	1.26753e-16	GZMB-CD4-C1	CLIC3
MT2A	1.0876e-20	0.31955	0.629	0.487	2.55738e-16	GZMB-CD4-C1	MT2A
IFI6	1.94428e-20	0.42061	0.449	0.311	4.57178e-16	GZMB-CD4-C1	IFI6
HLA-DRB1	1.94845e-20	0.335681	0.534	0.381	4.58158e-16	GZMB-CD4-C1	HLA-DRB1
ID2	4.04539e-20	0.351381	0.386	0.249	9.51234e-16	GZMB-CD4-C1	ID2
TAF9	6.84831e-20	0.281224	0.186	0.088	1.61031e-15	GZMB-CD4-C1	TAF9
HCST	3.87353e-19	0.282893	0.753	0.613	9.10822e-15	GZMB-CD4-C1	HCST
GNLY	4.49039e-19	1.18587	0.121	0.047	1.05587e-14	GZMB-CD4-C1	GNLY
MYL6	5.35225e-19	0.23289	0.912	0.83	1.25853e-14	GZMB-CD4-C1	MYL6
MYL12A	5.40968e-19	0.239645	0.916	0.833	1.27203e-14	GZMB-CD4-C1	MYL12A
HLA-DPB1	5.88391e-19	0.296862	0.518	0.368	1.38354e-14	GZMB-CD4-C1	HLA-DPB1
UBE2L6	6.53492e-19	0.312218	0.507	0.358	1.53662e-14	GZMB-CD4-C1	UBE2L6
TAP1	1.11185e-18	0.287539	0.563	0.417	2.6144e-14	GZMB-CD4-C1	TAP1
APOBEC3C	1.16086e-18	0.325207	0.27	0.157	2.72964e-14	GZMB-CD4-C1	APOBEC3C
COX5A	1.60339e-18	0.366561	0.55	0.413	3.77021e-14	GZMB-CD4-C1	COX5A
SLA2	1.98316e-18	0.359061	0.264	0.152	4.66321e-14	GZMB-CD4-C1	SLA2
DUSP4	2.49497e-18	0.350538	0.51	0.378	5.86668e-14	GZMB-CD4-C1	DUSP4
HLA-DRB5	3.9417e-18	0.324192	0.414	0.282	9.26851e-14	GZMB-CD4-C1	HLA-DRB5
PLSCR1	5.28648e-18	0.306241	0.218	0.117	1.24306e-13	GZMB-CD4-C1	PLSCR1
C12orf75	5.99141e-18	0.311508	0.297	0.182	1.40882e-13	GZMB-CD4-C1	C12orf75
DUSP2	8.9694e-18	0.32172	0.744	0.647	2.10906e-13	GZMB-CD4-C1	DUSP2
MIR4435-2HG	1.22007e-17	0.216646	0.211	0.111	2.86888e-13	GZMB-CD4-C1	MIR4435-2HG
TYMP	1.72101e-17	0.348924	0.387	0.263	4.04678e-13	GZMB-CD4-C1	TYMP
MATK	3.12797e-17	0.358205	0.151	0.07	7.35511e-13	GZMB-CD4-C1	MATK
CHST12	4.0704e-17	0.335044	0.284	0.174	9.57115e-13	GZMB-CD4-C1	CHST12
LINC00152	5.2485e-17	0.249395	0.293	0.179	1.23413e-12	GZMB-CD4-C1	LINC00152
CXCR3	5.80723e-17	0.280536	0.413	0.281	1.36551e-12	GZMB-CD4-C1	CXCR3
CD38	6.06153e-17	0.334555	0.191	0.101	1.42531e-12	GZMB-CD4-C1	CD38
CLIC1	7.72405e-17	0.243225	0.783	0.664	1.81623e-12	GZMB-CD4-C1	CLIC1
ACTG1	7.87369e-17	0.211603	0.975	0.959	1.85142e-12	GZMB-CD4-C1	ACTG1
HLA-A	7.9775e-17	0.174639	0.996	0.984	1.87583e-12	GZMB-CD4-C1	HLA-A
LGALS3	1.71845e-16	0.336167	0.304	0.193	4.04076e-12	GZMB-CD4-C1	LGALS3
CCL4L2	1.7741e-16	0.591207	0.18	0.096	4.17161e-12	GZMB-CD4-C1	CCL4L2
HLA-B	2.02283e-16	0.143167	0.998	0.994	4.75649e-12	GZMB-CD4-C1	HLA-B
PPP1CA	2.35269e-16	0.254248	0.576	0.43	5.5321e-12	GZMB-CD4-C1	PPP1CA
REEP5	2.55497e-16	0.241822	0.379	0.252	6.00776e-12	GZMB-CD4-C1	REEP5
LGALS1	2.84729e-16	0.475405	0.333	0.226	6.69511e-12	GZMB-CD4-C1	LGALS1
CCL3	2.88923e-16	0.846451	0.119	0.051	6.79373e-12	GZMB-CD4-C1	CCL3
MX1	3.33051e-16	0.337571	0.428	0.306	7.83136e-12	GZMB-CD4-C1	MX1
POMP	3.7139e-16	0.239615	0.42	0.285	8.73287e-12	GZMB-CD4-C1	POMP
PSMB8	5.63044e-16	0.241712	0.588	0.45	1.32394e-11	GZMB-CD4-C1	PSMB8
CTSC	5.76001e-16	0.215425	0.404	0.273	1.35441e-11	GZMB-CD4-C1	CTSC
CXCR6	5.93354e-16	0.294653	0.215	0.121	1.39521e-11	GZMB-CD4-C1	CXCR6
IFI35	6.14645e-16	0.328588	0.254	0.153	1.44528e-11	GZMB-CD4-C1	IFI35
IDH2	7.77746e-16	0.286606	0.416	0.288	1.82879e-11	GZMB-CD4-C1	IDH2
LSP1	8.58409e-16	0.242776	0.783	0.659	2.01846e-11	GZMB-CD4-C1	LSP1
ZYX	9.50182e-16	0.277736	0.558	0.416	2.23426e-11	GZMB-CD4-C1	ZYX
DRAP1	9.54058e-16	0.261514	0.611	0.478	2.24337e-11	GZMB-CD4-C1	DRAP1
PSMB10	5.00459e-15	0.260681	0.517	0.382	1.17678e-10	GZMB-CD4-C1	PSMB10
FABP5	5.51795e-15	0.286591	0.213	0.123	1.29749e-10	GZMB-CD4-C1	FABP5
IFITM1	5.81923e-15	0.254658	0.942	0.89	1.36833e-10	GZMB-CD4-C1	IFITM1
S100A6	8.44641e-15	0.224768	0.782	0.677	1.98609e-10	GZMB-CD4-C1	S100A6
HLA-DMA	9.26873e-15	0.201757	0.202	0.112	2.17945e-10	GZMB-CD4-C1	HLA-DMA
CLEC2B	9.68051e-15	0.303083	0.445	0.323	2.27628e-10	GZMB-CD4-C1	CLEC2B
GLIPR2	1.29021e-14	0.252512	0.245	0.148	3.0338e-10	GZMB-CD4-C1	GLIPR2
RSAD2	1.41985e-14	0.303843	0.127	0.059	3.33864e-10	GZMB-CD4-C1	RSAD2
TPM4	1.49919e-14	0.267948	0.38	0.261	3.5252e-10	GZMB-CD4-C1	TPM4
SAMD9L	1.54299e-14	0.257018	0.279	0.177	3.62819e-10	GZMB-CD4-C1	SAMD9L
IL2RB	1.77195e-14	0.276056	0.236	0.141	4.16657e-10	GZMB-CD4-C1	IL2RB
PYCARD	3.27656e-14	0.231653	0.278	0.173	7.7045e-10	GZMB-CD4-C1	PYCARD
CD52	3.35107e-14	0.207768	0.903	0.834	7.8797e-10	GZMB-CD4-C1	CD52
HLA-DQA1	3.47767e-14	0.31802	0.237	0.146	8.17738e-10	GZMB-CD4-C1	HLA-DQA1
IRF7	3.67461e-14	0.293257	0.367	0.254	8.64049e-10	GZMB-CD4-C1	IRF7
RBCK1	4.24467e-14	0.208296	0.419	0.292	9.98092e-10	GZMB-CD4-C1	RBCK1
OAS1	4.99646e-14	0.253885	0.254	0.157	1.17487e-09	GZMB-CD4-C1	OAS1
C5orf56	5.47755e-14	0.212924	0.29	0.184	1.28799e-09	GZMB-CD4-C1	C5orf56
HAVCR2	5.99602e-14	0.318103	0.108	0.047	1.4099e-09	GZMB-CD4-C1	HAVCR2
NOP10	6.19482e-14	0.21033	0.334	0.22	1.45665e-09	GZMB-CD4-C1	NOP10
COTL1	7.58039e-14	0.255509	0.78	0.692	1.78245e-09	GZMB-CD4-C1	COTL1
PTPN22	8.10031e-14	0.254745	0.299	0.195	1.90471e-09	GZMB-CD4-C1	PTPN22
GNG2	9.29402e-14	0.251976	0.345	0.236	2.1854e-09	GZMB-CD4-C1	GNG2
EIF2AK2	9.79729e-14	0.265754	0.321	0.214	2.30373e-09	GZMB-CD4-C1	EIF2AK2
EPSTI1	1.00277e-13	0.226144	0.382	0.265	2.35792e-09	GZMB-CD4-C1	EPSTI1
RAC2	1.13378e-13	0.192799	0.896	0.822	2.66598e-09	GZMB-CD4-C1	RAC2
GNG5	1.13498e-13	0.235995	0.552	0.422	2.66879e-09	GZMB-CD4-C1	GNG5
MT1E	1.27548e-13	0.20468	0.141	0.071	2.99916e-09	GZMB-CD4-C1	MT1E
JAKMIP1	1.28438e-13	0.222402	0.111	0.049	3.02009e-09	GZMB-CD4-C1	JAKMIP1
SASH3	1.42323e-13	0.242574	0.316	0.209	3.34659e-09	GZMB-CD4-C1	SASH3
PSME2	1.89688e-13	0.249648	0.636	0.516	4.46033e-09	GZMB-CD4-C1	PSME2
RAB27A	2.19171e-13	0.205179	0.236	0.144	5.15359e-09	GZMB-CD4-C1	RAB27A
ARPC5L	2.84906e-13	0.237311	0.359	0.246	6.69929e-09	GZMB-CD4-C1	ARPC5L
S100A4	2.86597e-13	0.26172	0.808	0.726	6.73903e-09	GZMB-CD4-C1	S100A4
TWF2	3.30736e-13	0.210991	0.304	0.198	7.77693e-09	GZMB-CD4-C1	TWF2
ANXA2	5.75502e-13	0.22748	0.363	0.252	1.35324e-08	GZMB-CD4-C1	ANXA2
HOPX	7.41967e-13	0.389114	0.211	0.131	1.74466e-08	GZMB-CD4-C1	HOPX
MSN	7.90257e-13	0.231766	0.418	0.296	1.85821e-08	GZMB-CD4-C1	MSN
CKLF	8.40408e-13	0.200906	0.215	0.129	1.97614e-08	GZMB-CD4-C1	CKLF
LCP1	9.05063e-13	0.229806	0.539	0.413	2.12817e-08	GZMB-CD4-C1	LCP1
RBPJ	9.09604e-13	0.289549	0.321	0.22	2.13884e-08	GZMB-CD4-C1	RBPJ
GYG1	9.28296e-13	0.211555	0.206	0.122	2.1828e-08	GZMB-CD4-C1	GYG1
ACP5	9.53715e-13	0.325227	0.22	0.134	2.24257e-08	GZMB-CD4-C1	ACP5
XCL1	1.30052e-12	0.26867	0.152	0.082	3.05804e-08	GZMB-CD4-C1	XCL1
PMAIP1	1.52564e-12	0.240411	0.262	0.171	3.5874e-08	GZMB-CD4-C1	PMAIP1
HSPB11	1.7485e-12	0.178265	0.214	0.127	4.11143e-08	GZMB-CD4-C1	HSPB11
PPP1R18	1.86972e-12	0.204557	0.435	0.311	4.39645e-08	GZMB-CD4-C1	PPP1R18
IFNG	1.96152e-12	0.454158	0.176	0.103	4.61232e-08	GZMB-CD4-C1	IFNG
FKBP1A	2.02236e-12	0.21808	0.487	0.36	4.75537e-08	GZMB-CD4-C1	FKBP1A
CFL1	2.5578e-12	0.155901	0.95	0.905	6.0144e-08	GZMB-CD4-C1	CFL1
XAF1	2.58299e-12	0.211834	0.325	0.22	6.07365e-08	GZMB-CD4-C1	XAF1
MAD2L2	5.83847e-12	0.20115	0.161	0.09	1.37286e-07	GZMB-CD4-C1	MAD2L2
ITGB1BP1	6.24899e-12	0.189593	0.238	0.15	1.46939e-07	GZMB-CD4-C1	ITGB1BP1
PRELID1	6.88126e-12	0.193475	0.523	0.397	1.61806e-07	GZMB-CD4-C1	PRELID1
CORO1A	7.94367e-12	0.176736	0.889	0.82	1.86788e-07	GZMB-CD4-C1	CORO1A
PSMA7	8.60003e-12	0.211499	0.695	0.584	2.02221e-07	GZMB-CD4-C1	PSMA7
PPP1R12A	1.2915e-11	0.180679	0.347	0.24	3.03684e-07	GZMB-CD4-C1	PPP1R12A
PGAM1	1.44628e-11	0.193988	0.482	0.363	3.40078e-07	GZMB-CD4-C1	PGAM1
PTTG1	1.72407e-11	0.208313	0.227	0.143	4.05398e-07	GZMB-CD4-C1	PTTG1
GUK1	1.8909e-11	0.216933	0.649	0.523	4.44627e-07	GZMB-CD4-C1	GUK1
FAM49B	2.34384e-11	0.1911	0.393	0.278	5.51132e-07	GZMB-CD4-C1	FAM49B
CRTAM	2.66611e-11	0.329263	0.137	0.076	6.26909e-07	GZMB-CD4-C1	CRTAM
SURF4	2.71756e-11	0.220766	0.24	0.155	6.39008e-07	GZMB-CD4-C1	SURF4
CMPK2	3.52399e-11	0.179071	0.136	0.073	8.28631e-07	GZMB-CD4-C1	CMPK2
CMC2	3.77535e-11	0.154928	0.249	0.159	8.87736e-07	GZMB-CD4-C1	CMC2
CAPN2	3.85207e-11	0.157348	0.268	0.173	9.05776e-07	GZMB-CD4-C1	CAPN2
CD63	3.90855e-11	0.271924	0.311	0.217	9.19057e-07	GZMB-CD4-C1	CD63
CASP4	4.09647e-11	0.192134	0.324	0.222	9.63244e-07	GZMB-CD4-C1	CASP4
CTSD	4.25832e-11	0.2354	0.461	0.349	1.0013e-06	GZMB-CD4-C1	CTSD
SHFM1	4.34308e-11	0.185594	0.413	0.297	1.02123e-06	GZMB-CD4-C1	SHFM1
DR1	5.03413e-11	0.190823	0.212	0.132	1.18372e-06	GZMB-CD4-C1	DR1
GZMM	5.05149e-11	0.242699	0.381	0.278	1.18781e-06	GZMB-CD4-C1	GZMM
DOK2	5.12563e-11	0.182665	0.407	0.293	1.20524e-06	GZMB-CD4-C1	DOK2
ARHGAP9	5.13142e-11	0.20625	0.366	0.26	1.2066e-06	GZMB-CD4-C1	ARHGAP9
DAXX	5.56237e-11	0.180324	0.187	0.113	1.30794e-06	GZMB-CD4-C1	DAXX
IFIT1	7.29733e-11	0.224876	0.12	0.063	1.71589e-06	GZMB-CD4-C1	IFIT1
IFI27	8.29605e-11	0.721156	0.171	0.105	1.95073e-06	GZMB-CD4-C1	IFI27
CCDC85B	8.33226e-11	0.203304	0.489	0.369	1.95925e-06	GZMB-CD4-C1	CCDC85B
VASP	8.6844e-11	0.154025	0.294	0.197	2.04205e-06	GZMB-CD4-C1	VASP
CPNE7	8.7363e-11	0.206677	0.11	0.056	2.05425e-06	GZMB-CD4-C1	CPNE7
DNAJC1	9.13169e-11	0.145934	0.274	0.181	2.14722e-06	GZMB-CD4-C1	DNAJC1
DCUN1D5	1.07349e-10	0.165841	0.131	0.071	2.52421e-06	GZMB-CD4-C1	DCUN1D5
RARRES3	1.1389e-10	0.227236	0.733	0.635	2.67801e-06	GZMB-CD4-C1	RARRES3
ACTN4	1.30421e-10	0.211235	0.222	0.143	3.06671e-06	GZMB-CD4-C1	ACTN4
SP100	1.45395e-10	0.206362	0.537	0.42	3.41883e-06	GZMB-CD4-C1	SP100
SEC61B	1.56643e-10	0.17123	0.523	0.398	3.68331e-06	GZMB-CD4-C1	SEC61B
TBCD	1.58002e-10	0.20061	0.113	0.059	3.71527e-06	GZMB-CD4-C1	TBCD
TXN	1.84838e-10	0.192707	0.417	0.312	4.34628e-06	GZMB-CD4-C1	TXN
GBP1	1.86767e-10	0.194177	0.307	0.214	4.39163e-06	GZMB-CD4-C1	GBP1
CD99	1.89985e-10	0.162207	0.75	0.64	4.46732e-06	GZMB-CD4-C1	CD99
ITGAE	1.988e-10	0.178207	0.174	0.104	4.67459e-06	GZMB-CD4-C1	ITGAE
SH3BP1	2.16017e-10	0.161614	0.305	0.208	5.07943e-06	GZMB-CD4-C1	SH3BP1
EIF6	2.1943e-10	0.178268	0.176	0.107	5.15968e-06	GZMB-CD4-C1	EIF6
TPST2	2.21705e-10	0.187861	0.224	0.145	5.21316e-06	GZMB-CD4-C1	TPST2
CXCL13	2.26361e-10	0.350227	0.191	0.122	5.32266e-06	GZMB-CD4-C1	CXCL13
APOBEC3H	2.35969e-10	0.187589	0.109	0.055	5.54859e-06	GZMB-CD4-C1	APOBEC3H
LSM2	2.6297e-10	0.172232	0.325	0.226	6.18348e-06	GZMB-CD4-C1	LSM2
CLTB	2.9109e-10	0.162041	0.334	0.235	6.84468e-06	GZMB-CD4-C1	CLTB
ISG20	2.92612e-10	0.213822	0.696	0.594	6.88048e-06	GZMB-CD4-C1	ISG20
DDX60	3.03225e-10	0.185	0.135	0.075	7.13003e-06	GZMB-CD4-C1	DDX60
IFI16	3.05718e-10	0.212619	0.414	0.309	7.18866e-06	GZMB-CD4-C1	IFI16
MRPL41	3.10676e-10	0.164672	0.329	0.23	7.30523e-06	GZMB-CD4-C1	MRPL41
CD7	3.22544e-10	0.249798	0.727	0.636	7.5843e-06	GZMB-CD4-C1	CD7
ADA	3.38478e-10	0.159989	0.157	0.092	7.95897e-06	GZMB-CD4-C1	ADA
TIMM17B	3.39256e-10	0.178538	0.201	0.127	7.97727e-06	GZMB-CD4-C1	TIMM17B
RHOA	3.84787e-10	0.169326	0.812	0.708	9.04787e-06	GZMB-CD4-C1	RHOA
TAPBP	3.92837e-10	0.144916	0.474	0.35	9.23717e-06	GZMB-CD4-C1	TAPBP
UBE2N	3.94993e-10	0.125107	0.34	0.236	9.28786e-06	GZMB-CD4-C1	UBE2N
IKZF3	3.95445e-10	0.230676	0.278	0.193	9.2985e-06	GZMB-CD4-C1	IKZF3
COX7B	4.32089e-10	0.157705	0.4	0.289	1.01602e-05	GZMB-CD4-C1	COX7B
PSMD7	4.49211e-10	0.178215	0.27	0.182	1.05627e-05	GZMB-CD4-C1	PSMD7
AGTRAP	4.60347e-10	0.2055	0.195	0.123	1.08246e-05	GZMB-CD4-C1	AGTRAP
RUNX3	4.91907e-10	0.191199	0.259	0.174	1.15667e-05	GZMB-CD4-C1	RUNX3
JOSD2	4.98966e-10	0.136292	0.163	0.096	1.17327e-05	GZMB-CD4-C1	JOSD2
TESC	5.02573e-10	0.172438	0.132	0.074	1.18175e-05	GZMB-CD4-C1	TESC
XCL2	5.0323e-10	0.262022	0.112	0.06	1.1833e-05	GZMB-CD4-C1	XCL2
CLTA	5.49443e-10	0.148427	0.355	0.254	1.29196e-05	GZMB-CD4-C1	CLTA
COA3	5.82934e-10	0.170393	0.164	0.097	1.37071e-05	GZMB-CD4-C1	COA3
MT1F	6.28633e-10	0.205835	0.159	0.096	1.47817e-05	GZMB-CD4-C1	MT1F
TRAPPC1	6.34979e-10	0.186058	0.529	0.414	1.49309e-05	GZMB-CD4-C1	TRAPPC1
NDUFB4	7.68292e-10	0.166482	0.416	0.307	1.80656e-05	GZMB-CD4-C1	NDUFB4
CASP1	7.92999e-10	0.149642	0.222	0.144	1.86466e-05	GZMB-CD4-C1	CASP1
SPN	7.9586e-10	0.148971	0.221	0.143	1.87139e-05	GZMB-CD4-C1	SPN
EVL	8.71378e-10	0.157125	0.791	0.676	2.04896e-05	GZMB-CD4-C1	EVL
ALOX5AP	9.03757e-10	0.290346	0.549	0.464	2.12509e-05	GZMB-CD4-C1	ALOX5AP
SLC9A3R1	9.59671e-10	0.212798	0.522	0.411	2.25657e-05	GZMB-CD4-C1	SLC9A3R1
ABI3	1.0045e-09	0.185943	0.156	0.093	2.36198e-05	GZMB-CD4-C1	ABI3
DGUOK	1.15448e-09	0.1579	0.325	0.228	2.71464e-05	GZMB-CD4-C1	DGUOK
C4orf48	1.17e-09	0.1516	0.229	0.151	2.75113e-05	GZMB-CD4-C1	C4orf48
NUDT1	1.1931e-09	0.128277	0.148	0.086	2.80546e-05	GZMB-CD4-C1	NUDT1
AOAH	1.24285e-09	0.211255	0.113	0.061	2.92243e-05	GZMB-CD4-C1	AOAH
BECN1	1.29395e-09	0.164053	0.2	0.127	3.04259e-05	GZMB-CD4-C1	BECN1
SNX10	1.30331e-09	0.123791	0.124	0.068	3.0646e-05	GZMB-CD4-C1	SNX10
MYO1F	1.31183e-09	0.15839	0.185	0.115	3.08464e-05	GZMB-CD4-C1	MYO1F
PRDX3	1.33837e-09	0.159144	0.222	0.147	3.14704e-05	GZMB-CD4-C1	PRDX3
IFI44L	1.43153e-09	0.174928	0.333	0.244	3.36609e-05	GZMB-CD4-C1	IFI44L
MRPS18C	1.47588e-09	0.153336	0.17	0.104	3.47039e-05	GZMB-CD4-C1	MRPS18C
SRRT	1.53639e-09	0.169355	0.172	0.107	3.61268e-05	GZMB-CD4-C1	SRRT
TNFRSF1B	1.5389e-09	0.233574	0.427	0.325	3.61857e-05	GZMB-CD4-C1	TNFRSF1B
GLRX	1.55008e-09	0.162071	0.273	0.189	3.64486e-05	GZMB-CD4-C1	GLRX
NMI	1.90294e-09	0.169314	0.162	0.098	4.47458e-05	GZMB-CD4-C1	NMI
IFI44	2.09247e-09	0.150036	0.181	0.114	4.92024e-05	GZMB-CD4-C1	IFI44
HLA-DRA	2.14064e-09	0.214032	0.403	0.305	5.0335e-05	GZMB-CD4-C1	HLA-DRA
ZBP1	2.15221e-09	0.117442	0.149	0.088	5.06071e-05	GZMB-CD4-C1	ZBP1
MRPL13	2.29657e-09	0.141279	0.133	0.076	5.40015e-05	GZMB-CD4-C1	MRPL13
SLC7A5	2.35508e-09	0.176755	0.212	0.139	5.53773e-05	GZMB-CD4-C1	SLC7A5
MAP3K8	2.50833e-09	0.13921	0.176	0.11	5.89809e-05	GZMB-CD4-C1	MAP3K8
SUB1	2.79004e-09	0.169704	0.742	0.653	6.5605e-05	GZMB-CD4-C1	SUB1
GPAA1	2.80591e-09	0.148191	0.156	0.094	6.59783e-05	GZMB-CD4-C1	GPAA1
YIF1A	3.06632e-09	0.14018	0.178	0.111	7.21014e-05	GZMB-CD4-C1	YIF1A
CD69	3.19637e-09	0.200237	0.744	0.635	7.51594e-05	GZMB-CD4-C1	CD69
DENND2D	3.38006e-09	0.161563	0.416	0.309	7.94788e-05	GZMB-CD4-C1	DENND2D
COX8A	3.79222e-09	0.169956	0.573	0.461	8.91702e-05	GZMB-CD4-C1	COX8A
TMEM256	3.86889e-09	0.124492	0.172	0.107	9.0973e-05	GZMB-CD4-C1	TMEM256
ARHGAP18	3.90792e-09	0.157937	0.117	0.065	9.18908e-05	GZMB-CD4-C1	ARHGAP18
ELOVL1	4.37058e-09	0.137229	0.145	0.086	0.00010277	GZMB-CD4-C1	ELOVL1
SIRPG	4.62501e-09	0.146984	0.279	0.196	0.000108753	GZMB-CD4-C1	SIRPG
SEPT7	4.65117e-09	0.164168	0.521	0.402	0.000109368	GZMB-CD4-C1	SEPT7
SLC25A11	4.65936e-09	0.11965	0.166	0.102	0.00010956	GZMB-CD4-C1	SLC25A11
CD3G	4.67145e-09	0.170483	0.608	0.49	0.000109844	GZMB-CD4-C1	CD3G
MRPL11	4.83551e-09	0.140767	0.192	0.123	0.000113702	GZMB-CD4-C1	MRPL11
LYST	4.89751e-09	0.154097	0.214	0.14	0.00011516	GZMB-CD4-C1	LYST
HSH2D	4.98905e-09	0.118815	0.142	0.083	0.000117313	GZMB-CD4-C1	HSH2D
MRPS6	4.99664e-09	0.132921	0.331	0.236	0.000117491	GZMB-CD4-C1	MRPS6
SCP2	5.01942e-09	0.154779	0.281	0.195	0.000118027	GZMB-CD4-C1	SCP2
RNF181	5.05632e-09	0.114827	0.248	0.168	0.000118894	GZMB-CD4-C1	RNF181
VTI1B	5.06153e-09	0.11397	0.185	0.116	0.000119017	GZMB-CD4-C1	VTI1B
GPR65	5.10849e-09	0.184493	0.243	0.166	0.000120121	GZMB-CD4-C1	GPR65
PTPN7	5.42177e-09	0.171131	0.384	0.287	0.000127488	GZMB-CD4-C1	PTPN7
NAA38	5.44858e-09	0.145465	0.206	0.134	0.000128118	GZMB-CD4-C1	NAA38
C9orf142	5.45834e-09	0.140167	0.431	0.318	0.000128347	GZMB-CD4-C1	C9orf142
ATP5J	5.62909e-09	0.165529	0.445	0.336	0.000132362	GZMB-CD4-C1	ATP5J
SERPINB1	5.76557e-09	0.148563	0.344	0.249	0.000135572	GZMB-CD4-C1	SERPINB1
CBX3	5.79546e-09	0.129867	0.251	0.171	0.000136275	GZMB-CD4-C1	CBX3
CD3D	6.05158e-09	0.153801	0.821	0.742	0.000142297	GZMB-CD4-C1	CD3D
PLA2G16	6.74144e-09	0.18883	0.149	0.09	0.000158518	GZMB-CD4-C1	PLA2G16
PDIA6	6.82258e-09	0.156141	0.407	0.302	0.000160426	GZMB-CD4-C1	PDIA6
HNRNPC	7.10159e-09	0.135193	0.556	0.432	0.000166987	GZMB-CD4-C1	HNRNPC
AKIRIN2	7.17125e-09	0.139097	0.263	0.18	0.000168625	GZMB-CD4-C1	AKIRIN2
DBI	7.2386e-09	0.153635	0.44	0.335	0.000170208	GZMB-CD4-C1	DBI
SAMD9	7.25626e-09	0.115044	0.242	0.163	0.000170624	GZMB-CD4-C1	SAMD9
GSTP1	7.3294e-09	0.191717	0.456	0.35	0.000172343	GZMB-CD4-C1	GSTP1
SLF1	7.48509e-09	0.152728	0.141	0.084	0.000176004	GZMB-CD4-C1	SLF1
VAMP8	7.62238e-09	0.157142	0.526	0.409	0.000179233	GZMB-CD4-C1	VAMP8
LASP1	8.02647e-09	0.148413	0.145	0.087	0.000188734	GZMB-CD4-C1	LASP1
CDK2AP2	8.34108e-09	0.2252	0.332	0.247	0.000196132	GZMB-CD4-C1	CDK2AP2
LAMTOR5	8.42376e-09	0.137506	0.286	0.2	0.000198076	GZMB-CD4-C1	LAMTOR5
HERC5	8.48171e-09	0.19674	0.192	0.126	0.000199439	GZMB-CD4-C1	HERC5
TANK	8.66877e-09	0.113215	0.275	0.192	0.000203838	GZMB-CD4-C1	TANK
GBP2	8.9408e-09	0.129653	0.318	0.227	0.000210234	GZMB-CD4-C1	GBP2
USMG5	9.03287e-09	0.161172	0.44	0.333	0.000212399	GZMB-CD4-C1	USMG5
INSIG1	9.32064e-09	0.208551	0.149	0.091	0.000219166	GZMB-CD4-C1	INSIG1
RAB1B	1.00757e-08	0.165389	0.355	0.259	0.000236919	GZMB-CD4-C1	RAB1B
SERPINB9	1.10236e-08	0.142377	0.219	0.146	0.000259208	GZMB-CD4-C1	SERPINB9
FIBP	1.21469e-08	0.153004	0.236	0.162	0.000285622	GZMB-CD4-C1	FIBP
TMOD3	1.27771e-08	0.112406	0.223	0.147	0.000300442	GZMB-CD4-C1	TMOD3
LAP3	1.2974e-08	0.149618	0.234	0.16	0.00030507	GZMB-CD4-C1	LAP3
ANXA5	1.29827e-08	0.174999	0.321	0.233	0.000305274	GZMB-CD4-C1	ANXA5
SLFN5	1.30852e-08	0.1122	0.369	0.27	0.000307685	GZMB-CD4-C1	SLFN5
LGALS9	1.30949e-08	0.13012	0.121	0.069	0.000307913	GZMB-CD4-C1	LGALS9
SP140	1.31508e-08	0.146134	0.249	0.172	0.000309227	GZMB-CD4-C1	SP140
COX17	1.31851e-08	0.132646	0.233	0.158	0.000310035	GZMB-CD4-C1	COX17
DDA1	1.32789e-08	0.132065	0.133	0.079	0.000312241	GZMB-CD4-C1	DDA1
SSNA1	1.41004e-08	0.125162	0.29	0.204	0.000331557	GZMB-CD4-C1	SSNA1
CAPG	1.50447e-08	0.214671	0.252	0.178	0.000353761	GZMB-CD4-C1	CAPG
TPM3	1.57392e-08	0.157768	0.722	0.612	0.000370091	GZMB-CD4-C1	TPM3
OAS2	1.58014e-08	0.123836	0.153	0.094	0.000371555	GZMB-CD4-C1	OAS2
MGAT1	1.66156e-08	0.150565	0.185	0.12	0.000390699	GZMB-CD4-C1	MGAT1
ZEB2	1.73128e-08	0.147599	0.112	0.063	0.000407093	GZMB-CD4-C1	ZEB2
RASAL3	1.81386e-08	0.165792	0.288	0.205	0.000426512	GZMB-CD4-C1	RASAL3
PARP9	1.87434e-08	0.160737	0.19	0.125	0.000440732	GZMB-CD4-C1	PARP9
PSMD8	1.882e-08	0.137062	0.381	0.28	0.000442533	GZMB-CD4-C1	PSMD8
SRSF9	1.99791e-08	0.136973	0.211	0.141	0.000469787	GZMB-CD4-C1	SRSF9
GBP5	2.10381e-08	0.189249	0.363	0.274	0.000494691	GZMB-CD4-C1	GBP5
COMMD8	2.18919e-08	0.106624	0.166	0.104	0.000514767	GZMB-CD4-C1	COMMD8
JAML	2.20315e-08	0.177302	0.158	0.099	0.000518049	GZMB-CD4-C1	JAML
ADGRE5	2.2051e-08	0.185054	0.369	0.276	0.000518507	GZMB-CD4-C1	ADGRE5
CLPP	2.34971e-08	0.142244	0.312	0.222	0.00055251	GZMB-CD4-C1	CLPP
ATP5E	2.49832e-08	0.128402	0.897	0.832	0.000587454	GZMB-CD4-C1	ATP5E
PREX1	2.54717e-08	0.155883	0.123	0.073	0.000598942	GZMB-CD4-C1	PREX1
LMNB1	2.66623e-08	0.141319	0.119	0.068	0.000626937	GZMB-CD4-C1	LMNB1
CD27	2.77366e-08	0.179581	0.568	0.464	0.000652199	GZMB-CD4-C1	CD27
PARK7	2.81987e-08	0.152711	0.61	0.507	0.000663064	GZMB-CD4-C1	PARK7
CMTM3	2.98795e-08	0.114474	0.285	0.201	0.000702587	GZMB-CD4-C1	CMTM3
PLEKHJ1	3.08237e-08	0.118921	0.206	0.137	0.000724789	GZMB-CD4-C1	PLEKHJ1
TMUB2	3.08955e-08	0.134105	0.107	0.06	0.000726476	GZMB-CD4-C1	TMUB2
XRN1	3.22982e-08	0.13583	0.186	0.122	0.000759459	GZMB-CD4-C1	XRN1
HN1	3.81369e-08	0.159907	0.38	0.285	0.000896751	GZMB-CD4-C1	HN1
ROCK1	4.01342e-08	0.122279	0.325	0.236	0.000943716	GZMB-CD4-C1	ROCK1
JTB	4.12791e-08	0.121621	0.466	0.354	0.000970636	GZMB-CD4-C1	JTB
TRIM22	4.27894e-08	0.139447	0.339	0.251	0.00100615	GZMB-CD4-C1	TRIM22
DENND1B	4.29136e-08	0.143991	0.123	0.073	0.00100907	GZMB-CD4-C1	DENND1B
SUMO3	4.61208e-08	0.130107	0.277	0.197	0.00108448	GZMB-CD4-C1	SUMO3
JMJD6	4.83669e-08	0.152559	0.167	0.108	0.0011373	GZMB-CD4-C1	JMJD6
WDR1	5.4129e-08	0.11562	0.472	0.364	0.00127279	GZMB-CD4-C1	WDR1
ORMDL2	5.41913e-08	0.157313	0.166	0.107	0.00127425	GZMB-CD4-C1	ORMDL2
PSMC1	5.77219e-08	0.128071	0.192	0.127	0.00135727	GZMB-CD4-C1	PSMC1
WARS	5.9987e-08	0.149919	0.128	0.077	0.00141053	GZMB-CD4-C1	WARS
HLA-DQB1	6.12588e-08	0.173187	0.315	0.235	0.00144044	GZMB-CD4-C1	HLA-DQB1
ZFP36	6.17562e-08	0.116727	0.854	0.774	0.00145214	GZMB-CD4-C1	ZFP36
CAP1	6.2225e-08	0.121037	0.508	0.399	0.00146316	GZMB-CD4-C1	CAP1
CALM3	6.31283e-08	0.150512	0.564	0.459	0.0014844	GZMB-CD4-C1	CALM3
ARPC3	6.463e-08	0.148162	0.76	0.654	0.00151971	GZMB-CD4-C1	ARPC3
LCP2	6.81111e-08	0.131507	0.444	0.338	0.00160156	GZMB-CD4-C1	LCP2
PPIB	6.84531e-08	0.161031	0.678	0.571	0.00160961	GZMB-CD4-C1	PPIB
IFI27L2	7.5402e-08	0.132668	0.193	0.129	0.001773	GZMB-CD4-C1	IFI27L2
IFITM3	7.58745e-08	0.132648	0.343	0.256	0.00178411	GZMB-CD4-C1	IFITM3
UBL5	7.65424e-08	0.10822	0.585	0.458	0.00179982	GZMB-CD4-C1	UBL5
CHMP2A	7.83646e-08	0.113055	0.259	0.181	0.00184266	GZMB-CD4-C1	CHMP2A
PSTPIP1	7.88928e-08	0.150397	0.322	0.237	0.00185509	GZMB-CD4-C1	PSTPIP1
LSM6	7.89119e-08	0.131622	0.265	0.186	0.00185553	GZMB-CD4-C1	LSM6
PPM1G	7.9363e-08	0.126771	0.391	0.295	0.00186614	GZMB-CD4-C1	PPM1G
TXNDC17	8.01399e-08	0.132065	0.195	0.13	0.00188441	GZMB-CD4-C1	TXNDC17
CARHSP1	8.03034e-08	0.121458	0.183	0.12	0.00188825	GZMB-CD4-C1	CARHSP1
SHISA5	8.28422e-08	0.153266	0.544	0.436	0.00194795	GZMB-CD4-C1	SHISA5
SRSF2	8.31129e-08	0.145151	0.568	0.462	0.00195432	GZMB-CD4-C1	SRSF2
GNPTAB	8.47893e-08	0.143931	0.118	0.069	0.00199374	GZMB-CD4-C1	GNPTAB
EIF4G2	8.93807e-08	0.116968	0.427	0.321	0.0021017	GZMB-CD4-C1	EIF4G2
DUSP23	9.05e-08	0.126929	0.17	0.111	0.00212802	GZMB-CD4-C1	DUSP23
CD164	9.12954e-08	0.117159	0.287	0.207	0.00214672	GZMB-CD4-C1	CD164
LYRM2	9.18718e-08	0.126778	0.136	0.083	0.00216027	GZMB-CD4-C1	LYRM2
ZDHHC24	9.34876e-08	0.152692	0.146	0.093	0.00219827	GZMB-CD4-C1	ZDHHC24
G6PD	9.57112e-08	0.137237	0.107	0.061	0.00225055	GZMB-CD4-C1	G6PD
ARPC5	1.00922e-07	0.131356	0.465	0.363	0.00237308	GZMB-CD4-C1	ARPC5
VMA21	1.03507e-07	0.125858	0.117	0.069	0.00243387	GZMB-CD4-C1	VMA21
FUT8	1.04427e-07	0.124637	0.101	0.056	0.00245551	GZMB-CD4-C1	FUT8
PTPN6	1.05771e-07	0.166617	0.275	0.198	0.0024871	GZMB-CD4-C1	PTPN6
RALY	1.06885e-07	0.126061	0.477	0.366	0.0025133	GZMB-CD4-C1	RALY
CSNK1A1	1.0777e-07	0.127039	0.312	0.226	0.00253411	GZMB-CD4-C1	CSNK1A1
CHCHD2	1.11464e-07	0.142559	0.819	0.741	0.00262096	GZMB-CD4-C1	CHCHD2
MFSD10	1.12583e-07	0.126421	0.274	0.195	0.00264729	GZMB-CD4-C1	MFSD10
SLC25A39	1.12608e-07	0.109362	0.248	0.173	0.00264787	GZMB-CD4-C1	SLC25A39
MOB1A	1.12811e-07	0.13884	0.247	0.174	0.00265263	GZMB-CD4-C1	MOB1A
ATP5G3	1.13901e-07	0.124997	0.534	0.431	0.00267828	GZMB-CD4-C1	ATP5G3
PHF5A	1.15274e-07	0.108959	0.176	0.115	0.00271055	GZMB-CD4-C1	PHF5A
COX6B1	1.28735e-07	0.125708	0.611	0.5	0.00302707	GZMB-CD4-C1	COX6B1
MAP4K1	1.35931e-07	0.128253	0.2	0.136	0.00319628	GZMB-CD4-C1	MAP4K1
CCDC69	1.37687e-07	0.122151	0.165	0.107	0.00323758	GZMB-CD4-C1	CCDC69
LYPLA1	1.41181e-07	0.113746	0.174	0.114	0.00331973	GZMB-CD4-C1	LYPLA1
MRPS16	1.42719e-07	0.115542	0.18	0.119	0.0033559	GZMB-CD4-C1	MRPS16
TRAC	1.44773e-07	0.122813	0.511	0.404	0.0034042	GZMB-CD4-C1	TRAC
AC133644.2	1.47423e-07	0.212514	0.118	0.072	0.00346651	GZMB-CD4-C1	AC133644.2
KXD1	1.52769e-07	0.100073	0.225	0.154	0.00359221	GZMB-CD4-C1	KXD1
ATP5C1	1.53625e-07	0.106429	0.35	0.254	0.00361234	GZMB-CD4-C1	ATP5C1
CNTRL	1.55628e-07	0.14539	0.169	0.111	0.00365944	GZMB-CD4-C1	CNTRL
CCDC124	1.56143e-07	0.152114	0.186	0.125	0.00367156	GZMB-CD4-C1	CCDC124
WDFY1	1.58283e-07	0.117531	0.102	0.058	0.00372186	GZMB-CD4-C1	WDFY1
RABAC1	1.59919e-07	0.153187	0.454	0.355	0.00376033	GZMB-CD4-C1	RABAC1
HERPUD1	1.60508e-07	0.115608	0.491	0.389	0.00377418	GZMB-CD4-C1	HERPUD1
USP18	1.62848e-07	0.135705	0.135	0.084	0.0038292	GZMB-CD4-C1	USP18
CD2	1.66054e-07	0.127385	0.771	0.668	0.00390459	GZMB-CD4-C1	CD2
NT5C3A	1.67077e-07	0.14928	0.237	0.167	0.00392865	GZMB-CD4-C1	NT5C3A
SYNGR2	1.78915e-07	0.157973	0.398	0.306	0.00420701	GZMB-CD4-C1	SYNGR2
SRI	1.9187e-07	0.113826	0.311	0.228	0.00451163	GZMB-CD4-C1	SRI
ENO1	1.92882e-07	0.122352	0.531	0.43	0.00453542	GZMB-CD4-C1	ENO1
MYO1G	1.95428e-07	0.11009	0.18	0.12	0.00459529	GZMB-CD4-C1	MYO1G
WDR83OS	2.03632e-07	0.117467	0.48	0.371	0.00478821	GZMB-CD4-C1	WDR83OS
HM13	2.04412e-07	0.127546	0.304	0.223	0.00480654	GZMB-CD4-C1	HM13
SURF1	2.05893e-07	0.104527	0.173	0.114	0.00484136	GZMB-CD4-C1	SURF1
EIF4EBP1	2.0629e-07	0.120631	0.105	0.061	0.00485071	GZMB-CD4-C1	EIF4EBP1
GGA1	2.1026e-07	0.122823	0.125	0.077	0.00494406	GZMB-CD4-C1	GGA1
PTBP3	2.13084e-07	0.142649	0.179	0.119	0.00501047	GZMB-CD4-C1	PTBP3
CHD4	2.13935e-07	0.103128	0.165	0.108	0.00503046	GZMB-CD4-C1	CHD4
POLR2L	2.15985e-07	0.125853	0.389	0.295	0.00507868	GZMB-CD4-C1	POLR2L
POLR3GL	2.22731e-07	0.106232	0.288	0.207	0.0052373	GZMB-CD4-C1	POLR3GL
CAPZB	2.27033e-07	0.133802	0.646	0.54	0.00533846	GZMB-CD4-C1	CAPZB
TXNL1	2.31326e-07	0.137457	0.25	0.178	0.0054394	GZMB-CD4-C1	TXNL1
TBCB	2.37176e-07	0.10679	0.348	0.26	0.00557696	GZMB-CD4-C1	TBCB
GTF3C6	2.37515e-07	0.109421	0.25	0.178	0.00558493	GZMB-CD4-C1	GTF3C6
AP2S1	2.3944e-07	0.141599	0.305	0.222	0.00563018	GZMB-CD4-C1	AP2S1
UBE2I	2.4549e-07	0.121229	0.433	0.334	0.00577246	GZMB-CD4-C1	UBE2I
SUMO2	2.53233e-07	0.142875	0.804	0.721	0.00595453	GZMB-CD4-C1	SUMO2
C19orf66	2.59107e-07	0.10524	0.335	0.249	0.00609264	GZMB-CD4-C1	C19orf66
PIK3R1	2.70647e-07	0.151901	0.375	0.286	0.00636399	GZMB-CD4-C1	PIK3R1
MYH9	2.72494e-07	0.123113	0.516	0.403	0.00640741	GZMB-CD4-C1	MYH9
TMSB10	2.73472e-07	0.112395	0.996	0.991	0.00643042	GZMB-CD4-C1	TMSB10
GNB2	2.76439e-07	0.135509	0.467	0.364	0.00650019	GZMB-CD4-C1	GNB2
PSMC2	2.78162e-07	0.114592	0.144	0.091	0.00654071	GZMB-CD4-C1	PSMC2
LPXN	2.7872e-07	0.140837	0.332	0.247	0.00655382	GZMB-CD4-C1	LPXN
RGS19	2.7995e-07	0.102256	0.26	0.185	0.00658274	GZMB-CD4-C1	RGS19
RNF167	2.98315e-07	0.143879	0.38	0.289	0.00701457	GZMB-CD4-C1	RNF167
MRPS12	2.98493e-07	0.11109	0.17	0.112	0.00701877	GZMB-CD4-C1	MRPS12
AGPAT2	2.99904e-07	0.141266	0.123	0.075	0.00705193	GZMB-CD4-C1	AGPAT2
PSMB1	3.26656e-07	0.118642	0.467	0.36	0.007681	GZMB-CD4-C1	PSMB1
LCK	3.28586e-07	0.141155	0.726	0.629	0.00772637	GZMB-CD4-C1	LCK
CBLB	3.33828e-07	0.167742	0.404	0.315	0.00784964	GZMB-CD4-C1	CBLB
PHF11	3.46375e-07	0.118342	0.245	0.175	0.00814466	GZMB-CD4-C1	PHF11
WAPL	3.53032e-07	0.107275	0.162	0.107	0.0083012	GZMB-CD4-C1	WAPL
IQGAP1	3.53637e-07	0.124756	0.29	0.212	0.00831541	GZMB-CD4-C1	IQGAP1
GADD45GIP1	3.64873e-07	0.112259	0.283	0.206	0.00857963	GZMB-CD4-C1	GADD45GIP1
ITGB7	3.69774e-07	0.149444	0.229	0.162	0.00869486	GZMB-CD4-C1	ITGB7
CALR	3.70837e-07	0.166462	0.64	0.535	0.00871986	GZMB-CD4-C1	CALR
THEMIS	3.79727e-07	0.140982	0.15	0.099	0.00892891	GZMB-CD4-C1	THEMIS
YY1	3.92072e-07	0.113124	0.242	0.171	0.00921919	GZMB-CD4-C1	YY1
SPATS2L	4.12225e-07	0.10836	0.117	0.07	0.00969305	GZMB-CD4-C1	SPATS2L
C14orf1	4.1709e-07	0.13608	0.141	0.09	0.00980746	GZMB-CD4-C1	C14orf1
TRAFD1	4.32901e-07	0.104955	0.106	0.062	0.0101792	GZMB-CD4-C1	TRAFD1
OAS3	4.46822e-07	0.158694	0.129	0.082	0.0105066	GZMB-CD4-C1	OAS3
TMUB1	4.50875e-07	0.1074	0.273	0.195	0.0106019	GZMB-CD4-C1	TMUB1
DENR	4.64223e-07	0.108704	0.156	0.101	0.0109157	GZMB-CD4-C1	DENR
ADRM1	4.71966e-07	0.119319	0.296	0.218	0.0110978	GZMB-CD4-C1	ADRM1
RRP1B	4.77202e-07	0.112779	0.156	0.101	0.0112209	GZMB-CD4-C1	RRP1B
PHYKPL	4.84701e-07	0.108699	0.235	0.166	0.0113973	GZMB-CD4-C1	PHYKPL
SERBP1	5.00605e-07	0.146815	0.541	0.434	0.0117712	GZMB-CD4-C1	SERBP1
TMEM50A	5.02719e-07	0.136118	0.467	0.367	0.0118209	GZMB-CD4-C1	TMEM50A
RBMS1	5.03652e-07	0.127702	0.25	0.179	0.0118429	GZMB-CD4-C1	RBMS1
DYNLRB1	5.23704e-07	0.105933	0.418	0.321	0.0123144	GZMB-CD4-C1	DYNLRB1
CARD16	5.36247e-07	0.116368	0.324	0.244	0.0126093	GZMB-CD4-C1	CARD16
NDUFS3	5.4193e-07	0.107216	0.192	0.132	0.0127429	GZMB-CD4-C1	NDUFS3
CDIP1	5.8251e-07	0.105254	0.107	0.064	0.0136971	GZMB-CD4-C1	CDIP1
TXN2	5.92507e-07	0.145534	0.231	0.164	0.0139322	GZMB-CD4-C1	TXN2
SH2D2A	5.95627e-07	0.169923	0.371	0.288	0.0140056	GZMB-CD4-C1	SH2D2A
TMEM140	6.25008e-07	0.111565	0.137	0.087	0.0146964	GZMB-CD4-C1	TMEM140
TSPO	6.29991e-07	0.120383	0.509	0.408	0.0148136	GZMB-CD4-C1	TSPO
CRELD2	6.39356e-07	0.122427	0.151	0.1	0.0150338	GZMB-CD4-C1	CRELD2
PAFAH1B3	6.44249e-07	0.100294	0.13	0.082	0.0151489	GZMB-CD4-C1	PAFAH1B3
PQLC3	6.57e-07	0.117482	0.16	0.106	0.0154487	GZMB-CD4-C1	PQLC3
MIEN1	6.72146e-07	0.105037	0.255	0.182	0.0158048	GZMB-CD4-C1	MIEN1
YWHAH	6.97132e-07	0.134159	0.192	0.132	0.0163924	GZMB-CD4-C1	YWHAH
RAD23A	7.80689e-07	0.125751	0.37	0.281	0.0183571	GZMB-CD4-C1	RAD23A
NUCB2	7.83319e-07	0.15552	0.259	0.19	0.018419	GZMB-CD4-C1	NUCB2
FAM32A	7.96984e-07	0.100495	0.179	0.121	0.0187403	GZMB-CD4-C1	FAM32A
PDCD1	8.1245e-07	0.155321	0.185	0.128	0.0191039	GZMB-CD4-C1	PDCD1
HACD4	8.94209e-07	0.113593	0.143	0.093	0.0210264	GZMB-CD4-C1	HACD4
ZNHIT1	8.94348e-07	0.106343	0.304	0.222	0.0210297	GZMB-CD4-C1	ZNHIT1
SKAP1	8.98883e-07	0.125036	0.493	0.387	0.0211363	GZMB-CD4-C1	SKAP1
PSMA4	9.02356e-07	0.127767	0.219	0.156	0.021218	GZMB-CD4-C1	PSMA4
KDM5A	9.09768e-07	0.111423	0.199	0.137	0.0213923	GZMB-CD4-C1	KDM5A
TLN1	9.33725e-07	0.108876	0.227	0.162	0.0219556	GZMB-CD4-C1	TLN1
GCHFR	9.34075e-07	0.120949	0.201	0.14	0.0219638	GZMB-CD4-C1	GCHFR
HDLBP	9.4102e-07	0.107834	0.135	0.086	0.0221272	GZMB-CD4-C1	HDLBP
STARD3NL	1.01463e-06	0.141822	0.113	0.07	0.0238579	GZMB-CD4-C1	STARD3NL
HELZ2	1.03818e-06	0.153266	0.146	0.097	0.0244119	GZMB-CD4-C1	HELZ2
TRIM69	1.10291e-06	0.105722	0.17	0.115	0.0259339	GZMB-CD4-C1	TRIM69
MAP2K3	1.12176e-06	0.126732	0.184	0.127	0.0263771	GZMB-CD4-C1	MAP2K3
APIP	1.12391e-06	0.104084	0.1	0.059	0.0264277	GZMB-CD4-C1	APIP
ARHGAP30	1.12701e-06	0.128944	0.243	0.176	0.0265005	GZMB-CD4-C1	ARHGAP30
TIGIT	1.1425e-06	0.125038	0.329	0.253	0.0268647	GZMB-CD4-C1	TIGIT
BAK1	1.16736e-06	0.111722	0.119	0.074	0.0274494	GZMB-CD4-C1	BAK1
CIAO1	1.22733e-06	0.118464	0.161	0.108	0.0288594	GZMB-CD4-C1	CIAO1
EWSR1	1.28124e-06	0.111768	0.436	0.337	0.0301271	GZMB-CD4-C1	EWSR1
RHOF	1.30591e-06	0.114218	0.411	0.316	0.0307072	GZMB-CD4-C1	RHOF
UBXN4	1.30817e-06	0.129513	0.477	0.373	0.0307604	GZMB-CD4-C1	UBXN4
ARRB2	1.35849e-06	0.115987	0.299	0.223	0.0319436	GZMB-CD4-C1	ARRB2
PYHIN1	1.38249e-06	0.114503	0.217	0.154	0.0325078	GZMB-CD4-C1	PYHIN1
TUBGCP2	1.41701e-06	0.110107	0.147	0.097	0.0333195	GZMB-CD4-C1	TUBGCP2
CLEC2D	1.4721e-06	0.104093	0.413	0.323	0.034615	GZMB-CD4-C1	CLEC2D
RAB24	1.47666e-06	0.146008	0.138	0.091	0.0347221	GZMB-CD4-C1	RAB24
FLNA	1.54872e-06	0.120905	0.334	0.252	0.0364167	GZMB-CD4-C1	FLNA
STOM	1.58977e-06	0.103032	0.198	0.138	0.0373818	GZMB-CD4-C1	STOM
CHCHD5	1.65937e-06	0.106806	0.162	0.11	0.0390185	GZMB-CD4-C1	CHCHD5
TMC6	1.66843e-06	0.109893	0.339	0.257	0.0392314	GZMB-CD4-C1	TMC6
CALCOCO2	1.70089e-06	0.138187	0.24	0.175	0.0399948	GZMB-CD4-C1	CALCOCO2
TMEM179B	1.70849e-06	0.112385	0.305	0.228	0.0401735	GZMB-CD4-C1	TMEM179B
PSMA5	1.83506e-06	0.116311	0.331	0.249	0.0431496	GZMB-CD4-C1	PSMA5
TRNAU1AP	1.86269e-06	0.121993	0.125	0.08	0.0437994	GZMB-CD4-C1	TRNAU1AP
ZCRB1	1.86396e-06	0.107402	0.186	0.129	0.0438291	GZMB-CD4-C1	ZCRB1
LAGE3	2.11467e-06	0.120476	0.189	0.132	0.0497243	GZMB-CD4-C1	LAGE3
ZAP70	2.15725e-06	0.124577	0.39	0.3	0.0507257	GZMB-CD4-C1	ZAP70
GABARAPL1	2.16593e-06	0.137379	0.18	0.125	0.0509296	GZMB-CD4-C1	GABARAPL1
ZNF706	2.18396e-06	0.119782	0.42	0.328	0.0513536	GZMB-CD4-C1	ZNF706
C1D	2.2249e-06	0.116725	0.165	0.112	0.0523163	GZMB-CD4-C1	C1D
BANF1	2.23676e-06	0.107047	0.322	0.242	0.0525952	GZMB-CD4-C1	BANF1
PRKACB	2.23851e-06	0.128464	0.156	0.106	0.0526364	GZMB-CD4-C1	PRKACB
CKS2	2.27435e-06	0.119149	0.168	0.115	0.053479	GZMB-CD4-C1	CKS2
TBCA	2.32546e-06	0.110833	0.422	0.33	0.0546808	GZMB-CD4-C1	TBCA
LPIN1	2.32592e-06	0.100825	0.195	0.136	0.0546916	GZMB-CD4-C1	LPIN1
PNKP	2.33354e-06	0.106227	0.154	0.104	0.0548708	GZMB-CD4-C1	PNKP
RAB14	2.34573e-06	0.106756	0.181	0.126	0.0551576	GZMB-CD4-C1	RAB14
TPGS1	2.36563e-06	0.10857	0.177	0.122	0.0556254	GZMB-CD4-C1	TPGS1
ANAPC11	2.53397e-06	0.109891	0.376	0.29	0.0595838	GZMB-CD4-C1	ANAPC11
SLMAP	2.58385e-06	0.108955	0.123	0.079	0.0607567	GZMB-CD4-C1	SLMAP
UCP2	2.68554e-06	0.159865	0.578	0.483	0.0631477	GZMB-CD4-C1	UCP2
ENY2	2.7024e-06	0.115531	0.293	0.22	0.0635443	GZMB-CD4-C1	ENY2
NDUFS6	2.72935e-06	0.101857	0.315	0.239	0.0641779	GZMB-CD4-C1	NDUFS6
ARFGAP3	2.81331e-06	0.100952	0.115	0.073	0.0661522	GZMB-CD4-C1	ARFGAP3
NAMPT	2.81675e-06	0.122629	0.169	0.117	0.0662332	GZMB-CD4-C1	NAMPT
DCTN3	2.92158e-06	0.117859	0.287	0.214	0.068698	GZMB-CD4-C1	DCTN3
YIF1B	2.932e-06	0.107458	0.139	0.091	0.0689429	GZMB-CD4-C1	YIF1B
REST	2.93486e-06	0.103554	0.249	0.182	0.0690102	GZMB-CD4-C1	REST
ATP6V1F	3.021e-06	0.106347	0.394	0.302	0.0710358	GZMB-CD4-C1	ATP6V1F
PTPN4	3.03156e-06	0.123501	0.142	0.095	0.0712841	GZMB-CD4-C1	PTPN4
IFIT3	3.14458e-06	0.149776	0.146	0.098	0.0739416	GZMB-CD4-C1	IFIT3
CSK	3.21601e-06	0.120653	0.371	0.286	0.0756214	GZMB-CD4-C1	CSK
UBE2L3	3.2495e-06	0.131908	0.374	0.29	0.0764087	GZMB-CD4-C1	UBE2L3
FDX1	3.36904e-06	0.102137	0.21	0.15	0.0792197	GZMB-CD4-C1	FDX1
PCED1B	3.4951e-06	0.104181	0.23	0.167	0.0821837	GZMB-CD4-C1	PCED1B
UQCRQ	3.56109e-06	0.125183	0.331	0.254	0.0837354	GZMB-CD4-C1	UQCRQ
RGS2	3.59152e-06	0.165553	0.247	0.185	0.0844509	GZMB-CD4-C1	RGS2
PRKCH	3.60185e-06	0.104694	0.328	0.25	0.084694	GZMB-CD4-C1	PRKCH
TNFSF10	3.68608e-06	0.132521	0.25	0.184	0.0866744	GZMB-CD4-C1	TNFSF10
OTUB1	3.94778e-06	0.105338	0.328	0.25	0.0928282	GZMB-CD4-C1	OTUB1
SNRPG	3.96293e-06	0.100513	0.376	0.292	0.0931842	GZMB-CD4-C1	SNRPG
SDF2L1	3.9779e-06	0.112295	0.213	0.153	0.0935362	GZMB-CD4-C1	SDF2L1
PTPRCAP	4.01173e-06	0.135385	0.286	0.215	0.0943319	GZMB-CD4-C1	PTPRCAP
CISD3	4.03867e-06	0.135799	0.182	0.129	0.0949653	GZMB-CD4-C1	CISD3
GZMK	4.12879e-06	0.169938	0.36	0.289	0.0970844	GZMB-CD4-C1	GZMK
RIC8A	4.24003e-06	0.102614	0.153	0.103	0.0997001	GZMB-CD4-C1	RIC8A
TXNDC9	4.5891e-06	0.103231	0.112	0.071	0.107908	GZMB-CD4-C1	TXNDC9
MYD88	4.69033e-06	0.130025	0.152	0.104	0.110288	GZMB-CD4-C1	MYD88
UTRN	4.73345e-06	0.123129	0.22	0.16	0.111302	GZMB-CD4-C1	UTRN
CYBA	4.90619e-06	0.133906	0.743	0.648	0.115364	GZMB-CD4-C1	CYBA
DEF6	5.23047e-06	0.110382	0.398	0.307	0.122989	GZMB-CD4-C1	DEF6
TBC1D10C	5.34205e-06	0.137673	0.502	0.411	0.125613	GZMB-CD4-C1	TBC1D10C
COMT	5.65115e-06	0.100043	0.181	0.127	0.132881	GZMB-CD4-C1	COMT
SELT	5.71421e-06	0.113609	0.333	0.256	0.134364	GZMB-CD4-C1	SELT
AP3S1	5.71845e-06	0.119642	0.199	0.141	0.134464	GZMB-CD4-C1	AP3S1
ZC3H12A	5.77529e-06	0.100976	0.195	0.139	0.1358	GZMB-CD4-C1	ZC3H12A
UBE2D3	5.86708e-06	0.108894	0.645	0.539	0.137959	GZMB-CD4-C1	UBE2D3
LSM8	5.88118e-06	0.114336	0.317	0.239	0.13829	GZMB-CD4-C1	LSM8
MRPL40	5.88785e-06	0.101226	0.125	0.082	0.138447	GZMB-CD4-C1	MRPL40
LDHA	5.9346e-06	0.129468	0.635	0.541	0.139546	GZMB-CD4-C1	LDHA
FNBP1	7.03501e-06	0.108676	0.408	0.318	0.165421	GZMB-CD4-C1	FNBP1
PSMD3	7.18631e-06	0.105901	0.152	0.104	0.168979	GZMB-CD4-C1	PSMD3
GBP4	7.23224e-06	0.110022	0.2	0.144	0.170059	GZMB-CD4-C1	GBP4
TOR1A	7.2478e-06	0.108122	0.108	0.069	0.170425	GZMB-CD4-C1	TOR1A
ACTR3	7.35579e-06	0.104175	0.478	0.387	0.172964	GZMB-CD4-C1	ACTR3
TRMT112	7.7172e-06	0.124836	0.523	0.422	0.181462	GZMB-CD4-C1	TRMT112
RHOB	8.43115e-06	0.201482	0.151	0.106	0.19825	GZMB-CD4-C1	RHOB
NRBF2	8.76531e-06	0.111296	0.172	0.121	0.206108	GZMB-CD4-C1	NRBF2
UBE2K	8.78585e-06	0.102297	0.15	0.103	0.206591	GZMB-CD4-C1	UBE2K
PRPF6	8.86678e-06	0.100978	0.202	0.145	0.208494	GZMB-CD4-C1	PRPF6
PHLDA1	9.31672e-06	0.109853	0.305	0.236	0.219073	GZMB-CD4-C1	PHLDA1
ATP5D	9.38275e-06	0.112948	0.644	0.551	0.220626	GZMB-CD4-C1	ATP5D
IL2RG	9.4387e-06	0.151493	0.773	0.691	0.221942	GZMB-CD4-C1	IL2RG
BTG3	1.02517e-05	0.110914	0.277	0.208	0.241058	GZMB-CD4-C1	BTG3
MDH2	1.17579e-05	0.100981	0.385	0.301	0.276475	GZMB-CD4-C1	MDH2
KLRG1	1.19863e-05	0.150061	0.141	0.097	0.281846	GZMB-CD4-C1	KLRG1
SIT1	1.20402e-05	0.115783	0.379	0.298	0.283114	GZMB-CD4-C1	SIT1
NDUFS7	1.33614e-05	0.102333	0.325	0.251	0.31418	GZMB-CD4-C1	NDUFS7
PARP10	1.38403e-05	0.123385	0.142	0.097	0.325441	GZMB-CD4-C1	PARP10
RASSF5	1.61103e-05	0.108267	0.254	0.19	0.378817	GZMB-CD4-C1	RASSF5
XIST	1.67485e-05	0.102724	0.246	0.185	0.393824	GZMB-CD4-C1	XIST
CD82	1.68289e-05	0.128023	0.416	0.33	0.395715	GZMB-CD4-C1	CD82
ARHGDIA	1.69727e-05	0.109438	0.477	0.385	0.399095	GZMB-CD4-C1	ARHGDIA
EID1	1.75423e-05	0.101681	0.492	0.401	0.412489	GZMB-CD4-C1	EID1
TRG-AS1	1.84898e-05	0.151203	0.112	0.074	0.434769	GZMB-CD4-C1	TRG-AS1
LCMT1	2.02048e-05	0.101497	0.152	0.107	0.475096	GZMB-CD4-C1	LCMT1
IMP3	2.87128e-05	0.100685	0.261	0.2	0.675153	GZMB-CD4-C1	IMP3
TOX	3.1276e-05	0.104943	0.139	0.097	0.735424	GZMB-CD4-C1	TOX
UBE2E3	3.13503e-05	0.111033	0.151	0.108	0.73717	GZMB-CD4-C1	UBE2E3
TNFRSF18	3.15746e-05	0.218005	0.148	0.106	0.742446	GZMB-CD4-C1	TNFRSF18
SAMD3	3.25119e-05	0.111569	0.146	0.103	0.764485	GZMB-CD4-C1	SAMD3
CYTH4	3.73985e-05	0.116294	0.104	0.069	0.879388	GZMB-CD4-C1	CYTH4
BHLHE40	3.76819e-05	0.169676	0.187	0.14	0.886053	GZMB-CD4-C1	BHLHE40
SLC25A5	4.06634e-05	0.110137	0.502	0.416	0.956159	GZMB-CD4-C1	SLC25A5
MANF	4.95059e-05	0.114852	0.146	0.103	1	GZMB-CD4-C1	MANF
ATP8A1	6.03554e-05	0.105062	0.114	0.077	1	GZMB-CD4-C1	ATP8A1
CTSA	6.11081e-05	0.121066	0.286	0.226	1	GZMB-CD4-C1	CTSA
ANP32E	6.2142e-05	0.105371	0.173	0.127	1	GZMB-CD4-C1	ANP32E
LTA	0.000110737	0.111898	0.113	0.077	1	GZMB-CD4-C1	LTA
PFKFB3	0.000180917	0.102365	0.153	0.113	1	GZMB-CD4-C1	PFKFB3
NR4A2	0.000258277	0.11401	0.527	0.448	1	GZMB-CD4-C1	NR4A2
LAT	0.00026079	0.101155	0.588	0.501	1	GZMB-CD4-C1	LAT
PTGER4	0.00062523	0.12116	0.342	0.283	1	GZMB-CD4-C1	PTGER4
PIM3	0.000899193	0.102764	0.293	0.239	1	GZMB-CD4-C1	PIM3
HMGN2	0.00477804	0.109246	0.591	0.517	1	GZMB-CD4-C1	HMGN2
HSPA1B	0.00762993	0.18227	0.159	0.13	1	GZMB-CD4-C1	HSPA1B
HSPA1A	0.00975946	0.192677	0.206	0.175	1	GZMB-CD4-C1	HSPA1A
RPS3A	1.57157e-14	0.233	0.993	0.997	3.69539e-10	None-CD4-C8	RPS3A
RPL11	1.89031e-14	0.21737	0.993	0.998	4.44488e-10	None-CD4-C8	RPL11
RPL30	2.93464e-14	0.189413	0.989	0.998	6.90052e-10	None-CD4-C8	RPL30
RPL32	2.41443e-12	0.206763	0.996	0.998	5.6773e-08	None-CD4-C8	RPL32
RPL34	4.25171e-12	0.205354	0.991	0.995	9.99747e-08	None-CD4-C8	RPL34
RPL19	4.5046e-12	0.171728	0.998	0.999	1.05921e-07	None-CD4-C8	RPL19
RPS27A	9.13308e-12	0.186644	0.994	0.999	2.14755e-07	None-CD4-C8	RPS27A
RPS23	5.06028e-11	0.176372	0.993	0.996	1.18988e-06	None-CD4-C8	RPS23
RPS15A	2.1536e-10	0.17911	0.996	0.997	5.06398e-06	None-CD4-C8	RPS15A
EEF1A1	8.70181e-10	0.155306	0.998	1	2.04614e-05	None-CD4-C8	EEF1A1
RPS8	1.06432e-09	0.185004	0.991	0.998	2.50265e-05	None-CD4-C8	RPS8
RPL10	1.26464e-09	0.148659	0.996	1	2.97366e-05	None-CD4-C8	RPL10
RPL13	2.67761e-09	0.163631	1	1	6.29613e-05	None-CD4-C8	RPL13
RPL9	3.56765e-09	0.203343	0.979	0.987	8.38896e-05	None-CD4-C8	RPL9
RPS14	5.32988e-09	0.159712	0.993	0.999	0.000125327	None-CD4-C8	RPS14
RPS6	7.99333e-09	0.191954	0.991	0.994	0.000187955	None-CD4-C8	RPS6
TPT1	2.57847e-08	0.166561	0.994	0.998	0.000606302	None-CD4-C8	TPT1
RPS5	2.95355e-08	0.191572	0.966	0.977	0.000694498	None-CD4-C8	RPS5
RPL39	3.07584e-08	0.177233	0.985	0.994	0.000723253	None-CD4-C8	RPL39
RPL6	4.87023e-08	0.174811	0.981	0.993	0.00114519	None-CD4-C8	RPL6
RPS3	5.21329e-08	0.137099	0.996	0.999	0.00122585	None-CD4-C8	RPS3
RPL18	1.89936e-07	0.154245	0.983	0.994	0.00446615	None-CD4-C8	RPL18
RPS12	2.19519e-07	0.145164	0.998	1	0.00516178	None-CD4-C8	RPS12
RPL5	3.10846e-07	0.185324	0.974	0.977	0.00730922	None-CD4-C8	RPL5
RPS13	5.84435e-07	0.168512	0.97	0.993	0.0137424	None-CD4-C8	RPS13
RPS4X	6.51634e-07	0.136309	0.993	0.998	0.0153225	None-CD4-C8	RPS4X
RPL3	7.06801e-07	0.167087	0.983	0.989	0.0166197	None-CD4-C8	RPL3
RPL8	7.18136e-07	0.164002	0.998	0.995	0.0168862	None-CD4-C8	RPL8
RPL12	7.2994e-07	0.147192	0.993	0.997	0.0171638	None-CD4-C8	RPL12
RPS25	9.50219e-07	0.124097	0.981	0.995	0.0223434	None-CD4-C8	RPS25
RPL22	9.74494e-07	0.180105	0.916	0.952	0.0229142	None-CD4-C8	RPL22
RPS27	9.82406e-07	0.154393	0.993	0.999	0.0231003	None-CD4-C8	RPS27
RPS21	1.95345e-06	0.171589	0.942	0.966	0.0459335	None-CD4-C8	RPS21
RPS28	6.47818e-06	0.131382	0.987	0.994	0.152328	None-CD4-C8	RPS28
RPL18A	1.35768e-05	0.114772	0.991	0.997	0.319245	None-CD4-C8	RPL18A
RPL35A	2.05857e-05	0.126695	0.978	0.992	0.484052	None-CD4-C8	RPL35A
RPL14	3.45125e-05	0.110211	0.989	0.993	0.811526	None-CD4-C8	RPL14
RPLP2	0.000156429	0.149314	0.978	0.987	1	None-CD4-C8	RPLP2
IL7R	0.000185251	0.234885	0.718	0.674	1	None-CD4-C8	IL7R
RPL37	0.000225038	0.151822	0.976	0.986	1	None-CD4-C8	RPL37
RPL41	0.000282581	0.120926	0.989	0.996	1	None-CD4-C8	RPL41
RPL29	0.000328792	0.122478	0.978	0.991	1	None-CD4-C8	RPL29
RPL4	0.000412556	0.164736	0.882	0.903	1	None-CD4-C8	RPL4
GNB2L1	0.000531341	0.111364	0.959	0.98	1	None-CD4-C8	GNB2L1
RPL10A	0.000711433	0.139358	0.94	0.96	1	None-CD4-C8	RPL10A
RPL7	0.000889508	0.185503	0.785	0.825	1	None-CD4-C8	RPL7
EIF1	0.000990535	0.162904	0.94	0.974	1	None-CD4-C8	EIF1
GLTSCR2	0.00108344	0.204091	0.705	0.751	1	None-CD4-C8	GLTSCR2
EEF1B2	0.00128073	0.18608	0.869	0.909	1	None-CD4-C8	EEF1B2
RPS2	0.00145312	0.111626	0.963	0.977	1	None-CD4-C8	RPS2
LDHB	0.00146512	0.200622	0.725	0.765	1	None-CD4-C8	LDHB
FTL	0.00261057	0.151842	0.955	0.974	1	None-CD4-C8	FTL
SARAF	0.00264969	0.133594	0.927	0.968	1	None-CD4-C8	SARAF
PABPC1	0.00503259	0.192481	0.867	0.905	1	None-CD4-C8	PABPC1
SC5D	0.0079769	0.299628	0.178	0.142	1	None-CD4-C8	SC5D
MTDH1	4.65133e-96	1.01272	1	0.481	1.09371e-91	MTDH-CD4-C2	MTDH
EEF1A11	2.92071e-08	0.169873	0.997	1	0.000686776	MTDH-CD4-C2	EEF1A1
RPL111	3.77805e-08	0.176377	0.995	0.998	0.000888371	MTDH-CD4-C2	RPL11
RPL191	4.9758e-08	0.156932	0.997	0.999	0.00117001	MTDH-CD4-C2	RPL19
RPS131	5.68736e-08	0.192738	0.997	0.99	0.00133733	MTDH-CD4-C2	RPS13
RPL321	9.11325e-08	0.190452	1	0.998	0.00214289	MTDH-CD4-C2	RPL32
RPS3A1	3.7886e-07	0.188306	0.995	0.997	0.00890852	MTDH-CD4-C2	RPS3A
RPS27A1	4.099e-07	0.162157	0.997	0.999	0.0096384	MTDH-CD4-C2	RPS27A
FXYD5	4.47011e-07	0.256152	0.903	0.878	0.010511	MTDH-CD4-C2	FXYD5
RPS31	5.23438e-07	0.148943	1	0.999	0.0123081	MTDH-CD4-C2	RPS3
RPL51	8.59371e-07	0.201521	0.972	0.977	0.0202072	MTDH-CD4-C2	RPL5
RPL341	1.58781e-06	0.165379	0.997	0.994	0.0373357	MTDH-CD4-C2	RPL34
RPL101	3.15933e-06	0.139136	1	0.999	0.0742886	MTDH-CD4-C2	RPL10
RPS231	3.16957e-06	0.137625	0.995	0.996	0.0745292	MTDH-CD4-C2	RPS23
RPL301	3.90561e-06	0.138004	1	0.997	0.0918365	MTDH-CD4-C2	RPL30
RPS121	8.1167e-06	0.131357	1	0.999	0.190856	MTDH-CD4-C2	RPS12
RPL24	9.25654e-06	0.146622	0.979	0.98	0.217658	MTDH-CD4-C2	RPL24
RPL71	1.50133e-05	0.227647	0.846	0.819	0.353024	MTDH-CD4-C2	RPL7
RPL35A1	1.97348e-05	0.125993	0.99	0.991	0.464043	MTDH-CD4-C2	RPL35A
RPL18A1	3.93799e-05	0.129355	0.997	0.996	0.92598	MTDH-CD4-C2	RPL18A
RPS81	4.01965e-05	0.135628	1	0.997	0.94518	MTDH-CD4-C2	RPS8
RPL181	4.51252e-05	0.145892	0.987	0.993	1	MTDH-CD4-C2	RPL18
RPL131	5.27908e-05	0.128333	1	1	1	MTDH-CD4-C2	RPL13
RPL81	5.6046e-05	0.137488	0.995	0.996	1	MTDH-CD4-C2	RPL8
RPL31	0.000109468	0.157644	0.985	0.988	1	MTDH-CD4-C2	RPL3
RPS281	0.00012203	0.128546	0.997	0.993	1	MTDH-CD4-C2	RPS28
RPL91	0.000148784	0.124423	0.99	0.986	1	MTDH-CD4-C2	RPL9
RPS141	0.00015576	0.110048	1	0.998	1	MTDH-CD4-C2	RPS14
CCR7	0.000275101	0.329117	0.477	0.393	1	MTDH-CD4-C2	CCR7
TPT11	0.00040717	0.140307	0.997	0.998	1	MTDH-CD4-C2	TPT1
GNB2L11	0.000893857	0.10225	0.982	0.978	1	MTDH-CD4-C2	GNB2L1
LTB	0.000896387	0.28554	0.785	0.727	1	MTDH-CD4-C2	LTB
RPL42	0.000916425	0.158623	0.908	0.9	1	MTDH-CD4-C2	RPL4
RPS9	0.000928069	0.108968	0.99	0.989	1	MTDH-CD4-C2	RPS9
RPS18	0.00103633	0.107512	0.995	0.996	1	MTDH-CD4-C2	RPS18
PABPC11	0.00110528	0.136842	0.931	0.899	1	MTDH-CD4-C2	PABPC1
SARAF1	0.00119002	0.145267	0.964	0.964	1	MTDH-CD4-C2	SARAF
NACA	0.00155706	0.127749	0.969	0.973	1	MTDH-CD4-C2	NACA
EEF1B21	0.00175774	0.167384	0.879	0.907	1	MTDH-CD4-C2	EEF1B2
RPL371	0.00205024	0.108423	0.982	0.985	1	MTDH-CD4-C2	RPL37
IL7R1	0.0020518	0.224834	0.731	0.674	1	MTDH-CD4-C2	IL7R
S1PR1	0.00213133	0.249943	0.131	0.086	1	MTDH-CD4-C2	S1PR1
RPL36	0.00214214	0.120948	0.979	0.981	1	MTDH-CD4-C2	RPL36
RPL221	0.00239009	0.145698	0.926	0.951	1	MTDH-CD4-C2	RPL22
RPLP0	0.00251777	0.119849	0.992	0.989	1	MTDH-CD4-C2	RPLP0
NPM1	0.00293764	0.165003	0.859	0.858	1	MTDH-CD4-C2	NPM1
BTG1	0.00299584	0.114693	0.99	0.991	1	MTDH-CD4-C2	BTG1
STMN3	0.0034487	0.23003	0.115	0.075	1	MTDH-CD4-C2	STMN3
CD40LG	0.00357127	0.208727	0.262	0.201	1	MTDH-CD4-C2	CD40LG
GNA15	0.00482935	0.194028	0.105	0.068	1	MTDH-CD4-C2	GNA15
TRABD2A	0.00522632	0.242026	0.108	0.071	1	MTDH-CD4-C2	TRABD2A
LAMTOR11	5.23138e-182	1.50572	1	0.264	1.23011e-177	LAMTOR1-CD4-C3	LAMTOR1
SARAF2	1.4676e-05	0.213838	0.968	0.964	0.345092	LAMTOR1-CD4-C3	SARAF
PASK	9.18679e-05	0.343516	0.307	0.219	1	LAMTOR1-CD4-C3	PASK
AC006129.2	0.000264895	0.314642	0.246	0.17	1	LAMTOR1-CD4-C3	AC006129.2
GGPS1	0.000318516	0.260072	0.133	0.077	1	LAMTOR1-CD4-C3	GGPS1
KLRB1	0.000503189	0.349436	0.314	0.231	1	LAMTOR1-CD4-C3	KLRB1
TXNIP	0.000599432	0.211494	0.78	0.706	1	LAMTOR1-CD4-C3	TXNIP
PIK3IP1	0.00065753	0.290326	0.489	0.409	1	LAMTOR1-CD4-C3	PIK3IP1
TPT12	0.00114391	0.129401	1	0.998	1	LAMTOR1-CD4-C3	TPT1
RPS4X1	0.0011698	0.116884	1	0.997	1	LAMTOR1-CD4-C3	RPS4X
EIF4B	0.00142335	0.305961	0.472	0.407	1	LAMTOR1-CD4-C3	EIF4B
LEF1	0.00144619	0.304411	0.272	0.202	1	LAMTOR1-CD4-C3	LEF1
FAAH2	0.00154946	0.343127	0.188	0.129	1	LAMTOR1-CD4-C3	FAAH2
RPS61	0.00172474	0.128695	0.994	0.994	1	LAMTOR1-CD4-C3	RPS6
JUNB	0.00175708	0.2017	0.939	0.934	1	LAMTOR1-CD4-C3	JUNB
FTH1	0.0017605	0.177954	0.984	0.989	1	LAMTOR1-CD4-C3	FTH1
RPS3A2	0.0018417	0.131784	1	0.997	1	LAMTOR1-CD4-C3	RPS3A
TATDN1	0.00187649	0.221691	0.136	0.085	1	LAMTOR1-CD4-C3	TATDN1
ISCU	0.00190693	0.249796	0.518	0.452	1	LAMTOR1-CD4-C3	ISCU
EIF3E	0.0023899	0.274015	0.625	0.582	1	LAMTOR1-CD4-C3	EIF3E
SARS	0.00265701	0.286347	0.227	0.167	1	LAMTOR1-CD4-C3	SARS
CLSTN1	0.00335621	0.188088	0.139	0.089	1	LAMTOR1-CD4-C3	CLSTN1
PRPSAP1	0.00346916	0.251856	0.126	0.08	1	LAMTOR1-CD4-C3	PRPSAP1
NUCKS1	0.00376596	0.21914	0.372	0.309	1	LAMTOR1-CD4-C3	NUCKS1
RPL322	0.00379273	0.11269	1	0.998	1	LAMTOR1-CD4-C3	RPL32
FOXN2	0.00386868	0.28372	0.194	0.141	1	LAMTOR1-CD4-C3	FOXN2
RPL21	0.00450026	0.130028	0.984	0.981	1	LAMTOR1-CD4-C3	RPL21
ST13	0.00472893	0.19061	0.482	0.405	1	LAMTOR1-CD4-C3	ST13
NUDT4	0.00510511	0.236923	0.149	0.101	1	LAMTOR1-CD4-C3	NUDT4
SELM	0.00532671	0.209049	0.278	0.213	1	LAMTOR1-CD4-C3	SELM
CHTF8	0.00550162	0.198746	0.159	0.109	1	LAMTOR1-CD4-C3	CHTF8
LRRC41	0.00654497	0.171199	0.1	0.062	1	LAMTOR1-CD4-C3	LRRC41
PABPC12	0.00703363	0.161729	0.929	0.9	1	LAMTOR1-CD4-C3	PABPC1
RORA	0.00715579	0.374026	0.359	0.305	1	LAMTOR1-CD4-C3	RORA
EEF1G	0.00731635	0.224347	0.117	0.076	1	LAMTOR1-CD4-C3	EEF1G
BTG11	0.00785137	0.119837	0.994	0.991	1	LAMTOR1-CD4-C3	BTG1
KCNA3	0.00829499	0.241679	0.159	0.112	1	LAMTOR1-CD4-C3	KCNA3
FOXP1	0.00850608	0.289892	0.353	0.297	1	LAMTOR1-CD4-C3	FOXP1
IL6R	0.00963208	0.192151	0.142	0.098	1	LAMTOR1-CD4-C3	IL6R
RPL43	0.00971791	0.172136	0.913	0.9	1	LAMTOR1-CD4-C3	RPL4
TAF91	2.24922e-94	1.28419	0.56	0.132	5.28881e-90	TAF9-CD4-C4	TAF9
SHARPIN1	5.82604e-84	1.21796	0.543	0.137	1.36993e-79	TAF9-CD4-C4	SHARPIN
RPL342	6.06497e-07	0.18731	0.997	0.994	0.0142612	TAF9-CD4-C4	RPL34
RPS27A2	2.73627e-06	0.147542	1	0.999	0.0643407	TAF9-CD4-C4	RPS27A
EEF1A12	4.1734e-06	0.145867	1	1	0.0981334	TAF9-CD4-C4	EEF1A1
RPS3A3	8.76359e-06	0.167662	1	0.997	0.206067	TAF9-CD4-C4	RPS3A
RPL302	9.76091e-06	0.148411	1	0.997	0.229518	TAF9-CD4-C4	RPL30
RPL192	1.4126e-05	0.129107	0.997	0.999	0.332159	TAF9-CD4-C4	RPL19
RPL102	1.69019e-05	0.118505	1	0.999	0.397431	TAF9-CD4-C4	RPL10
RPL112	2.71033e-05	0.127963	0.997	0.998	0.637308	TAF9-CD4-C4	RPL11
FXYD51	2.96711e-05	0.195923	0.928	0.877	0.697686	TAF9-CD4-C4	FXYD5
RPS32	3.23591e-05	0.138113	1	0.999	0.760893	TAF9-CD4-C4	RPS3
RPL61	6.482e-05	0.144619	0.993	0.992	1	TAF9-CD4-C4	RPL6
IL7R2	0.000109231	0.373226	0.746	0.674	1	TAF9-CD4-C4	IL7R
RPS132	0.000139107	0.145949	0.986	0.991	1	TAF9-CD4-C4	RPS13
NACA1	0.00013922	0.140277	0.979	0.973	1	TAF9-CD4-C4	NACA
RPL52	0.000276859	0.172035	0.973	0.976	1	TAF9-CD4-C4	RPL5
RPL323	0.000429848	0.13075	1	0.998	1	TAF9-CD4-C4	RPL32
RPL222	0.000542023	0.167233	0.986	0.947	1	TAF9-CD4-C4	RPL22
SARAF3	0.000697483	0.146839	0.973	0.964	1	TAF9-CD4-C4	SARAF
RPS271	0.000699723	0.11651	1	0.998	1	TAF9-CD4-C4	RPS27
GNB2L12	0.000761186	0.120377	0.979	0.978	1	TAF9-CD4-C4	GNB2L1
ZNF672	0.0008392	0.255897	0.113	0.065	1	TAF9-CD4-C4	ZNF672
RPL291	0.0012417	0.120912	0.997	0.99	1	TAF9-CD4-C4	RPL29
RPL92	0.00127413	0.13874	0.993	0.986	1	TAF9-CD4-C4	RPL9
RPS232	0.00156251	0.114073	0.993	0.996	1	TAF9-CD4-C4	RPS23
PABPC13	0.0031003	0.152325	0.935	0.9	1	TAF9-CD4-C4	PABPC1
RPS4X2	0.00351203	0.11185	0.997	0.998	1	TAF9-CD4-C4	RPS4X
AHCTF1	0.00357241	0.244219	0.1	0.059	1	TAF9-CD4-C4	AHCTF1
RPL361	0.00363597	0.104418	0.979	0.981	1	TAF9-CD4-C4	RPL36
CYSLTR1	0.00429525	0.161002	0.113	0.068	1	TAF9-CD4-C4	CYSLTR1
RPL72	0.00460334	0.164357	0.859	0.819	1	TAF9-CD4-C4	RPL7
VPS28	0.00460497	0.197663	0.46	0.394	1	TAF9-CD4-C4	VPS28
MPHOSPH10	0.00465581	0.194406	0.131	0.084	1	TAF9-CD4-C4	MPHOSPH10
FYN	0.00471104	0.200255	0.488	0.423	1	TAF9-CD4-C4	FYN
RPS211	0.00531878	0.118422	0.962	0.964	1	TAF9-CD4-C4	RPS21
EEF2	0.00549674	0.171701	0.883	0.838	1	TAF9-CD4-C4	EEF2
EEF1D	0.0056762	0.155266	0.959	0.96	1	TAF9-CD4-C4	EEF1D
MVP	0.0057329	0.251928	0.241	0.182	1	TAF9-CD4-C4	MVP
MAL	0.00579681	0.269128	0.244	0.182	1	TAF9-CD4-C4	MAL
METTL8	0.00591354	0.21491	0.131	0.084	1	TAF9-CD4-C4	METTL8
CD40LG1	0.00592788	0.266298	0.268	0.202	1	TAF9-CD4-C4	CD40LG
ZFP36L2	0.00683644	0.139342	0.976	0.97	1	TAF9-CD4-C4	ZFP36L2
NPM11	0.00742946	0.186106	0.897	0.856	1	TAF9-CD4-C4	NPM1
HIST1H4C	0.00812846	0.176872	0.581	0.497	1	TAF9-CD4-C4	HIST1H4C
CCR71	0.00845979	0.210839	0.46	0.395	1	TAF9-CD4-C4	CCR7
SNX2	0.00879821	0.20835	0.172	0.121	1	TAF9-CD4-C4	SNX2
EEF1B22	0.00901794	0.145547	0.911	0.905	1	TAF9-CD4-C4	EEF1B2
PDCD6	0.00905008	0.193896	0.392	0.33	1	TAF9-CD4-C4	PDCD6
RPS91	0.00964201	0.101358	0.997	0.989	1	TAF9-CD4-C4	RPS9
NDFIP1	0.00969992	0.193283	0.488	0.435	1	TAF9-CD4-C4	NDFIP1
UBA52	0.00978184	0.112853	0.931	0.952	1	TAF9-CD4-C4	UBA52
ATP6V0E21	5.53139e-120	1.79252	1	0.213	1.30065e-115	ATP6V0E2-CD4-C5	ATP6V0E2
ITPR2	0.000116866	0.469067	0.163	0.076	1	ATP6V0E2-CD4-C5	ITPR2
RPL113	0.000428732	0.178136	1	0.998	1	ATP6V0E2-CD4-C5	RPL11
RPL33	0.000799585	0.218894	0.985	0.988	1	ATP6V0E2-CD4-C5	RPL3
TRAV13-2	0.00105734	0.752792	0.111	0.05	1	ATP6V0E2-CD4-C5	TRAV13-2
RPL303	0.00122004	0.154142	1	0.997	1	ATP6V0E2-CD4-C5	RPL30
RPS3A4	0.00147381	0.164367	1	0.997	1	ATP6V0E2-CD4-C5	RPS3A
RPL53	0.00180931	0.17175	0.978	0.976	1	ATP6V0E2-CD4-C5	RPL5
GLTSCR21	0.00272283	0.292988	0.785	0.746	1	ATP6V0E2-CD4-C5	GLTSCR2
CD37	0.00640316	0.281457	0.822	0.806	1	ATP6V0E2-CD4-C5	CD37
RPS82	0.00656959	0.148242	0.993	0.997	1	ATP6V0E2-CD4-C5	RPS8
SEPT1	0.00668101	0.387627	0.541	0.474	1	ATP6V0E2-CD4-C5	SEPT1
CC2D1A	0.0072815	0.39073	0.111	0.059	1	ATP6V0E2-CD4-C5	CC2D1A
RPS17	0.00744373	0.418172	0.526	0.463	1	ATP6V0E2-CD4-C5	RPS17
PRDX2	0.00746964	0.364168	0.474	0.403	1	ATP6V0E2-CD4-C5	PRDX2
APLP2	0.00844112	0.345489	0.126	0.07	1	ATP6V0E2-CD4-C5	APLP2
GPR183	0.00912975	0.4544	0.341	0.255	1	ATP6V0E2-CD4-C5	GPR183
RPL62	0.00952681	0.129715	1	0.992	1	ATP6V0E2-CD4-C5	RPL6
BCL2	0.00971541	0.475917	0.193	0.129	1	ATP6V0E2-CD4-C5	BCL2
RPL241	0.00973041	0.125821	0.963	0.98	1	ATP6V0E2-CD4-C5	RPL24
HSF11	7.31412e-100	1.70267	1	0.205	1.71984e-95	HSF1-CD4-C6	HSF1
RPL304	1.47587e-05	0.216683	1	0.998	0.347036	HSF1-CD4-C6	RPL30
RPL391	2.49407e-05	0.238559	1	0.993	0.586455	HSF1-CD4-C6	RPL39
RPS3A5	2.57584e-05	0.290027	1	0.997	0.605684	HSF1-CD4-C6	RPS3A
RPL35	0.000121888	0.268504	1	0.988	1	HSF1-CD4-C6	RPL3
EEF1A13	0.000178863	0.219618	1	1	1	HSF1-CD4-C6	EEF1A1
RPS233	0.000406684	0.199355	1	0.996	1	HSF1-CD4-C6	RPS23
RPL82	0.00069796	0.217483	0.991	0.996	1	HSF1-CD4-C6	RPL8
TESPA1	0.000898166	0.417703	0.262	0.151	1	HSF1-CD4-C6	TESPA1
BET1L	0.00102362	0.391437	0.234	0.13	1	HSF1-CD4-C6	BET1L
NT5DC1	0.00103194	0.519299	0.178	0.092	1	HSF1-CD4-C6	NT5DC1
RPS272	0.00105105	0.177886	1	0.998	1	HSF1-CD4-C6	RPS27
RPL292	0.00110142	0.174685	0.991	0.99	1	HSF1-CD4-C6	RPL29
RPL411	0.00127831	0.167743	0.991	0.996	1	HSF1-CD4-C6	RPL41
DENND6A	0.00157087	0.339911	0.103	0.042	1	HSF1-CD4-C6	DENND6A
DNAJC17	0.00164729	0.381144	0.131	0.06	1	HSF1-CD4-C6	DNAJC17
MED27	0.00173458	0.340577	0.15	0.072	1	HSF1-CD4-C6	MED27
TMEM63A	0.00179813	0.330738	0.121	0.053	1	HSF1-CD4-C6	TMEM63A
SEC63	0.00189736	0.394017	0.206	0.113	1	HSF1-CD4-C6	SEC63
RPS4X3	0.00201661	0.166312	1	0.998	1	HSF1-CD4-C6	RPS4X
RPS7	0.00207789	0.172937	1	0.996	1	HSF1-CD4-C6	RPS7
THADA	0.00216348	0.342708	0.112	0.048	1	HSF1-CD4-C6	THADA
HBS1L	0.00224913	0.482629	0.178	0.097	1	HSF1-CD4-C6	HBS1L
IRAK4	0.00257206	0.412398	0.252	0.154	1	HSF1-CD4-C6	IRAK4
RPL103	0.0026578	0.137319	1	0.999	1	HSF1-CD4-C6	RPL10
PLEKHF2	0.00285834	0.378658	0.103	0.044	1	HSF1-CD4-C6	PLEKHF2
PPWD1	0.0028917	0.375369	0.168	0.088	1	HSF1-CD4-C6	PPWD1
RPS83	0.00370397	0.184298	1	0.997	1	HSF1-CD4-C6	RPS8
RPL114	0.00374745	0.168947	1	0.998	1	HSF1-CD4-C6	RPL11
RPS33	0.0037793	0.165991	0.991	0.999	1	HSF1-CD4-C6	RPS3
ITFG1	0.00393134	0.367658	0.187	0.104	1	HSF1-CD4-C6	ITFG1
BAG6	0.0039324	0.301125	0.15	0.075	1	HSF1-CD4-C6	BAG6
RPL7A	0.00415086	0.143277	1	0.996	1	HSF1-CD4-C6	RPL7A
DCTN1	0.00466644	0.359408	0.159	0.085	1	HSF1-CD4-C6	DCTN1
NISCH	0.00475671	0.304895	0.103	0.046	1	HSF1-CD4-C6	NISCH
RPL132	0.004868	0.171821	1	1	1	HSF1-CD4-C6	RPL13
CCR72	0.00522295	0.424091	0.514	0.396	1	HSF1-CD4-C6	CCR7
LMNA	0.00564888	0.36945	0.346	0.241	1	HSF1-CD4-C6	LMNA
RPL63	0.00595073	0.158901	1	0.992	1	HSF1-CD4-C6	RPL6
ITGA6	0.00616083	0.248837	0.112	0.052	1	HSF1-CD4-C6	ITGA6
RPL324	0.00660991	0.181256	1	0.998	1	HSF1-CD4-C6	RPL32
CRLF3	0.0066227	0.343029	0.206	0.124	1	HSF1-CD4-C6	CRLF3
MFSD11	0.00665524	0.289299	0.168	0.093	1	HSF1-CD4-C6	MFSD11
TSHZ2	0.00739178	0.312677	0.15	0.079	1	HSF1-CD4-C6	TSHZ2
IL16	0.00779383	0.445149	0.411	0.311	1	HSF1-CD4-C6	IL16
HERC1	0.00787785	0.40338	0.224	0.142	1	HSF1-CD4-C6	HERC1
RPS51	0.00961458	0.21252	0.991	0.976	1	HSF1-CD4-C6	RPS5
RPS142	0.00973017	0.15602	1	0.998	1	HSF1-CD4-C6	RPS14
RPL193	0.00995557	0.132571	1	0.999	1	HSF1-CD4-C6	RPL19
VDAC31	2.07979e-100	1.85967	1	0.178	4.89042e-96	VDAC3-CD4-C7	VDAC3
ACTN1	2.21176e-06	0.533411	0.185	0.063	0.0520073	VDAC3-CD4-C7	ACTN1
RPS234	7.76982e-05	0.229723	1	0.996	1	VDAC3-CD4-C7	RPS23
TPT13	0.000267866	0.233312	1	0.998	1	VDAC3-CD4-C7	TPT1
RPL223	0.00152264	0.258863	0.978	0.948	1	VDAC3-CD4-C7	RPL22
DCAF16	0.00241228	0.315223	0.13	0.057	1	VDAC3-CD4-C7	DCAF16
RPS133	0.00269749	0.226107	0.978	0.991	1	VDAC3-CD4-C7	RPS13
TSPYL2	0.0028392	0.419058	0.37	0.249	1	VDAC3-CD4-C7	TSPYL2
MFNG	0.00304884	0.442028	0.315	0.204	1	VDAC3-CD4-C7	MFNG
RCAN3	0.00436905	0.416396	0.304	0.194	1	VDAC3-CD4-C7	RCAN3
RPL38	0.00464809	0.22368	0.989	0.988	1	VDAC3-CD4-C7	RPL3
RPS92	0.00492339	0.169094	1	0.989	1	VDAC3-CD4-C7	RPS9
EEF1A14	0.00493461	0.171655	1	1	1	VDAC3-CD4-C7	EEF1A1
RPL115	0.00517306	0.159973	1	0.998	1	VDAC3-CD4-C7	RPL11
SRSF6	0.00543948	0.411838	0.13	0.062	1	VDAC3-CD4-C7	SRSF6
MRPL32	0.00585618	0.461793	0.174	0.096	1	VDAC3-CD4-C7	MRPL32
MAL1	0.00595266	0.513729	0.283	0.184	1	VDAC3-CD4-C7	MAL
RPL305	0.00635465	0.159818	1	0.998	1	VDAC3-CD4-C7	RPL30
RPL121	0.00675747	0.176317	1	0.996	1	VDAC3-CD4-C7	RPL12
RLF	0.00727765	0.559922	0.185	0.104	1	VDAC3-CD4-C7	RLF
RPL73	0.00785447	0.285061	0.88	0.82	1	VDAC3-CD4-C7	RPL7
NOP56	0.00814718	0.390694	0.196	0.114	1	VDAC3-CD4-C7	NOP56
TRBV7-2	0.00823306	0.867716	0.13	0.063	1	VDAC3-CD4-C7	TRBV7-2
CD28	0.00862402	0.475771	0.25	0.163	1	VDAC3-CD4-C7	CD28
RPL362	0.00879282	0.168822	0.989	0.981	1	VDAC3-CD4-C7	RPL36
EPRS	0.00901536	0.419277	0.228	0.141	1	VDAC3-CD4-C7	EPRS
BACH1	0.00914895	0.410163	0.13	0.065	1	VDAC3-CD4-C7	BACH1
SLC7A6	0.00921866	0.3884	0.207	0.121	1	VDAC3-CD4-C7	SLC7A6

## Sheet: NK
	p_val	avg_log2FC	pct.1	pct.2	p_val_adj	cluster	gene
IRF2	4.67739e-22	1.29567	0.395	0.011	1.09984e-17	IRF2-Treg-C1	IRF2
VDAC3	4.48421e-21	1.28834	0.372	0.005	1.05442e-16	IRF2-Treg-C1	VDAC3
HSF1	3.62355e-20	1.25973	0.358	0.005	8.52041e-16	IRF2-Treg-C1	HSF1
ATP6V0E2	5.4415e-16	1.04111	0.359	0.044	1.27951e-11	IRF2-Treg-C1	ATP6V0E2
TAF9	3.56215e-12	0.91819	0.263	0.027	8.37604e-08	IRF2-Treg-C1	TAF9
SHARPIN	1.70256e-11	0.825419	0.276	0.038	4.00339e-07	IRF2-Treg-C1	SHARPIN
PRMT1	2.48388e-05	0.510681	0.294	0.132	0.58406	IRF2-Treg-C1	PRMT1
UFM1	0.00015278	0.555299	0.27	0.146	1	None-Treg-C3	UFM1
PIK3R5	0.000412153	0.59625	0.159	0.07	1	None-Treg-C3	PIK3R5
ANGEL2	0.00244745	0.518571	0.135	0.063	1	None-Treg-C3	ANGEL2
ESYT1	0.00361459	0.505403	0.175	0.095	1	None-Treg-C3	ESYT1
LAMTOR1	7.55325e-25	1.18039	1	0.387	1.77607e-20	LAMTOR1-Treg-C2	LAMTOR1
TMEM33	7.79365e-06	0.644589	0.196	0.051	0.18326	LAMTOR1-Treg-C2	TMEM33
MTMR4	2.7351e-05	0.51452	0.125	0.024	0.643132	LAMTOR1-Treg-C2	MTMR4
CD83	0.000174868	0.980571	0.339	0.159	1	LAMTOR1-Treg-C2	CD83
REL	0.000182918	0.794092	0.625	0.395	1	LAMTOR1-Treg-C2	REL
KDM6B	0.000368806	0.663025	0.214	0.078	1	LAMTOR1-Treg-C2	KDM6B
IQGAP2	0.00110544	0.554497	0.268	0.116	1	LAMTOR1-Treg-C2	IQGAP2
PI4KB	0.0018294	0.567923	0.214	0.09	1	LAMTOR1-Treg-C2	PI4KB
WBP1	0.00288994	0.532017	0.357	0.197	1	LAMTOR1-Treg-C2	WBP1
NFKBIB	0.00319689	0.553663	0.286	0.152	1	LAMTOR1-Treg-C2	NFKBIB
PRRC2B	0.00424827	0.524664	0.25	0.123	1	LAMTOR1-Treg-C2	PRRC2B
ST6GALNAC4	0.00485685	0.530069	0.268	0.143	1	LAMTOR1-Treg-C2	ST6GALNAC4
NKG7	0.00745802	0.711699	0.143	0.055	1	LAMTOR1-Treg-C2	NKG7
BTG2	0.00835234	0.654118	0.5	0.354	1	LAMTOR1-Treg-C2	BTG2

## Sheet: Treg
	p_val	avg_log2FC	pct.1	pct.2	p_val_adj	cluster	gene
IRF2	4.67739e-22	1.29567	0.395	0.011	1.09984e-17	IRF2-Treg-C1	IRF2
VDAC3	4.48421e-21	1.28834	0.372	0.005	1.05442e-16	IRF2-Treg-C1	VDAC3
HSF1	3.62355e-20	1.25973	0.358	0.005	8.52041e-16	IRF2-Treg-C1	HSF1
ATP6V0E2	5.4415e-16	1.04111	0.359	0.044	1.27951e-11	IRF2-Treg-C1	ATP6V0E2
TAF9	3.56215e-12	0.91819	0.263	0.027	8.37604e-08	IRF2-Treg-C1	TAF9
SHARPIN	1.70256e-11	0.825419	0.276	0.038	4.00339e-07	IRF2-Treg-C1	SHARPIN
PRMT1	2.48388e-05	0.510681	0.294	0.132	0.58406	IRF2-Treg-C1	PRMT1
UFM1	0.00015278	0.555299	0.27	0.146	1	None-Treg-C3	UFM1
PIK3R5	0.000412153	0.59625	0.159	0.07	1	None-Treg-C3	PIK3R5
ANGEL2	0.00244745	0.518571	0.135	0.063	1	None-Treg-C3	ANGEL2
ESYT1	0.00361459	0.505403	0.175	0.095	1	None-Treg-C3	ESYT1
LAMTOR1	7.55325e-25	1.18039	1	0.387	1.77607e-20	LAMTOR1-Treg-C2	LAMTOR1
TMEM33	7.79365e-06	0.644589	0.196	0.051	0.18326	LAMTOR1-Treg-C2	TMEM33
MTMR4	2.7351e-05	0.51452	0.125	0.024	0.643132	LAMTOR1-Treg-C2	MTMR4
CD83	0.000174868	0.980571	0.339	0.159	1	LAMTOR1-Treg-C2	CD83
REL	0.000182918	0.794092	0.625	0.395	1	LAMTOR1-Treg-C2	REL
KDM6B	0.000368806	0.663025	0.214	0.078	1	LAMTOR1-Treg-C2	KDM6B
IQGAP2	0.00110544	0.554497	0.268	0.116	1	LAMTOR1-Treg-C2	IQGAP2
PI4KB	0.0018294	0.567923	0.214	0.09	1	LAMTOR1-Treg-C2	PI4KB
WBP1	0.00288994	0.532017	0.357	0.197	1	LAMTOR1-Treg-C2	WBP1
NFKBIB	0.00319689	0.553663	0.286	0.152	1	LAMTOR1-Treg-C2	NFKBIB
PRRC2B	0.00424827	0.524664	0.25	0.123	1	LAMTOR1-Treg-C2	PRRC2B
ST6GALNAC4	0.00485685	0.530069	0.268	0.143	1	LAMTOR1-Treg-C2	ST6GALNAC4
NKG7	0.00745802	0.711699	0.143	0.055	1	LAMTOR1-Treg-C2	NKG7
BTG2	0.00835234	0.654118	0.5	0.354	1	LAMTOR1-Treg-C2	BTG2

## Sheet: B
	p_val	avg_log2FC	pct.1	pct.2	p_val_adj	cluster	gene
ITM2C	3.51529e-51	1.40163	0.305	0.003	8.26585e-47	ITM2C-B-C1	ITM2C
HSF1	3.57151e-41	1.00457	0.248	0	8.39804e-37	ITM2C-B-C1	HSF1
UFM1	1.20148e-39	1.07952	0.246	0.003	2.82516e-35	ITM2C-B-C1	UFM1
TAF9	1.37211e-38	1.03388	0.234	0	3.22637e-34	ITM2C-B-C1	TAF9
VDAC3	5.87785e-30	0.826489	0.189	0.002	1.38212e-25	ITM2C-B-C1	VDAC3
MTDH	1.64771e-29	0.655338	0.554	0.227	3.87442e-25	ITM2C-B-C1	MTDH
USP11	2.99045e-28	0.844216	0.175	0	7.03174e-24	ITM2C-B-C1	USP11
LAMTOR1	1.76569e-21	0.423959	0.43	0.167	4.15184e-17	ITM2C-B-C1	LAMTOR1
GABARAP	3.35923e-16	0.36004	0.586	0.316	7.8989e-12	ITM2C-B-C1	GABARAP
CTSH	6.34272e-16	0.521476	0.439	0.224	1.49143e-11	ITM2C-B-C1	CTSH
VOPP1	2.98231e-15	0.393808	0.296	0.113	7.0126e-11	ITM2C-B-C1	VOPP1
LSM2	1.33004e-14	0.431124	0.343	0.152	3.12746e-10	ITM2C-B-C1	LSM2
AIM2	2.67553e-13	0.444657	0.246	0.094	6.29125e-09	ITM2C-B-C1	AIM2
IRF2	3.0339e-13	0.418847	0.241	0.089	7.13391e-09	ITM2C-B-C1	IRF2
CXCR3	3.04465e-13	0.445287	0.161	0.041	7.15919e-09	ITM2C-B-C1	CXCR3
WDR1	3.11286e-13	0.378483	0.339	0.156	7.31958e-09	ITM2C-B-C1	WDR1
PSMB8	7.73522e-13	0.317089	0.55	0.313	1.81886e-08	ITM2C-B-C1	PSMB8
ARPC5L	2.0997e-12	0.334734	0.344	0.162	4.93724e-08	ITM2C-B-C1	ARPC5L
COTL1	3.77642e-12	0.373063	0.595	0.386	8.87988e-08	ITM2C-B-C1	COTL1
TRADD	4.42246e-12	0.324618	0.194	0.065	1.0399e-07	ITM2C-B-C1	TRADD
PPCS	4.62654e-12	0.27033	0.256	0.104	1.08789e-07	ITM2C-B-C1	PPCS
PSMB9	4.66688e-12	0.338614	0.715	0.504	1.09737e-07	ITM2C-B-C1	PSMB9
POLD4	5.10528e-12	0.29003	0.506	0.285	1.20046e-07	ITM2C-B-C1	POLD4
IFITM1	5.64428e-12	0.417548	0.626	0.42	1.3272e-07	ITM2C-B-C1	IFITM1
EIF3D	7.51284e-12	0.351999	0.437	0.238	1.76657e-07	ITM2C-B-C1	EIF3D
DPP7	8.69387e-12	0.273568	0.3	0.135	2.04428e-07	ITM2C-B-C1	DPP7
GRN	1.59533e-11	0.256798	0.361	0.185	3.75126e-07	ITM2C-B-C1	GRN
SERPINB1	1.68908e-11	0.294966	0.314	0.147	3.9717e-07	ITM2C-B-C1	SERPINB1
PPP1CA	1.74804e-11	0.302883	0.49	0.276	4.11033e-07	ITM2C-B-C1	PPP1CA
PSMB10	1.99565e-11	0.263471	0.425	0.23	4.69258e-07	ITM2C-B-C1	PSMB10
SELT	2.35305e-11	0.319768	0.38	0.196	5.53296e-07	ITM2C-B-C1	SELT
WAS	2.8353e-11	0.313756	0.349	0.173	6.66693e-07	ITM2C-B-C1	WAS
ACTG1	6.05614e-11	0.394419	0.886	0.773	1.42404e-06	ITM2C-B-C1	ACTG1
GRSF1	7.24443e-11	0.278989	0.183	0.063	1.70346e-06	ITM2C-B-C1	GRSF1
PSME2	1.10674e-10	0.254018	0.528	0.316	2.6024e-06	ITM2C-B-C1	PSME2
MRPS6	1.21571e-10	0.254945	0.218	0.088	2.85861e-06	ITM2C-B-C1	MRPS6
ATP5G1	1.38753e-10	0.206521	0.338	0.165	3.26263e-06	ITM2C-B-C1	ATP5G1
ZNF706	1.49322e-10	0.206082	0.44	0.238	3.51116e-06	ITM2C-B-C1	ZNF706
ANP32B	1.70813e-10	0.166119	0.532	0.305	4.01649e-06	ITM2C-B-C1	ANP32B
ACTB	1.86031e-10	0.391444	0.979	0.937	4.37433e-06	ITM2C-B-C1	ACTB
LPXN	2.06099e-10	0.287946	0.267	0.123	4.84622e-06	ITM2C-B-C1	LPXN
SF3A2	2.14819e-10	0.338378	0.262	0.12	5.05124e-06	ITM2C-B-C1	SF3A2
BLNK	2.45858e-10	0.278951	0.346	0.177	5.7811e-06	ITM2C-B-C1	BLNK
AP2S1	2.78331e-10	0.188406	0.299	0.144	6.54468e-06	ITM2C-B-C1	AP2S1
CD19	2.99385e-10	0.328304	0.447	0.259	7.03974e-06	ITM2C-B-C1	CD19
UQCRFS1	3.22003e-10	0.160548	0.275	0.126	7.57158e-06	ITM2C-B-C1	UQCRFS1
M6PR	3.40468e-10	0.165722	0.271	0.122	8.00576e-06	ITM2C-B-C1	M6PR
MRPL41	3.453e-10	0.219975	0.225	0.094	8.11938e-06	ITM2C-B-C1	MRPL41
HLA-B	4.1162e-10	0.242638	0.983	0.942	9.67884e-06	ITM2C-B-C1	HLA-B
DARS	4.18211e-10	0.305112	0.259	0.118	9.83382e-06	ITM2C-B-C1	DARS
VCP	6.16722e-10	0.178133	0.378	0.204	1.45016e-05	ITM2C-B-C1	VCP
DUSP2	6.47039e-10	0.457502	0.416	0.243	1.52145e-05	ITM2C-B-C1	DUSP2
VIM	6.9385e-10	0.24572	0.728	0.522	1.63152e-05	ITM2C-B-C1	VIM
UVRAG	1.10495e-09	0.257733	0.342	0.177	2.59818e-05	ITM2C-B-C1	UVRAG
ANXA6	1.14844e-09	0.236144	0.452	0.259	2.70043e-05	ITM2C-B-C1	ANXA6
C11orf31	1.2875e-09	0.258402	0.596	0.378	3.02742e-05	ITM2C-B-C1	C11orf31
TMEM160	1.37438e-09	0.296872	0.22	0.096	3.23173e-05	ITM2C-B-C1	TMEM160
TIAL1	1.43525e-09	0.23954	0.205	0.084	3.37484e-05	ITM2C-B-C1	TIAL1
SCAND1	1.53283e-09	0.170583	0.339	0.173	3.60429e-05	ITM2C-B-C1	SCAND1
NDUFV2	1.54574e-09	0.227835	0.387	0.212	3.63465e-05	ITM2C-B-C1	NDUFV2
DNAJC15	1.62644e-09	0.1789	0.347	0.18	3.82442e-05	ITM2C-B-C1	DNAJC15
SQSTM1	1.73196e-09	0.138968	0.469	0.274	4.07254e-05	ITM2C-B-C1	SQSTM1
GSTK1	1.75347e-09	0.282418	0.421	0.243	4.12311e-05	ITM2C-B-C1	GSTK1
PTPN1	1.77126e-09	0.200061	0.318	0.16	4.16494e-05	ITM2C-B-C1	PTPN1
DYNLT1	1.79124e-09	0.154128	0.264	0.123	4.21192e-05	ITM2C-B-C1	DYNLT1
IRF7	1.83837e-09	0.201935	0.431	0.254	4.32274e-05	ITM2C-B-C1	IRF7
LYSMD2	2.16825e-09	0.21015	0.256	0.12	5.09843e-05	ITM2C-B-C1	LYSMD2
TIMM17B	2.33246e-09	0.134965	0.198	0.081	5.48455e-05	ITM2C-B-C1	TIMM17B
ZNF580	2.36583e-09	0.181522	0.169	0.063	5.56302e-05	ITM2C-B-C1	ZNF580
NDUFA12	2.68196e-09	0.201646	0.273	0.131	6.30636e-05	ITM2C-B-C1	NDUFA12
UBL5	2.81099e-09	0.159928	0.481	0.282	6.60977e-05	ITM2C-B-C1	UBL5
RAC2	2.8343e-09	0.32315	0.753	0.595	6.66457e-05	ITM2C-B-C1	RAC2
HMGN3	2.9133e-09	0.174892	0.359	0.193	6.85034e-05	ITM2C-B-C1	HMGN3
VPS28	2.95248e-09	0.136784	0.365	0.188	6.94247e-05	ITM2C-B-C1	VPS28
ANXA11	3.07424e-09	0.257437	0.392	0.217	7.22878e-05	ITM2C-B-C1	ANXA11
COX5B	3.30283e-09	0.151185	0.506	0.298	7.76627e-05	ITM2C-B-C1	COX5B
ARHGDIB	3.57983e-09	0.231637	0.837	0.665	8.4176e-05	ITM2C-B-C1	ARHGDIB
NT5C	3.6111e-09	0.217792	0.294	0.147	8.49114e-05	ITM2C-B-C1	NT5C
C19orf60	3.76272e-09	0.237309	0.31	0.16	8.84766e-05	ITM2C-B-C1	C19orf60
LRP10	3.78835e-09	0.207941	0.267	0.128	8.90793e-05	ITM2C-B-C1	LRP10
MRPS12	3.8416e-09	0.192778	0.195	0.079	9.03313e-05	ITM2C-B-C1	MRPS12
TNFRSF13B	3.92642e-09	0.313207	0.249	0.122	9.23258e-05	ITM2C-B-C1	TNFRSF13B
EPSTI1	4.00134e-09	0.150939	0.406	0.225	9.40874e-05	ITM2C-B-C1	EPSTI1
CCDC124	4.07092e-09	0.123418	0.154	0.053	9.57235e-05	ITM2C-B-C1	CCDC124
TPR	4.30313e-09	0.255268	0.337	0.18	0.000101184	ITM2C-B-C1	TPR
FERMT3	4.46418e-09	0.275794	0.232	0.107	0.000104971	ITM2C-B-C1	FERMT3
TMC6	5.85539e-09	0.294703	0.261	0.128	0.000137684	ITM2C-B-C1	TMC6
VASP	6.23618e-09	0.205742	0.35	0.193	0.000146638	ITM2C-B-C1	VASP
SLC25A39	7.37757e-09	0.230419	0.187	0.076	0.000173476	ITM2C-B-C1	SLC25A39
PSMG2	7.50611e-09	0.214558	0.24	0.113	0.000176499	ITM2C-B-C1	PSMG2
FAM195A	7.54868e-09	0.221363	0.104	0.026	0.0001775	ITM2C-B-C1	FAM195A
NCF1	7.94193e-09	0.178853	0.58	0.368	0.000186747	ITM2C-B-C1	NCF1
PEBP1	8.04804e-09	0.180474	0.469	0.284	0.000189242	ITM2C-B-C1	PEBP1
SASH3	8.68173e-09	0.201972	0.324	0.17	0.000204142	ITM2C-B-C1	SASH3
FKBP8	9.69506e-09	0.161792	0.382	0.211	0.00022797	ITM2C-B-C1	FKBP8
COMMD7	1.06678e-08	0.202072	0.172	0.068	0.000250843	ITM2C-B-C1	COMMD7
COX16	1.07691e-08	0.23152	0.142	0.049	0.000253224	ITM2C-B-C1	COX16
PDLIM2	1.10631e-08	0.282896	0.2	0.088	0.000260138	ITM2C-B-C1	PDLIM2
PRELID1	1.17946e-08	0.132359	0.454	0.264	0.000277338	ITM2C-B-C1	PRELID1
PSMC5	1.20816e-08	0.124517	0.249	0.117	0.000284086	ITM2C-B-C1	PSMC5
RNF7	1.2813e-08	0.155822	0.276	0.139	0.000301284	ITM2C-B-C1	RNF7
TSPAN3	1.2818e-08	0.254277	0.322	0.173	0.000301402	ITM2C-B-C1	TSPAN3
ZNRD1	1.28332e-08	0.295752	0.215	0.099	0.000301761	ITM2C-B-C1	ZNRD1
PLEK	1.32832e-08	0.215549	0.233	0.11	0.000312341	ITM2C-B-C1	PLEK
PLD4	1.42712e-08	0.292229	0.179	0.076	0.000335574	ITM2C-B-C1	PLD4
ZNHIT1	1.45089e-08	0.176948	0.266	0.133	0.000341163	ITM2C-B-C1	ZNHIT1
ROMO1	1.46696e-08	0.131273	0.241	0.113	0.000344941	ITM2C-B-C1	ROMO1
VPS35	1.51116e-08	0.29673	0.203	0.091	0.000355334	ITM2C-B-C1	VPS35
TNIP1	1.54798e-08	0.19593	0.287	0.147	0.000363993	ITM2C-B-C1	TNIP1
CAPG	1.57389e-08	0.217026	0.39	0.232	0.000370084	ITM2C-B-C1	CAPG
PFN1	1.57964e-08	0.315085	0.854	0.747	0.000371436	ITM2C-B-C1	PFN1
SF3B4	1.63858e-08	0.247391	0.195	0.084	0.000385295	ITM2C-B-C1	SF3B4
BUB3	1.67933e-08	0.197318	0.256	0.126	0.000394878	ITM2C-B-C1	BUB3
IRF5	1.78415e-08	0.25602	0.128	0.042	0.000419526	ITM2C-B-C1	IRF5
CNPPD1	1.78622e-08	0.177735	0.274	0.139	0.000420013	ITM2C-B-C1	CNPPD1
PML	1.94847e-08	0.215101	0.134	0.045	0.000458164	ITM2C-B-C1	PML
MYD88	2.05312e-08	0.217516	0.164	0.065	0.000482772	ITM2C-B-C1	MYD88
SH3BP5	2.21519e-08	0.28591	0.326	0.182	0.000520879	ITM2C-B-C1	SH3BP5
CD74	2.2804e-08	0.261564	0.989	0.964	0.000536213	ITM2C-B-C1	CD74
LSM6	2.29014e-08	0.204819	0.234	0.11	0.000538503	ITM2C-B-C1	LSM6
IL18BP	2.36421e-08	0.173394	0.118	0.036	0.00055592	ITM2C-B-C1	IL18BP
PTPN2	2.41857e-08	0.17114	0.234	0.11	0.000568703	ITM2C-B-C1	PTPN2
ATP6V0C	2.43671e-08	0.119318	0.384	0.211	0.000572968	ITM2C-B-C1	ATP6V0C
PRPF31	2.45295e-08	0.246075	0.135	0.047	0.000576786	ITM2C-B-C1	PRPF31
PTGES2	2.55916e-08	0.195629	0.145	0.052	0.000601762	ITM2C-B-C1	PTGES2
HLA-DQA1	2.81389e-08	0.320744	0.827	0.734	0.000661659	ITM2C-B-C1	HLA-DQA1
LSP1	2.91043e-08	0.2098	0.646	0.462	0.000684358	ITM2C-B-C1	LSP1
ALG5	2.93689e-08	0.222771	0.103	0.028	0.000690581	ITM2C-B-C1	ALG5
NAPSA	3.01367e-08	0.237918	0.148	0.055	0.000708635	ITM2C-B-C1	NAPSA
ARPC5	3.12595e-08	0.225646	0.434	0.266	0.000735035	ITM2C-B-C1	ARPC5
CD99	3.15062e-08	0.11106	0.403	0.237	0.000740837	ITM2C-B-C1	CD99
AMZ2	3.50756e-08	0.276713	0.154	0.06	0.000824767	ITM2C-B-C1	AMZ2
PTPN6	3.52338e-08	0.219595	0.467	0.288	0.000828487	ITM2C-B-C1	PTPN6
DNPEP	3.71553e-08	0.185525	0.178	0.076	0.000873669	ITM2C-B-C1	DNPEP
GRINA	3.8682e-08	0.138547	0.368	0.209	0.000909568	ITM2C-B-C1	GRINA
SEPT9	3.91167e-08	0.223431	0.417	0.25	0.00091979	ITM2C-B-C1	SEPT9
KHDRBS1	3.9401e-08	0.144343	0.321	0.173	0.000926476	ITM2C-B-C1	KHDRBS1
PPP1CC	3.94086e-08	0.170947	0.346	0.191	0.000926654	ITM2C-B-C1	PPP1CC
HCLS1	3.94709e-08	0.242842	0.507	0.324	0.000928119	ITM2C-B-C1	HCLS1
TAGLN2	4.16507e-08	0.127095	0.616	0.42	0.000979373	ITM2C-B-C1	TAGLN2
HMGA1	4.17875e-08	0.243653	0.36	0.204	0.000982592	ITM2C-B-C1	HMGA1
ODC1	4.31687e-08	0.156525	0.325	0.177	0.00101507	ITM2C-B-C1	ODC1
CSK	4.44381e-08	0.207978	0.401	0.238	0.00104492	ITM2C-B-C1	CSK
CHMP2A	4.53544e-08	0.14183	0.216	0.1	0.00106646	ITM2C-B-C1	CHMP2A
PNPLA2	4.72465e-08	0.217927	0.218	0.104	0.00111095	ITM2C-B-C1	PNPLA2
TYMP	4.8534e-08	0.134274	0.406	0.24	0.00114123	ITM2C-B-C1	TYMP
SYNGR1	5.00295e-08	0.25863	0.117	0.037	0.00117639	ITM2C-B-C1	SYNGR1
IL16	5.03337e-08	0.19395	0.35	0.198	0.00118355	ITM2C-B-C1	IL16
IMP3	5.04295e-08	0.163103	0.257	0.128	0.0011858	ITM2C-B-C1	IMP3
SRI	5.39042e-08	0.235895	0.274	0.144	0.0012675	ITM2C-B-C1	SRI
SYNGR2	5.47003e-08	0.247739	0.646	0.449	0.00128622	ITM2C-B-C1	SYNGR2
MRPL43	5.5524e-08	0.147783	0.231	0.11	0.00130559	ITM2C-B-C1	MRPL43
POLDIP2	5.7695e-08	0.184899	0.139	0.05	0.00135664	ITM2C-B-C1	POLDIP2
EIF2AK2	5.89414e-08	0.278598	0.348	0.199	0.00138595	ITM2C-B-C1	EIF2AK2
STRA13	5.90051e-08	0.203994	0.135	0.049	0.00138745	ITM2C-B-C1	STRA13
C19orf66	5.95316e-08	0.137363	0.257	0.131	0.00139983	ITM2C-B-C1	C19orf66
SMARCB1	6.05474e-08	0.21753	0.362	0.211	0.00142371	ITM2C-B-C1	SMARCB1
SEPT1	6.06203e-08	0.208261	0.309	0.169	0.00142542	ITM2C-B-C1	SEPT1
RGCC	6.36812e-08	0.355072	0.228	0.113	0.0014974	ITM2C-B-C1	RGCC
HIGD2A	6.46663e-08	0.163372	0.539	0.345	0.00152056	ITM2C-B-C1	HIGD2A
SIVA1	6.60354e-08	0.185728	0.282	0.147	0.00155276	ITM2C-B-C1	SIVA1
RAD23A	6.78482e-08	0.165225	0.368	0.214	0.00159538	ITM2C-B-C1	RAD23A
BECN1	7.03118e-08	0.192125	0.173	0.073	0.00165331	ITM2C-B-C1	BECN1
SPI1	7.68838e-08	0.108247	0.308	0.169	0.00180785	ITM2C-B-C1	SPI1
AIP	7.76626e-08	0.206346	0.261	0.136	0.00182616	ITM2C-B-C1	AIP
HLA-DQB1	7.77733e-08	0.276658	0.858	0.771	0.00182876	ITM2C-B-C1	HLA-DQB1
KDELR1	7.98342e-08	0.13528	0.263	0.135	0.00187722	ITM2C-B-C1	KDELR1
ATP5F1	8.06786e-08	0.146505	0.376	0.22	0.00189708	ITM2C-B-C1	ATP5F1
DNAJC4	8.14231e-08	0.160044	0.254	0.13	0.00191458	ITM2C-B-C1	DNAJC4
DNPH1	8.25411e-08	0.201136	0.23	0.113	0.00194087	ITM2C-B-C1	DNPH1
BET1L	8.45699e-08	0.203707	0.142	0.053	0.00198858	ITM2C-B-C1	BET1L
RAB11A	8.55568e-08	0.115279	0.247	0.123	0.00201178	ITM2C-B-C1	RAB11A
ACP5	9.04449e-08	0.282242	0.305	0.172	0.00212672	ITM2C-B-C1	ACP5
CD40	9.20926e-08	0.23133	0.384	0.23	0.00216547	ITM2C-B-C1	CD40
UNC119	9.28142e-08	0.126881	0.177	0.076	0.00218243	ITM2C-B-C1	UNC119
BST2	9.49968e-08	0.167803	0.489	0.305	0.00223376	ITM2C-B-C1	BST2
TUFM	1.01438e-07	0.175379	0.383	0.222	0.00238522	ITM2C-B-C1	TUFM
ATP5H	1.05892e-07	0.194244	0.304	0.169	0.00248995	ITM2C-B-C1	ATP5H
SNX17	1.06748e-07	0.126337	0.294	0.156	0.00251007	ITM2C-B-C1	SNX17
ATIC	1.16299e-07	0.220432	0.145	0.057	0.00273465	ITM2C-B-C1	ATIC
NDUFB10	1.17382e-07	0.123447	0.355	0.203	0.00276011	ITM2C-B-C1	NDUFB10
RAN	1.18052e-07	0.169926	0.58	0.382	0.00277588	ITM2C-B-C1	RAN
PPP1R2	1.181e-07	0.195015	0.381	0.225	0.00277699	ITM2C-B-C1	PPP1R2
MRPL34	1.18203e-07	0.181967	0.173	0.075	0.00277942	ITM2C-B-C1	MRPL34
RAB11B	1.18562e-07	0.159076	0.261	0.135	0.00278787	ITM2C-B-C1	RAB11B
RRP7A	1.22856e-07	0.226318	0.173	0.075	0.00288883	ITM2C-B-C1	RRP7A
AP3S1	1.30036e-07	0.167427	0.215	0.104	0.00305767	ITM2C-B-C1	AP3S1
POLR2E	1.30355e-07	0.202686	0.298	0.167	0.00306516	ITM2C-B-C1	POLR2E
NAAA	1.38176e-07	0.290686	0.159	0.068	0.00324907	ITM2C-B-C1	NAAA
TFEB	1.41452e-07	0.193752	0.184	0.084	0.0033261	ITM2C-B-C1	TFEB
LYPLA2	1.44284e-07	0.177782	0.15	0.06	0.0033927	ITM2C-B-C1	LYPLA2
MAF1	1.44784e-07	0.12849	0.291	0.156	0.00340444	ITM2C-B-C1	MAF1
OSTF1	1.47889e-07	0.155111	0.299	0.16	0.00347746	ITM2C-B-C1	OSTF1
NDUFS7	1.49222e-07	0.115599	0.275	0.143	0.0035088	ITM2C-B-C1	NDUFS7
C19orf53	1.50247e-07	0.121568	0.489	0.303	0.00353291	ITM2C-B-C1	C19orf53
SUCLG1	1.52052e-07	0.138249	0.17	0.073	0.00357534	ITM2C-B-C1	SUCLG1
MIR155HG	1.52258e-07	0.217559	0.144	0.057	0.0035802	ITM2C-B-C1	MIR155HG
C5orf56	1.52957e-07	0.180542	0.21	0.1	0.00359662	ITM2C-B-C1	C5orf56
COX14	1.5378e-07	0.119368	0.282	0.151	0.00361598	ITM2C-B-C1	COX14
PPP3CC	1.57223e-07	0.187796	0.281	0.152	0.00369694	ITM2C-B-C1	PPP3CC
TNFAIP8	1.601e-07	0.260272	0.448	0.279	0.00376459	ITM2C-B-C1	TNFAIP8
EIF3L	1.69612e-07	0.188663	0.571	0.379	0.00398827	ITM2C-B-C1	EIF3L
MED8	1.74387e-07	0.1696	0.113	0.037	0.00410053	ITM2C-B-C1	MED8
EMC6	1.761e-07	0.112427	0.196	0.091	0.00414083	ITM2C-B-C1	EMC6
WDFY1	1.76389e-07	0.225228	0.14	0.055	0.00414761	ITM2C-B-C1	WDFY1
PRMT1	1.77148e-07	0.156595	0.253	0.13	0.00416547	ITM2C-B-C1	PRMT1
MRPL57	1.77988e-07	0.112365	0.255	0.13	0.00418522	ITM2C-B-C1	MRPL57
ADRM1	1.78613e-07	0.11725	0.261	0.136	0.00419992	ITM2C-B-C1	ADRM1
ASNA1	1.80538e-07	0.156674	0.154	0.063	0.00424518	ITM2C-B-C1	ASNA1
FIBP	1.82203e-07	0.146114	0.235	0.12	0.00428433	ITM2C-B-C1	FIBP
NUDCD2	1.84319e-07	0.261545	0.141	0.057	0.00433407	ITM2C-B-C1	NUDCD2
JAK1	1.94458e-07	0.111689	0.536	0.344	0.00457248	ITM2C-B-C1	JAK1
NDUFB2	2.00102e-07	0.108361	0.43	0.256	0.0047052	ITM2C-B-C1	NDUFB2
CDV3	2.06296e-07	0.166635	0.139	0.053	0.00485085	ITM2C-B-C1	CDV3
LINC00152	2.13475e-07	0.125253	0.115	0.039	0.00501966	ITM2C-B-C1	LINC00152
MRPS34	2.17315e-07	0.109726	0.235	0.118	0.00510995	ITM2C-B-C1	MRPS34
CD27	2.20992e-07	0.306353	0.277	0.156	0.0051964	ITM2C-B-C1	CD27
CCDC12	2.21613e-07	0.212652	0.285	0.156	0.00521101	ITM2C-B-C1	CCDC12
TAP1	2.23751e-07	0.191608	0.416	0.258	0.00526128	ITM2C-B-C1	TAP1
GSN	2.2653e-07	0.168362	0.133	0.05	0.00532662	ITM2C-B-C1	GSN
RGS19	2.2709e-07	0.260329	0.395	0.243	0.0053398	ITM2C-B-C1	RGS19
C1orf186	2.30357e-07	0.218377	0.215	0.107	0.00541662	ITM2C-B-C1	C1orf186
RAB1B	2.30635e-07	0.128253	0.243	0.125	0.00542314	ITM2C-B-C1	RAB1B
PHB2	2.34682e-07	0.194556	0.443	0.272	0.00551831	ITM2C-B-C1	PHB2
SEC11C	2.381e-07	0.285624	0.233	0.122	0.00559867	ITM2C-B-C1	SEC11C
DCPS	2.42106e-07	0.198265	0.125	0.045	0.00569288	ITM2C-B-C1	DCPS
CD82	2.43528e-07	0.225174	0.384	0.237	0.00572631	ITM2C-B-C1	CD82
C14orf166	2.43877e-07	0.19991	0.382	0.23	0.00573453	ITM2C-B-C1	C14orf166
CTSZ	2.49446e-07	0.184683	0.196	0.094	0.00586548	ITM2C-B-C1	CTSZ
MPG	2.49459e-07	0.100585	0.268	0.139	0.00586577	ITM2C-B-C1	MPG
SMARCC1	2.55504e-07	0.271732	0.151	0.063	0.00600792	ITM2C-B-C1	SMARCC1
CCT8	2.55594e-07	0.182876	0.306	0.17	0.00601004	ITM2C-B-C1	CCT8
ERGIC3	2.58484e-07	0.119306	0.26	0.138	0.00607799	ITM2C-B-C1	ERGIC3
HLA-DRB1	2.66623e-07	0.277089	0.882	0.804	0.00626936	ITM2C-B-C1	HLA-DRB1
DCTN2	2.67443e-07	0.183405	0.186	0.086	0.00628865	ITM2C-B-C1	DCTN2
DCTN3	2.70905e-07	0.14264	0.198	0.094	0.00637006	ITM2C-B-C1	DCTN3
GBP4	2.73903e-07	0.279545	0.199	0.097	0.00644056	ITM2C-B-C1	GBP4
PTPRCAP	2.75039e-07	0.100896	0.229	0.113	0.00646726	ITM2C-B-C1	PTPRCAP
NME2	2.82645e-07	0.173966	0.206	0.099	0.00664611	ITM2C-B-C1	NME2
ZYX	2.87238e-07	0.15027	0.261	0.139	0.00675411	ITM2C-B-C1	ZYX
TOR3A	2.91765e-07	0.148216	0.182	0.083	0.00686055	ITM2C-B-C1	TOR3A
KRTCAP2	2.96045e-07	0.135089	0.251	0.131	0.00696121	ITM2C-B-C1	KRTCAP2
THEMIS2	3.0183e-07	0.107952	0.147	0.06	0.00709722	ITM2C-B-C1	THEMIS2
GYG1	3.02004e-07	0.189939	0.108	0.036	0.00710132	ITM2C-B-C1	GYG1
MCM5	3.14662e-07	0.215868	0.182	0.086	0.00739897	ITM2C-B-C1	MCM5
POP4	3.30999e-07	0.135457	0.114	0.039	0.00778311	ITM2C-B-C1	POP4
PPDPF	3.32716e-07	0.149008	0.765	0.549	0.00782349	ITM2C-B-C1	PPDPF
TMED4	3.32937e-07	0.1784	0.215	0.107	0.00782868	ITM2C-B-C1	TMED4
THOC7	3.44381e-07	0.185823	0.182	0.084	0.00809777	ITM2C-B-C1	THOC7
PIM2	3.56383e-07	0.200867	0.264	0.144	0.00837999	ITM2C-B-C1	PIM2
ATP5A1	3.6165e-07	0.143181	0.383	0.229	0.00850383	ITM2C-B-C1	ATP5A1
HERPUD2	3.63642e-07	0.14849	0.202	0.096	0.00855068	ITM2C-B-C1	HERPUD2
NEK6	3.70858e-07	0.131943	0.134	0.052	0.00872036	ITM2C-B-C1	NEK6
CD38	3.80851e-07	0.117065	0.136	0.053	0.00895534	ITM2C-B-C1	CD38
AKR7A2	3.88892e-07	0.155013	0.151	0.063	0.00914442	ITM2C-B-C1	AKR7A2
CNDP2	3.96743e-07	0.157535	0.197	0.094	0.00932901	ITM2C-B-C1	CNDP2
ELOF1	4.09191e-07	0.15174	0.177	0.081	0.00962171	ITM2C-B-C1	ELOF1
XRN2	4.19826e-07	0.185178	0.217	0.109	0.00987179	ITM2C-B-C1	XRN2
MFSD5	4.21176e-07	0.180655	0.104	0.034	0.00990354	ITM2C-B-C1	MFSD5
HLA-DPB1	4.33461e-07	0.25669	0.92	0.83	0.0101924	ITM2C-B-C1	HLA-DPB1
PSMB7	4.97348e-07	0.176883	0.225	0.115	0.0116947	ITM2C-B-C1	PSMB7
NME4	4.97967e-07	0.183317	0.139	0.057	0.0117092	ITM2C-B-C1	NME4
USP48	5.07375e-07	0.114845	0.153	0.065	0.0119304	ITM2C-B-C1	USP48
PELI1	5.20078e-07	0.26898	0.178	0.084	0.0122291	ITM2C-B-C1	PELI1
PSME1	5.38303e-07	0.18959	0.696	0.498	0.0126576	ITM2C-B-C1	PSME1
TUBB	5.47824e-07	0.130172	0.456	0.295	0.0128815	ITM2C-B-C1	TUBB
OCIAD1	5.6991e-07	0.113328	0.295	0.162	0.0134009	ITM2C-B-C1	OCIAD1
RFTN1	5.78363e-07	0.131097	0.16	0.07	0.0135996	ITM2C-B-C1	RFTN1
AC079767.4	5.82899e-07	0.215651	0.164	0.075	0.0137063	ITM2C-B-C1	AC079767.4
CORO1A	5.8294e-07	0.244657	0.775	0.63	0.0137073	ITM2C-B-C1	CORO1A
SNX3	5.86489e-07	0.231609	0.572	0.386	0.0137907	ITM2C-B-C1	SNX3
PTPN22	5.99639e-07	0.208989	0.129	0.05	0.0140999	ITM2C-B-C1	PTPN22
ARHGAP9	6.15148e-07	0.177261	0.25	0.135	0.0144646	ITM2C-B-C1	ARHGAP9
DEF6	6.15207e-07	0.181396	0.233	0.122	0.014466	ITM2C-B-C1	DEF6
ZNF22	6.27732e-07	0.185401	0.193	0.094	0.0147605	ITM2C-B-C1	ZNF22
EIF2S2	6.33646e-07	0.131503	0.278	0.151	0.0148996	ITM2C-B-C1	EIF2S2
PA2G4	6.39313e-07	0.184068	0.252	0.136	0.0150328	ITM2C-B-C1	PA2G4
ELAVL1	6.57126e-07	0.177702	0.162	0.073	0.0154517	ITM2C-B-C1	ELAVL1
COX5A	6.71316e-07	0.178707	0.476	0.308	0.0157853	ITM2C-B-C1	COX5A
TMED3	6.71866e-07	0.121197	0.16	0.071	0.0157983	ITM2C-B-C1	TMED3
RWDD1	6.72505e-07	0.159074	0.275	0.151	0.0158133	ITM2C-B-C1	RWDD1
ACO2	6.81152e-07	0.195597	0.155	0.068	0.0160166	ITM2C-B-C1	ACO2
FKBP1A	6.87643e-07	0.144592	0.371	0.222	0.0161692	ITM2C-B-C1	FKBP1A
NDUFB11	6.9545e-07	0.122695	0.479	0.3	0.0163528	ITM2C-B-C1	NDUFB11
SSR4	7.29389e-07	0.327971	0.575	0.382	0.0171509	ITM2C-B-C1	SSR4
GPS1	7.66511e-07	0.15382	0.135	0.055	0.0180237	ITM2C-B-C1	GPS1
TAOK3	7.84949e-07	0.185323	0.283	0.159	0.0184573	ITM2C-B-C1	TAOK3
ATRAID	7.92253e-07	0.12693	0.262	0.143	0.018629	ITM2C-B-C1	ATRAID
C17orf62	7.93329e-07	0.115365	0.299	0.17	0.0186543	ITM2C-B-C1	C17orf62
VDAC2	7.9466e-07	0.163228	0.347	0.204	0.0186856	ITM2C-B-C1	VDAC2
GTF2H5	8.25669e-07	0.284387	0.178	0.086	0.0194148	ITM2C-B-C1	GTF2H5
CLTB	8.31665e-07	0.137703	0.189	0.091	0.0195558	ITM2C-B-C1	CLTB
IL2RG	8.42081e-07	0.131863	0.492	0.323	0.0198007	ITM2C-B-C1	IL2RG
CCDC50	8.45624e-07	0.194842	0.29	0.165	0.019884	ITM2C-B-C1	CCDC50
HLA-DPA1	8.80461e-07	0.263461	0.935	0.854	0.0207032	ITM2C-B-C1	HLA-DPA1
EIF5A	8.82486e-07	0.131679	0.46	0.29	0.0207508	ITM2C-B-C1	EIF5A
TNFRSF14	8.83913e-07	0.136408	0.335	0.196	0.0207843	ITM2C-B-C1	TNFRSF14
TRAM1	8.90145e-07	0.126485	0.215	0.109	0.0209309	ITM2C-B-C1	TRAM1
JTB	9.29752e-07	0.166944	0.425	0.259	0.0218622	ITM2C-B-C1	JTB
CD1C	9.37748e-07	0.277009	0.131	0.053	0.0220502	ITM2C-B-C1	CD1C
DNMT1	9.38315e-07	0.162846	0.127	0.05	0.0220635	ITM2C-B-C1	DNMT1
ETFA	9.3994e-07	0.173834	0.187	0.091	0.0221018	ITM2C-B-C1	ETFA
EWSR1	9.44191e-07	0.120311	0.389	0.235	0.0222017	ITM2C-B-C1	EWSR1
DGCR6L	9.71802e-07	0.156374	0.115	0.042	0.022851	ITM2C-B-C1	DGCR6L
SSR3	1.01272e-06	0.11512	0.253	0.136	0.0238132	ITM2C-B-C1	SSR3
IAH1	1.01695e-06	0.181035	0.182	0.088	0.0239125	ITM2C-B-C1	IAH1
COPE	1.02646e-06	0.130466	0.317	0.18	0.0241363	ITM2C-B-C1	COPE
RAP1A	1.02887e-06	0.109639	0.275	0.151	0.0241928	ITM2C-B-C1	RAP1A
UBE2L3	1.05172e-06	0.106794	0.287	0.16	0.0247302	ITM2C-B-C1	UBE2L3
MRPL13	1.06221e-06	0.21629	0.143	0.062	0.0249769	ITM2C-B-C1	MRPL13
BNIP2	1.06316e-06	0.198243	0.195	0.097	0.0249992	ITM2C-B-C1	BNIP2
RBBP6	1.07529e-06	0.128936	0.246	0.133	0.0252843	ITM2C-B-C1	RBBP6
SLC52A2	1.08741e-06	0.151097	0.106	0.037	0.0255693	ITM2C-B-C1	SLC52A2
PCED1B	1.11971e-06	0.184533	0.139	0.058	0.0263289	ITM2C-B-C1	PCED1B
LINC00493	1.18019e-06	0.153863	0.261	0.143	0.0277511	ITM2C-B-C1	LINC00493
PGLS	1.20107e-06	0.150562	0.308	0.175	0.0282419	ITM2C-B-C1	PGLS
NUDC	1.20277e-06	0.150953	0.26	0.143	0.0282819	ITM2C-B-C1	NUDC
RBM8A	1.23218e-06	0.173022	0.486	0.311	0.0289736	ITM2C-B-C1	RBM8A
PEF1	1.23375e-06	0.162442	0.16	0.073	0.0290103	ITM2C-B-C1	PEF1
ITFG1	1.23713e-06	0.144496	0.109	0.039	0.0290898	ITM2C-B-C1	ITFG1
BAG1	1.24517e-06	0.12227	0.227	0.118	0.0292789	ITM2C-B-C1	BAG1
SHKBP1	1.27351e-06	0.114673	0.253	0.136	0.0299454	ITM2C-B-C1	SHKBP1
MRTO4	1.301e-06	0.212858	0.105	0.037	0.0305917	ITM2C-B-C1	MRTO4
SET	1.30118e-06	0.108793	0.417	0.258	0.0305959	ITM2C-B-C1	SET
HTATIP2	1.30567e-06	0.201563	0.131	0.053	0.0307016	ITM2C-B-C1	HTATIP2
CHTF8	1.31134e-06	0.152497	0.141	0.06	0.0308349	ITM2C-B-C1	CHTF8
CHCHD10	1.35712e-06	0.165963	0.515	0.342	0.0319113	ITM2C-B-C1	CHCHD10
ARHGAP4	1.37219e-06	0.173272	0.228	0.123	0.0322657	ITM2C-B-C1	ARHGAP4
MGMT	1.40438e-06	0.138824	0.206	0.104	0.0330225	ITM2C-B-C1	MGMT
DCTD	1.42688e-06	0.117769	0.125	0.05	0.0335518	ITM2C-B-C1	DCTD
PEX16	1.4509e-06	0.164855	0.132	0.055	0.0341165	ITM2C-B-C1	PEX16
AP1G2	1.45685e-06	0.198244	0.115	0.044	0.0342563	ITM2C-B-C1	AP1G2
SRPRA	1.51878e-06	0.133908	0.188	0.092	0.0357127	ITM2C-B-C1	SRPRA
ARIH2	1.55465e-06	0.147481	0.16	0.073	0.036556	ITM2C-B-C1	ARIH2
NFAT5	1.58131e-06	0.116166	0.12	0.047	0.037183	ITM2C-B-C1	NFAT5
NDUFA6	1.58255e-06	0.101773	0.239	0.128	0.0372121	ITM2C-B-C1	NDUFA6
AGPAT2	1.62681e-06	0.123602	0.108	0.039	0.0382529	ITM2C-B-C1	AGPAT2
GPR108	1.63151e-06	0.137569	0.125	0.05	0.0383634	ITM2C-B-C1	GPR108
VRK2	1.63665e-06	0.153924	0.12	0.047	0.0384841	ITM2C-B-C1	VRK2
REEP5	1.63675e-06	0.107229	0.332	0.193	0.0384865	ITM2C-B-C1	REEP5
SFT2D1	1.77025e-06	0.115031	0.218	0.113	0.0416256	ITM2C-B-C1	SFT2D1
CYBA	1.7825e-06	0.15958	0.867	0.69	0.0419137	ITM2C-B-C1	CYBA
TMUB1	1.83144e-06	0.18574	0.213	0.112	0.0430644	ITM2C-B-C1	TMUB1
IMP4	1.85324e-06	0.125946	0.179	0.086	0.043577	ITM2C-B-C1	IMP4
NDUFB6	1.85545e-06	0.116384	0.211	0.109	0.0436291	ITM2C-B-C1	NDUFB6
CLIC1	1.92245e-06	0.199271	0.735	0.554	0.0452044	ITM2C-B-C1	CLIC1
INPP5F	1.93003e-06	0.152041	0.13	0.053	0.0453827	ITM2C-B-C1	INPP5F
TXNDC12	1.97564e-06	0.159308	0.16	0.075	0.0464552	ITM2C-B-C1	TXNDC12
FLI1	1.98054e-06	0.172568	0.194	0.097	0.0465703	ITM2C-B-C1	FLI1
ILK	2.01098e-06	0.193664	0.182	0.091	0.0472862	ITM2C-B-C1	ILK
TCIRG1	2.02584e-06	0.126602	0.181	0.089	0.0476356	ITM2C-B-C1	TCIRG1
VTI1A	2.0411e-06	0.1906	0.104	0.037	0.0479944	ITM2C-B-C1	VTI1A
RHOG	2.07853e-06	0.100119	0.353	0.212	0.0488746	ITM2C-B-C1	RHOG
ZNF800	2.18039e-06	0.186791	0.195	0.099	0.0512696	ITM2C-B-C1	ZNF800
TRABD	2.18619e-06	0.118832	0.217	0.113	0.0514062	ITM2C-B-C1	TRABD
SOCS1	2.22517e-06	0.147797	0.365	0.23	0.0523227	ITM2C-B-C1	SOCS1
ARRDC1	2.23684e-06	0.143477	0.126	0.052	0.0525972	ITM2C-B-C1	ARRDC1
CNOT7	2.24703e-06	0.120993	0.254	0.138	0.0528367	ITM2C-B-C1	CNOT7
FCRL5	2.25297e-06	0.135345	0.242	0.131	0.0529764	ITM2C-B-C1	FCRL5
MDH2	2.25706e-06	0.135005	0.314	0.185	0.0530725	ITM2C-B-C1	MDH2
FNBP1	2.2693e-06	0.155449	0.373	0.232	0.0533604	ITM2C-B-C1	FNBP1
DOK3	2.27251e-06	0.161414	0.144	0.063	0.0534358	ITM2C-B-C1	DOK3
CDK4	2.3075e-06	0.116948	0.142	0.062	0.0542585	ITM2C-B-C1	CDK4
PLEKHO1	2.37688e-06	0.107452	0.146	0.065	0.0558899	ITM2C-B-C1	PLEKHO1
SLC25A1	2.44895e-06	0.106253	0.152	0.068	0.0575847	ITM2C-B-C1	SLC25A1
CCT5	2.56824e-06	0.15804	0.187	0.094	0.0603896	ITM2C-B-C1	CCT5
ARF5	2.5782e-06	0.15687	0.311	0.183	0.0606239	ITM2C-B-C1	ARF5
TRAPPC1	2.57847e-06	0.149778	0.439	0.285	0.0606301	ITM2C-B-C1	TRAPPC1
NSA2	2.62504e-06	0.134509	0.455	0.293	0.0617252	ITM2C-B-C1	NSA2
RAP1GDS1	2.62882e-06	0.221019	0.103	0.037	0.0618142	ITM2C-B-C1	RAP1GDS1
SRSF2	2.63896e-06	0.12501	0.47	0.306	0.0620526	ITM2C-B-C1	SRSF2
MYO9B	2.64863e-06	0.130713	0.118	0.047	0.06228	ITM2C-B-C1	MYO9B
ACTR2	2.66863e-06	0.136719	0.325	0.194	0.0627501	ITM2C-B-C1	ACTR2
BCAP31	2.70655e-06	0.147055	0.304	0.178	0.0636419	ITM2C-B-C1	BCAP31
FCHSD2	2.71589e-06	0.139823	0.244	0.133	0.0638615	ITM2C-B-C1	FCHSD2
WDR33	2.72532e-06	0.135594	0.204	0.105	0.0640831	ITM2C-B-C1	WDR33
CDKN1A	2.76108e-06	0.139998	0.258	0.147	0.0649239	ITM2C-B-C1	CDKN1A
CYB561D2	2.77143e-06	0.146785	0.124	0.05	0.0651675	ITM2C-B-C1	CYB561D2
RP11-325F22.2	2.77452e-06	0.258663	0.179	0.091	0.06524	ITM2C-B-C1	RP11-325F22.2
OXA1L	2.8984e-06	0.123811	0.324	0.191	0.0681531	ITM2C-B-C1	OXA1L
ARPC2	2.95053e-06	0.231145	0.775	0.65	0.0693787	ITM2C-B-C1	ARPC2
RTCB	2.95451e-06	0.128115	0.204	0.104	0.0694723	ITM2C-B-C1	RTCB
HNRNPUL1	2.98747e-06	0.103845	0.236	0.126	0.0702473	ITM2C-B-C1	HNRNPUL1
BAZ1B	3.01307e-06	0.126947	0.165	0.078	0.0708492	ITM2C-B-C1	BAZ1B
EIF6	3.01669e-06	0.17311	0.197	0.102	0.0709344	ITM2C-B-C1	EIF6
IFI27L2	3.02099e-06	0.179564	0.175	0.086	0.0710355	ITM2C-B-C1	IFI27L2
PCBD1	3.19598e-06	0.117102	0.103	0.037	0.0751503	ITM2C-B-C1	PCBD1
CD86	3.19853e-06	0.182999	0.152	0.07	0.0752102	ITM2C-B-C1	CD86
BASP1	3.21791e-06	0.137025	0.272	0.156	0.075666	ITM2C-B-C1	BASP1
EIF3F	3.37321e-06	0.178919	0.668	0.459	0.0793178	ITM2C-B-C1	EIF3F
TECR	3.40108e-06	0.193982	0.224	0.122	0.079973	ITM2C-B-C1	TECR
YTHDF2	3.46117e-06	0.137009	0.205	0.107	0.0813859	ITM2C-B-C1	YTHDF2
PFKL	3.47352e-06	0.127469	0.165	0.079	0.0816764	ITM2C-B-C1	PFKL
PSMB6	3.57761e-06	0.122018	0.304	0.178	0.084124	ITM2C-B-C1	PSMB6
VPS36	3.60363e-06	0.155535	0.172	0.084	0.0847358	ITM2C-B-C1	VPS36
NEDD9	3.68586e-06	0.166193	0.117	0.047	0.0866693	ITM2C-B-C1	NEDD9
MTPN	3.69781e-06	0.102811	0.398	0.248	0.0869504	ITM2C-B-C1	MTPN
PDLIM1	3.71675e-06	0.19071	0.366	0.229	0.0873957	ITM2C-B-C1	PDLIM1
MMADHC	3.72494e-06	0.132473	0.233	0.126	0.0875882	ITM2C-B-C1	MMADHC
NUTM2A-AS1	3.73396e-06	0.158358	0.111	0.044	0.0878003	ITM2C-B-C1	NUTM2A-AS1
PIGC	3.75209e-06	0.166254	0.111	0.044	0.0882268	ITM2C-B-C1	PIGC
COMMD2	3.76652e-06	0.182419	0.15	0.07	0.088566	ITM2C-B-C1	COMMD2
AK3	3.78394e-06	0.184474	0.109	0.042	0.0889756	ITM2C-B-C1	AK3
RAB4A	3.80404e-06	0.109088	0.141	0.063	0.0894483	ITM2C-B-C1	RAB4A
C6orf1	3.83068e-06	0.128287	0.168	0.081	0.0900745	ITM2C-B-C1	C6orf1
TRAC	3.95057e-06	0.116579	0.185	0.094	0.0928937	ITM2C-B-C1	TRAC
RHOA	4.06356e-06	0.119179	0.718	0.553	0.0955506	ITM2C-B-C1	RHOA
TRIM22	4.15703e-06	0.126743	0.392	0.245	0.0977485	ITM2C-B-C1	TRIM22
SEPT6	4.22166e-06	0.155633	0.559	0.381	0.0992681	ITM2C-B-C1	SEPT6
B3GAT3	4.22398e-06	0.176693	0.131	0.057	0.0993227	ITM2C-B-C1	B3GAT3
ST6GALNAC4	4.2352e-06	0.116816	0.136	0.06	0.0995865	ITM2C-B-C1	ST6GALNAC4
VPS72	4.25711e-06	0.200647	0.11	0.044	0.100102	ITM2C-B-C1	VPS72
DENND1C	4.26189e-06	0.189063	0.138	0.062	0.100214	ITM2C-B-C1	DENND1C
PTRHD1	4.30522e-06	0.118481	0.198	0.104	0.101233	ITM2C-B-C1	PTRHD1
C7orf73	4.35067e-06	0.113012	0.218	0.118	0.102302	ITM2C-B-C1	C7orf73
DUSP4	4.3956e-06	0.173817	0.195	0.102	0.103358	ITM2C-B-C1	DUSP4
SNRPD3	4.45228e-06	0.152885	0.327	0.198	0.104691	ITM2C-B-C1	SNRPD3
DYNLRB1	4.47321e-06	0.139719	0.316	0.188	0.105183	ITM2C-B-C1	DYNLRB1
SHMT2	4.62836e-06	0.171201	0.19	0.097	0.108831	ITM2C-B-C1	SHMT2
R3HDM4	4.65946e-06	0.113723	0.246	0.136	0.109562	ITM2C-B-C1	R3HDM4
FBXO7	4.69623e-06	0.127406	0.226	0.123	0.110427	ITM2C-B-C1	FBXO7
STX12	4.75752e-06	0.165824	0.144	0.066	0.111868	ITM2C-B-C1	STX12
PXK	4.84759e-06	0.206167	0.181	0.092	0.113986	ITM2C-B-C1	PXK
TRNT1	4.8917e-06	0.22055	0.121	0.052	0.115023	ITM2C-B-C1	TRNT1
CCND2	4.96047e-06	0.173173	0.124	0.052	0.116641	ITM2C-B-C1	CCND2
LPGAT1	5.00828e-06	0.159104	0.128	0.055	0.117765	ITM2C-B-C1	LPGAT1
PABPC1	5.02069e-06	0.132618	0.907	0.763	0.118057	ITM2C-B-C1	PABPC1
LBH	5.05553e-06	0.192136	0.441	0.293	0.118876	ITM2C-B-C1	LBH
GLRX	5.06211e-06	0.121834	0.204	0.107	0.11903	ITM2C-B-C1	GLRX
BIN1	5.07509e-06	0.167565	0.311	0.188	0.119336	ITM2C-B-C1	BIN1
ZNF394	5.08182e-06	0.16164	0.145	0.066	0.119494	ITM2C-B-C1	ZNF394
PABPC4	5.10045e-06	0.118828	0.149	0.07	0.119932	ITM2C-B-C1	PABPC4
MESDC2	5.13347e-06	0.119789	0.207	0.11	0.120709	ITM2C-B-C1	MESDC2
GLB1	5.48416e-06	0.186856	0.102	0.039	0.128955	ITM2C-B-C1	GLB1
RARA	5.51258e-06	0.155754	0.108	0.042	0.129623	ITM2C-B-C1	RARA
NUTF2	5.61057e-06	0.119488	0.205	0.11	0.131927	ITM2C-B-C1	NUTF2
RCN2	5.66036e-06	0.152465	0.222	0.122	0.133098	ITM2C-B-C1	RCN2
THRAP3	5.69043e-06	0.194908	0.377	0.24	0.133805	ITM2C-B-C1	THRAP3
XRCC6	5.80747e-06	0.159483	0.356	0.22	0.136557	ITM2C-B-C1	XRCC6
FUNDC2	5.81773e-06	0.18608	0.204	0.109	0.136798	ITM2C-B-C1	FUNDC2
PSMC3	5.83322e-06	0.142384	0.168	0.083	0.137162	ITM2C-B-C1	PSMC3
PARVG	5.92538e-06	0.195471	0.187	0.097	0.139329	ITM2C-B-C1	PARVG
SLC25A3	5.93429e-06	0.161073	0.569	0.392	0.139539	ITM2C-B-C1	SLC25A3
STK17A	5.94762e-06	0.135467	0.608	0.417	0.139852	ITM2C-B-C1	STK17A
NDUFC1	5.95585e-06	0.1127	0.186	0.096	0.140046	ITM2C-B-C1	NDUFC1
PCBP2	5.96572e-06	0.117915	0.768	0.59	0.140278	ITM2C-B-C1	PCBP2
COPA	6.01132e-06	0.179925	0.143	0.066	0.14135	ITM2C-B-C1	COPA
RASSF5	6.258e-06	0.126409	0.134	0.06	0.147151	ITM2C-B-C1	RASSF5
RABEP2	6.31255e-06	0.147412	0.182	0.092	0.148433	ITM2C-B-C1	RABEP2
PPP2R1A	6.45496e-06	0.104247	0.299	0.178	0.151782	ITM2C-B-C1	PPP2R1A
RNF187	6.75993e-06	0.137537	0.15	0.071	0.158953	ITM2C-B-C1	RNF187
ILKAP	6.83217e-06	0.121061	0.107	0.042	0.160652	ITM2C-B-C1	ILKAP
NDUFA8	6.95109e-06	0.119408	0.125	0.053	0.163448	ITM2C-B-C1	NDUFA8
RHBDF2	7.0992e-06	0.119876	0.152	0.073	0.166931	ITM2C-B-C1	RHBDF2
COPS5	7.11669e-06	0.166164	0.155	0.075	0.167342	ITM2C-B-C1	COPS5
CHMP4B	7.15415e-06	0.142147	0.12	0.05	0.168223	ITM2C-B-C1	CHMP4B
IFNAR2	7.29384e-06	0.113484	0.131	0.058	0.171507	ITM2C-B-C1	IFNAR2
RAB31	7.41839e-06	0.165184	0.223	0.123	0.174436	ITM2C-B-C1	RAB31
ACTR3	7.4861e-06	0.131101	0.482	0.313	0.176028	ITM2C-B-C1	ACTR3
LINC-PINT	7.90366e-06	0.109564	0.321	0.198	0.185847	ITM2C-B-C1	LINC-PINT
BLK	8.05216e-06	0.22183	0.295	0.183	0.189339	ITM2C-B-C1	BLK
OAS1	8.69283e-06	0.134769	0.277	0.164	0.204403	ITM2C-B-C1	OAS1
C12orf65	8.76134e-06	0.171018	0.132	0.06	0.206014	ITM2C-B-C1	C12orf65
CLECL1	8.78171e-06	0.16576	0.177	0.092	0.206493	ITM2C-B-C1	CLECL1
TADA3	8.79234e-06	0.108967	0.161	0.079	0.206743	ITM2C-B-C1	TADA3
UBE2L6	8.92134e-06	0.170002	0.446	0.3	0.209776	ITM2C-B-C1	UBE2L6
HNRNPA0	9.43894e-06	0.128103	0.53	0.352	0.221947	ITM2C-B-C1	HNRNPA0
FKBP2	9.49044e-06	0.116207	0.213	0.117	0.223158	ITM2C-B-C1	FKBP2
HLA-A	9.66122e-06	0.19091	0.965	0.914	0.227174	ITM2C-B-C1	HLA-A
BCAS4	1.03591e-05	0.171883	0.289	0.177	0.243583	ITM2C-B-C1	BCAS4
ATP5I	1.04294e-05	0.100226	0.263	0.154	0.245236	ITM2C-B-C1	ATP5I
MARCKSL1	1.04558e-05	0.215384	0.388	0.254	0.245857	ITM2C-B-C1	MARCKSL1
PSMB1	1.0634e-05	0.102814	0.429	0.276	0.250047	ITM2C-B-C1	PSMB1
DBNL	1.10619e-05	0.123103	0.362	0.233	0.26011	ITM2C-B-C1	DBNL
UFC1	1.1229e-05	0.12708	0.388	0.245	0.264039	ITM2C-B-C1	UFC1
PITHD1	1.12654e-05	0.123447	0.164	0.081	0.264894	ITM2C-B-C1	PITHD1
PTBP1	1.13211e-05	0.15937	0.173	0.089	0.266204	ITM2C-B-C1	PTBP1
TAF3	1.15601e-05	0.100891	0.159	0.078	0.271824	ITM2C-B-C1	TAF3
MRPL9	1.16093e-05	0.19544	0.144	0.07	0.272981	ITM2C-B-C1	MRPL9
H2AFJ	1.21203e-05	0.103476	0.1	0.039	0.284996	ITM2C-B-C1	H2AFJ
PRDX4	1.22041e-05	0.149916	0.131	0.06	0.286967	ITM2C-B-C1	PRDX4
RNASET2	1.27467e-05	0.124776	0.596	0.412	0.299727	ITM2C-B-C1	RNASET2
GPSM3	1.27519e-05	0.127458	0.635	0.444	0.299847	ITM2C-B-C1	GPSM3
POU2AF1	1.28201e-05	0.1235	0.293	0.178	0.301452	ITM2C-B-C1	POU2AF1
SETD2	1.2963e-05	0.143335	0.139	0.065	0.304812	ITM2C-B-C1	SETD2
C15orf57	1.30632e-05	0.163689	0.193	0.104	0.307169	ITM2C-B-C1	C15orf57
PREB	1.34294e-05	0.111598	0.117	0.05	0.315778	ITM2C-B-C1	PREB
ARL6IP5	1.35463e-05	0.112349	0.493	0.331	0.318527	ITM2C-B-C1	ARL6IP5
TFG	1.3756e-05	0.108172	0.139	0.065	0.323459	ITM2C-B-C1	TFG
ERH	1.3872e-05	0.152701	0.413	0.266	0.326186	ITM2C-B-C1	ERH
MRPS18C	1.39107e-05	0.139375	0.183	0.097	0.327096	ITM2C-B-C1	MRPS18C
RBCK1	1.41264e-05	0.1002	0.303	0.185	0.332169	ITM2C-B-C1	RBCK1
SYPL1	1.41927e-05	0.109698	0.434	0.282	0.333727	ITM2C-B-C1	SYPL1
APEH	1.44034e-05	0.152904	0.113	0.049	0.338682	ITM2C-B-C1	APEH
SMIM14	1.45037e-05	0.238199	0.498	0.355	0.34104	ITM2C-B-C1	SMIM14
C20orf27	1.46002e-05	0.201981	0.108	0.045	0.343309	ITM2C-B-C1	C20orf27
HLA-F	1.46022e-05	0.114494	0.389	0.246	0.343356	ITM2C-B-C1	HLA-F
PDCD6IP	1.46651e-05	0.111437	0.2	0.109	0.344836	ITM2C-B-C1	PDCD6IP
USO1	1.48313e-05	0.147909	0.116	0.05	0.348744	ITM2C-B-C1	USO1
ACAP2	1.50019e-05	0.102105	0.305	0.185	0.352756	ITM2C-B-C1	ACAP2
SNRPB2	1.5116e-05	0.107905	0.261	0.152	0.355437	ITM2C-B-C1	SNRPB2
TMEM70	1.54099e-05	0.128446	0.138	0.065	0.36235	ITM2C-B-C1	TMEM70
UQCC2	1.54653e-05	0.124292	0.102	0.041	0.36365	ITM2C-B-C1	UQCC2
SPTAN1	1.56279e-05	0.103406	0.134	0.063	0.367474	ITM2C-B-C1	SPTAN1
NOB1	1.5681e-05	0.130158	0.136	0.065	0.368722	ITM2C-B-C1	NOB1
RPIA	1.57751e-05	0.127104	0.149	0.073	0.370936	ITM2C-B-C1	RPIA
TFAM	1.58345e-05	0.19052	0.168	0.088	0.372333	ITM2C-B-C1	TFAM
CELF2	1.64012e-05	0.143625	0.301	0.186	0.385658	ITM2C-B-C1	CELF2
USP18	1.64113e-05	0.119721	0.128	0.058	0.385895	ITM2C-B-C1	USP18
CFL1	1.6775e-05	0.120704	0.876	0.736	0.394446	ITM2C-B-C1	CFL1
ZFP36L2	1.68439e-05	0.217135	0.792	0.658	0.396069	ITM2C-B-C1	ZFP36L2
RAB9A	1.7198e-05	0.175777	0.111	0.047	0.404393	ITM2C-B-C1	RAB9A
ZNF524	1.72494e-05	0.144647	0.101	0.041	0.405602	ITM2C-B-C1	ZNF524
RHOF	1.73341e-05	0.11587	0.252	0.146	0.407593	ITM2C-B-C1	RHOF
NOL7	1.77047e-05	0.110504	0.311	0.19	0.416309	ITM2C-B-C1	NOL7
IMPDH2	1.78098e-05	0.137281	0.236	0.136	0.418781	ITM2C-B-C1	IMPDH2
ICAM3	1.78381e-05	0.111907	0.405	0.263	0.419446	ITM2C-B-C1	ICAM3
RABEP1	1.8009e-05	0.143624	0.165	0.084	0.423463	ITM2C-B-C1	RABEP1
ERLEC1	1.8733e-05	0.182037	0.164	0.084	0.440487	ITM2C-B-C1	ERLEC1
MX2	1.94076e-05	0.192462	0.257	0.156	0.456351	ITM2C-B-C1	MX2
FUOM	1.9535e-05	0.133428	0.122	0.055	0.459347	ITM2C-B-C1	FUOM
POLR2A	1.97802e-05	0.13097	0.166	0.086	0.465111	ITM2C-B-C1	POLR2A
ALOX5	1.97847e-05	0.18202	0.177	0.096	0.465217	ITM2C-B-C1	ALOX5
MFSD1	1.98325e-05	0.169931	0.114	0.05	0.466342	ITM2C-B-C1	MFSD1
MTG1	2.00306e-05	0.173481	0.142	0.07	0.471	ITM2C-B-C1	MTG1
RELB	2.04252e-05	0.100571	0.209	0.117	0.480278	ITM2C-B-C1	RELB
TOMM22	2.30753e-05	0.110737	0.29	0.178	0.542592	ITM2C-B-C1	TOMM22
SDAD1	2.31724e-05	0.104622	0.129	0.06	0.544876	ITM2C-B-C1	SDAD1
TXNL1	2.36538e-05	0.162294	0.228	0.131	0.556196	ITM2C-B-C1	TXNL1
ARHGAP17	2.43874e-05	0.131756	0.161	0.084	0.573446	ITM2C-B-C1	ARHGAP17
HTATSF1	2.52283e-05	0.127562	0.106	0.045	0.593218	ITM2C-B-C1	HTATSF1
SMARCC2	2.5294e-05	0.127745	0.133	0.063	0.594763	ITM2C-B-C1	SMARCC2
SIPA1L1	2.53584e-05	0.152741	0.118	0.053	0.596278	ITM2C-B-C1	SIPA1L1
RPL28	2.58979e-05	0.117258	0.995	0.987	0.608963	ITM2C-B-C1	RPL28
FCMR	2.63696e-05	0.147598	0.556	0.408	0.620055	ITM2C-B-C1	FCMR
PLIN3	2.64884e-05	0.121516	0.142	0.07	0.622849	ITM2C-B-C1	PLIN3
DNAJB11	2.77558e-05	0.107089	0.134	0.063	0.652651	ITM2C-B-C1	DNAJB11
IWS1	2.80146e-05	0.13378	0.139	0.068	0.658735	ITM2C-B-C1	IWS1
SLC4A7	2.80313e-05	0.131676	0.104	0.044	0.659127	ITM2C-B-C1	SLC4A7
LIMD2	2.81753e-05	0.166687	0.775	0.616	0.662514	ITM2C-B-C1	LIMD2
MFSD10	2.81863e-05	0.135058	0.189	0.104	0.662772	ITM2C-B-C1	MFSD10
CTSA	2.89593e-05	0.105709	0.18	0.097	0.68095	ITM2C-B-C1	CTSA
SLBP	3.01403e-05	0.118073	0.243	0.143	0.708719	ITM2C-B-C1	SLBP
GDI2	3.02647e-05	0.141157	0.461	0.308	0.711645	ITM2C-B-C1	GDI2
PTK2	3.02726e-05	0.216192	0.114	0.052	0.71183	ITM2C-B-C1	PTK2
DNAJC2	3.17445e-05	0.11693	0.179	0.096	0.746439	ITM2C-B-C1	DNAJC2
HSPA8	3.18287e-05	0.184822	0.72	0.559	0.74842	ITM2C-B-C1	HSPA8
COMMD4	3.2395e-05	0.115541	0.108	0.047	0.761736	ITM2C-B-C1	COMMD4
2023-03-07	3.25761e-05	0.160667	0.113	0.05	0.765994	ITM2C-B-C1	2023-03-07
POGZ	3.42613e-05	0.205516	0.16	0.084	0.805621	ITM2C-B-C1	POGZ
TMX4	3.4529e-05	0.136643	0.202	0.113	0.811915	ITM2C-B-C1	TMX4
LMAN1	3.47836e-05	0.183518	0.179	0.099	0.817901	ITM2C-B-C1	LMAN1
CALR	3.48399e-05	0.121679	0.542	0.374	0.819226	ITM2C-B-C1	CALR
TGFB1	3.78777e-05	0.116157	0.218	0.128	0.890657	ITM2C-B-C1	TGFB1
DAP3	3.97279e-05	0.112976	0.205	0.117	0.934161	ITM2C-B-C1	DAP3
FCRLA	4.25671e-05	0.239046	0.362	0.246	1	ITM2C-B-C1	FCRLA
SMARCA2	4.37554e-05	0.220555	0.143	0.073	1	ITM2C-B-C1	SMARCA2
RGS14	4.39214e-05	0.109557	0.1	0.042	1	ITM2C-B-C1	RGS14
LARP7	4.48185e-05	0.12069	0.184	0.102	1	ITM2C-B-C1	LARP7
MEAF6	4.49308e-05	0.11528	0.262	0.157	1	ITM2C-B-C1	MEAF6
CD70	4.52453e-05	0.123656	0.146	0.075	1	ITM2C-B-C1	CD70
VPS13C	4.66638e-05	0.112772	0.198	0.112	1	ITM2C-B-C1	VPS13C
SKAP2	4.69903e-05	0.104414	0.224	0.13	1	ITM2C-B-C1	SKAP2
DDX54	4.72473e-05	0.141939	0.111	0.05	1	ITM2C-B-C1	DDX54
ZFAND6	5.0681e-05	0.10268	0.246	0.149	1	ITM2C-B-C1	ZFAND6
SHISA5	5.09559e-05	0.111615	0.402	0.263	1	ITM2C-B-C1	SHISA5
SND1	5.11694e-05	0.102623	0.155	0.081	1	ITM2C-B-C1	SND1
TCF4	5.16386e-05	0.11054	0.387	0.256	1	ITM2C-B-C1	TCF4
DALRD3	5.22447e-05	0.117704	0.101	0.044	1	ITM2C-B-C1	DALRD3
NTMT1	5.35822e-05	0.109829	0.132	0.065	1	ITM2C-B-C1	NTMT1
CARD16	5.38313e-05	0.106325	0.175	0.096	1	ITM2C-B-C1	CARD16
SNRNP27	5.43096e-05	0.110131	0.13	0.063	1	ITM2C-B-C1	SNRNP27
LPIN1	5.54318e-05	0.109295	0.194	0.11	1	ITM2C-B-C1	LPIN1
HERC5	5.63745e-05	0.115336	0.15	0.078	1	ITM2C-B-C1	HERC5
TP53TG1	5.75627e-05	0.158788	0.108	0.049	1	ITM2C-B-C1	TP53TG1
HCFC1R1	5.76303e-05	0.122463	0.125	0.06	1	ITM2C-B-C1	HCFC1R1
TCERG1	5.76835e-05	0.101151	0.156	0.083	1	ITM2C-B-C1	TCERG1
EAF2	5.77383e-05	0.190314	0.204	0.12	1	ITM2C-B-C1	EAF2
PARVB	5.7778e-05	0.191706	0.125	0.062	1	ITM2C-B-C1	PARVB
CIAO1	5.86254e-05	0.180517	0.128	0.063	1	ITM2C-B-C1	CIAO1
MICAL3	5.87076e-05	0.199804	0.107	0.049	1	ITM2C-B-C1	MICAL3
FOXN2	6.08979e-05	0.110239	0.119	0.057	1	ITM2C-B-C1	FOXN2
FASTK	6.16112e-05	0.109664	0.113	0.052	1	ITM2C-B-C1	FASTK
EDF1	6.47292e-05	0.137454	0.65	0.473	1	ITM2C-B-C1	EDF1
CYTIP	6.54494e-05	0.123316	0.523	0.366	1	ITM2C-B-C1	CYTIP
ZDHHC4	6.63933e-05	0.126411	0.1	0.044	1	ITM2C-B-C1	ZDHHC4
HECTD1	6.64099e-05	0.121025	0.171	0.094	1	ITM2C-B-C1	HECTD1
SMS	7.1008e-05	0.122604	0.17	0.094	1	ITM2C-B-C1	SMS
TMC8	7.10148e-05	0.136229	0.193	0.112	1	ITM2C-B-C1	TMC8
SIT1	7.11084e-05	0.110856	0.213	0.126	1	ITM2C-B-C1	SIT1
SEC13	7.41082e-05	0.143988	0.166	0.091	1	ITM2C-B-C1	SEC13
TRBC2	7.56284e-05	0.126282	0.358	0.237	1	ITM2C-B-C1	TRBC2
EVL	7.70859e-05	0.106084	0.487	0.334	1	ITM2C-B-C1	EVL
PNOC	7.79606e-05	0.175937	0.164	0.091	1	ITM2C-B-C1	PNOC
PRPF8	7.82696e-05	0.21692	0.172	0.097	1	ITM2C-B-C1	PRPF8
RECQL	7.90544e-05	0.106013	0.123	0.06	1	ITM2C-B-C1	RECQL
HACD4	7.99829e-05	0.100651	0.103	0.045	1	ITM2C-B-C1	HACD4
ZCCHC17	8.17158e-05	0.183307	0.118	0.057	1	ITM2C-B-C1	ZCCHC17
SERTAD1	8.36138e-05	0.120484	0.288	0.183	1	ITM2C-B-C1	SERTAD1
NIPA2	8.40797e-05	0.147229	0.182	0.104	1	ITM2C-B-C1	NIPA2
NT5C3A	8.53879e-05	0.168384	0.307	0.199	1	ITM2C-B-C1	NT5C3A
LHPP	8.84479e-05	0.100828	0.17	0.094	1	ITM2C-B-C1	LHPP
MAP3K13	8.84551e-05	0.14257	0.111	0.052	1	ITM2C-B-C1	MAP3K13
RNF166	8.93008e-05	0.104452	0.111	0.052	1	ITM2C-B-C1	RNF166
USP9X	9.03284e-05	0.108667	0.104	0.047	1	ITM2C-B-C1	USP9X
PDPK1	9.31115e-05	0.128837	0.109	0.05	1	ITM2C-B-C1	PDPK1
FKBP3	9.43803e-05	0.101914	0.13	0.065	1	ITM2C-B-C1	FKBP3
WDFY4	9.46403e-05	0.135629	0.129	0.065	1	ITM2C-B-C1	WDFY4
CCNDBP1	9.58315e-05	0.127047	0.232	0.139	1	ITM2C-B-C1	CCNDBP1
NCR3	9.7263e-05	0.154237	0.175	0.1	1	ITM2C-B-C1	NCR3
FXYD5	9.97936e-05	0.129593	0.725	0.569	1	ITM2C-B-C1	FXYD5
NCOA7	0.00010398	0.111229	0.101	0.045	1	ITM2C-B-C1	NCOA7
SCOC	0.000105906	0.123632	0.101	0.045	1	ITM2C-B-C1	SCOC
UCP2	0.000106222	0.185621	0.536	0.399	1	ITM2C-B-C1	UCP2
COX7A2L	0.000107066	0.113417	0.325	0.207	1	ITM2C-B-C1	COX7A2L
UTP6	0.000109156	0.131317	0.108	0.05	1	ITM2C-B-C1	UTP6
ATP2A3	0.00011175	0.145274	0.132	0.068	1	ITM2C-B-C1	ATP2A3
RAB24	0.000112832	0.136864	0.174	0.099	1	ITM2C-B-C1	RAB24
PRKD3	0.000113534	0.124789	0.155	0.084	1	ITM2C-B-C1	PRKD3
TMEM19	0.000115228	0.159564	0.118	0.058	1	ITM2C-B-C1	TMEM19
HDAC1	0.000120314	0.139176	0.222	0.136	1	ITM2C-B-C1	HDAC1
DBI	0.000124824	0.100758	0.443	0.313	1	ITM2C-B-C1	DBI
ZC3H11A	0.000126567	0.154734	0.122	0.062	1	ITM2C-B-C1	ZC3H11A
PRPS1	0.000127317	0.148644	0.137	0.071	1	ITM2C-B-C1	PRPS1
FGFR1OP2	0.00012795	0.102716	0.196	0.113	1	ITM2C-B-C1	FGFR1OP2
STX8	0.00013016	0.131181	0.139	0.073	1	ITM2C-B-C1	STX8
UGCG	0.000133544	0.144735	0.145	0.078	1	ITM2C-B-C1	UGCG
TAPBP	0.000134566	0.110203	0.418	0.287	1	ITM2C-B-C1	TAPBP
PIM3	0.000152519	0.129956	0.178	0.104	1	ITM2C-B-C1	PIM3
HLA-C	0.000159414	0.149332	0.951	0.904	1	ITM2C-B-C1	HLA-C
PITPNB	0.000160275	0.10867	0.106	0.05	1	ITM2C-B-C1	PITPNB
RPS26	0.000170925	0.124994	0.938	0.861	1	ITM2C-B-C1	RPS26
CCNI	0.000185989	0.141165	0.811	0.648	1	ITM2C-B-C1	CCNI
C12orf10	0.00019873	0.130486	0.115	0.058	1	ITM2C-B-C1	C12orf10
CALM1	0.000198811	0.152978	0.704	0.533	1	ITM2C-B-C1	CALM1
SLC38A2	0.000222501	0.107534	0.118	0.06	1	ITM2C-B-C1	SLC38A2
EIF2S1	0.000227995	0.141345	0.109	0.053	1	ITM2C-B-C1	EIF2S1
RNF141	0.000238383	0.184044	0.101	0.049	1	ITM2C-B-C1	RNF141
TRMT1	0.000242926	0.105523	0.113	0.057	1	ITM2C-B-C1	TRMT1
NOC3L	0.000252609	0.105516	0.102	0.049	1	ITM2C-B-C1	NOC3L
CCDC109B	0.000254332	0.108239	0.261	0.167	1	ITM2C-B-C1	CCDC109B
SPTLC2	0.000254829	0.118651	0.122	0.063	1	ITM2C-B-C1	SPTLC2
USP22	0.000256721	0.124822	0.132	0.071	1	ITM2C-B-C1	USP22
EEF2	0.000257551	0.11996	0.889	0.747	1	ITM2C-B-C1	EEF2
LTA4H	0.000258973	0.140345	0.225	0.139	1	ITM2C-B-C1	LTA4H
LPP	0.000304732	0.119078	0.125	0.066	1	ITM2C-B-C1	LPP
PKIG	0.000314031	0.109122	0.311	0.214	1	ITM2C-B-C1	PKIG
C1GALT1	0.000319652	0.149048	0.157	0.091	1	ITM2C-B-C1	C1GALT1
EIF4G1	0.000332294	0.123352	0.109	0.055	1	ITM2C-B-C1	EIF4G1
SUMF2	0.000355528	0.101816	0.146	0.083	1	ITM2C-B-C1	SUMF2
SH3BGRL3	0.000384039	0.155583	0.804	0.686	1	ITM2C-B-C1	SH3BGRL3
UPF3A	0.000396195	0.119829	0.145	0.083	1	ITM2C-B-C1	UPF3A
DNAAF2	0.000402837	0.132773	0.11	0.057	1	ITM2C-B-C1	DNAAF2
IER2	0.000407281	0.164073	0.555	0.413	1	ITM2C-B-C1	IER2
CUX1	0.000425826	0.107092	0.104	0.052	1	ITM2C-B-C1	CUX1
LMBRD1	0.000438955	0.115103	0.205	0.126	1	ITM2C-B-C1	LMBRD1
COA1	0.000445672	0.11271	0.168	0.1	1	ITM2C-B-C1	COA1
OSBPL8	0.000477216	0.130647	0.244	0.159	1	ITM2C-B-C1	OSBPL8
EEF1A1	0.000483801	0.107193	0.996	0.979	1	ITM2C-B-C1	EEF1A1
CD37	0.000499271	0.143344	0.895	0.796	1	ITM2C-B-C1	CD37
IGHV5-78	0.000527731	0.145403	0.132	0.075	1	ITM2C-B-C1	IGHV5-78
PUF60	0.000534878	0.106547	0.196	0.122	1	ITM2C-B-C1	PUF60
MAP4K2	0.000585112	0.105857	0.109	0.057	1	ITM2C-B-C1	MAP4K2
DUSP1	0.000588501	0.130348	0.736	0.616	1	ITM2C-B-C1	DUSP1
ADAM19	0.000613774	0.143533	0.182	0.112	1	ITM2C-B-C1	ADAM19
HLA-DRB5	0.000645867	0.176008	0.853	0.76	1	ITM2C-B-C1	HLA-DRB5
IGKV3-20	0.000646002	0.695561	0.406	0.303	1	ITM2C-B-C1	IGKV3-20
PHF1	0.000681441	0.122244	0.226	0.146	1	ITM2C-B-C1	PHF1
MS4A1	0.000717853	0.183002	0.791	0.697	1	ITM2C-B-C1	MS4A1
SNX22	0.000722378	0.14827	0.146	0.086	1	ITM2C-B-C1	SNX22
PLEKHA2	0.000724754	0.110886	0.172	0.105	1	ITM2C-B-C1	PLEKHA2
JUNB	0.000733627	0.224952	0.853	0.739	1	ITM2C-B-C1	JUNB
RPLP0	0.000734835	0.112093	0.983	0.937	1	ITM2C-B-C1	RPLP0
RPL7A	0.000743259	0.104844	0.989	0.95	1	ITM2C-B-C1	RPL7A
GGPS1	0.000797079	0.106698	0.101	0.052	1	ITM2C-B-C1	GGPS1
PROSC	0.000806881	0.101092	0.114	0.062	1	ITM2C-B-C1	PROSC
CXXC5	0.000846446	0.145332	0.18	0.113	1	ITM2C-B-C1	CXXC5
ZFP36L1	0.000879829	0.126974	0.717	0.556	1	ITM2C-B-C1	ZFP36L1
BTG1	0.000909342	0.105707	0.939	0.856	1	ITM2C-B-C1	BTG1
LTB	0.000926753	0.244693	0.661	0.574	1	ITM2C-B-C1	LTB
IGHV4-34	0.000963093	0.668654	0.155	0.094	1	ITM2C-B-C1	IGHV4-34
TWISTNB	0.000963226	0.157832	0.106	0.057	1	ITM2C-B-C1	TWISTNB
PPP2R2A	0.0009678	0.113627	0.156	0.094	1	ITM2C-B-C1	PPP2R2A
ZBTB20	0.000975603	0.104558	0.166	0.102	1	ITM2C-B-C1	ZBTB20
AKR1B1	0.00109985	0.111004	0.156	0.094	1	ITM2C-B-C1	AKR1B1
KDM4B	0.00113731	0.149406	0.139	0.083	1	ITM2C-B-C1	KDM4B
FBXO9	0.00122105	0.10556	0.118	0.066	1	ITM2C-B-C1	FBXO9
SELL	0.00124363	0.136803	0.516	0.399	1	ITM2C-B-C1	SELL
PANK2	0.00132841	0.102212	0.109	0.06	1	ITM2C-B-C1	PANK2
HLA-E	0.00149377	0.11761	0.95	0.851	1	ITM2C-B-C1	HLA-E
CRELD2	0.00149668	0.100791	0.1	0.053	1	ITM2C-B-C1	CRELD2
SCIMP	0.00156305	0.126856	0.229	0.154	1	ITM2C-B-C1	SCIMP
IFI6	0.00177976	0.113813	0.345	0.251	1	ITM2C-B-C1	IFI6
NFKBIA	0.00212724	0.107729	0.647	0.501	1	ITM2C-B-C1	NFKBIA
COBLL1	0.00215447	0.130675	0.144	0.089	1	ITM2C-B-C1	COBLL1
IGLV6-57	0.00217883	0.578433	0.14	0.086	1	ITM2C-B-C1	IGLV6-57
FKBP11	0.00218006	0.138448	0.106	0.06	1	ITM2C-B-C1	FKBP11
MTERF4	0.0029301	0.103282	0.15	0.094	1	ITM2C-B-C1	MTERF4
IGHA1	0.00332565	1.56068	0.282	0.204	1	ITM2C-B-C1	IGHA1
IGLV2-11	0.00351518	0.17502	0.143	0.089	1	ITM2C-B-C1	IGLV2-11
ABLIM1	0.00471126	0.109165	0.129	0.081	1	ITM2C-B-C1	ABLIM1
HLA-DMA	0.00494269	0.103588	0.679	0.54	1	ITM2C-B-C1	HLA-DMA
COX4I1	0.00507873	0.116799	0.844	0.684	1	ITM2C-B-C1	COX4I1
XBP1	0.00511062	0.262634	0.181	0.123	1	ITM2C-B-C1	XBP1
IGHV3-30	0.00520041	0.251006	0.193	0.133	1	ITM2C-B-C1	IGHV3-30
SUB1	0.00526194	0.115513	0.661	0.535	1	ITM2C-B-C1	SUB1
CXCR5	0.00725129	0.115815	0.166	0.112	1	ITM2C-B-C1	CXCR5
IGHV3-23	0.00746576	0.28407	0.202	0.143	1	ITM2C-B-C1	IGHV3-23
TSC22D3	0.00752	0.138461	0.846	0.733	1	ITM2C-B-C1	TSC22D3
LY6E	0.00794628	0.120637	0.646	0.533	1	ITM2C-B-C1	LY6E
EGR1	0.00804872	0.152951	0.185	0.131	1	ITM2C-B-C1	EGR1
RPL7	3.49046e-06	0.399386	0.825	0.884	0.0820748	None-B-C5	RPL7
RPL13A	3.94243e-06	0.604893	0.871	0.93	0.0927022	None-B-C5	RPL13A
EIF1	1.39267e-05	0.335361	0.887	0.939	0.327473	None-B-C5	EIF1
RPL21	2.68775e-05	0.364427	0.939	0.979	0.631998	None-B-C5	RPL21
RPLP2	3.30701e-05	0.318171	0.948	0.982	0.77761	None-B-C5	RPLP2
RPS20	5.07383e-05	0.625578	0.657	0.689	1	None-B-C5	RPS20
RPL37A	7.13182e-05	0.319261	0.89	0.936	1	None-B-C5	RPL37A
IGHD	0.000134126	0.637115	0.304	0.219	1	None-B-C5	IGHD
RPL31	0.000177535	0.398701	0.799	0.858	1	None-B-C5	RPL31
TCL1A	0.00019673	0.50906	0.356	0.262	1	None-B-C5	TCL1A
RPS16	0.000243465	0.192035	0.942	0.978	1	None-B-C5	RPS16
RPL38	0.000308907	0.416073	0.757	0.846	1	None-B-C5	RPL38
RPS11	0.000356094	0.342197	0.841	0.913	1	None-B-C5	RPS11
RPL27A	0.000430545	0.409299	0.812	0.878	1	None-B-C5	RPL27A
ATP6V0B	0.000459017	0.101223	0.197	0.335	1	None-B-C5	ATP6V0B
RPL26	0.000512144	0.468559	0.825	0.915	1	None-B-C5	RPL26
RPS27	0.000763476	0.263524	0.974	0.995	1	None-B-C5	RPS27
RPS6	0.000885909	0.146814	0.984	0.987	1	None-B-C5	RPS6
RPL10A	0.00100579	0.147166	0.919	0.956	1	None-B-C5	RPL10A
RPL9	0.00100745	0.162641	0.945	0.974	1	None-B-C5	RPL9
GNAS	0.00179255	0.117822	0.207	0.336	1	None-B-C5	GNAS
ARL4A	0.0023067	0.511329	0.217	0.157	1	None-B-C5	ARL4A
PTMA	0.00232246	0.143068	0.961	0.99	1	None-B-C5	PTMA
RPL27	0.0025468	0.304217	0.786	0.9	1	None-B-C5	RPL27
RPL41	0.00346224	0.21938	0.974	0.987	1	None-B-C5	RPL41
RPL34	0.00362628	0.18263	0.961	0.982	1	None-B-C5	RPL34
UQCRFS11	0.0039409	0.103366	0.142	0.24	1	None-B-C5	UQCRFS1
ATOX1	0.00413229	0.18684	0.081	0.153	1	None-B-C5	ATOX1
CD63	0.00419454	0.193281	0.159	0.256	1	None-B-C5	CD63
RPL23A	0.00502188	0.184038	0.919	0.975	1	None-B-C5	RPL23A
TSTD1	0.00512446	0.118022	0.239	0.373	1	None-B-C5	TSTD1
MDH1	0.00533853	0.105029	0.133	0.223	1	None-B-C5	MDH1
CSTB	0.00557167	0.234953	0.23	0.344	1	None-B-C5	CSTB
PIN1	0.00586424	0.103894	0.097	0.171	1	None-B-C5	PIN1
PSMC4	0.00591225	0.110063	0.068	0.13	1	None-B-C5	PSMC4
MAX	0.00620862	0.106863	0.123	0.204	1	None-B-C5	MAX
ADIPOR1	0.00625772	0.107537	0.11	0.189	1	None-B-C5	ADIPOR1
IGBP1	0.0066475	0.229318	0.162	0.261	1	None-B-C5	IGBP1
TMEM59	0.00665102	0.122452	0.236	0.368	1	None-B-C5	TMEM59
VDAC1	0.0068942	0.144451	0.136	0.222	1	None-B-C5	VDAC1
GTF2I	0.00737676	0.107761	0.117	0.191	1	None-B-C5	GTF2I
ABI1	0.0075542	0.117295	0.1	0.175	1	None-B-C5	ABI1
SELK	0.00786602	0.334467	0.249	0.372	1	None-B-C5	SELK
RPS10	0.00802417	0.582995	0.43	0.414	1	None-B-C5	RPS10
LCP1	0.00824301	0.15382	0.22	0.333	1	None-B-C5	LCP1
HN1	0.00831408	0.153116	0.142	0.232	1	None-B-C5	HN1
OGT	0.00863187	0.131124	0.052	0.103	1	None-B-C5	OGT
EIF3I	0.00889782	0.164988	0.207	0.319	1	None-B-C5	EIF3I
TES	0.00908963	0.106436	0.091	0.158	1	None-B-C5	TES
MTDH1	2.52841e-53	1.40917	1	0.391	5.9453e-49	MTDH-B-C2	MTDH
NAGPA	0.00226331	0.324512	0.101	0.044	1	MTDH-B-C2	NAGPA
ZCCHC6	0.00426383	0.43634	0.151	0.083	1	MTDH-B-C2	ZCCHC6
FAM192A	0.00606766	0.41505	0.18	0.108	1	MTDH-B-C2	FAM192A
OFD1	0.00616495	0.409933	0.353	0.265	1	MTDH-B-C2	OFD1
ZNF83	0.00651609	0.438774	0.115	0.059	1	MTDH-B-C2	ZNF83
SNX29	0.00857957	0.430403	0.273	0.192	1	MTDH-B-C2	SNX29
NUMA1	0.00970058	0.44286	0.144	0.083	1	MTDH-B-C2	NUMA1
LAMTOR11	2.93052e-53	1.71339	0.904	0.298	6.89081e-49	LAMTOR1-B-C3	LAMTOR1
RNF170	9.21249e-05	0.696404	0.14	0.054	1	LAMTOR1-B-C3	RNF170
RPL71	0.00216584	0.354308	0.886	0.873	1	LAMTOR1-B-C3	RPL7
IRF21	4.86854e-63	2.03665	1	0.162	1.14479e-58	IR2-B-C4	IRF2
RPS29	1.42403e-05	0.882042	0.982	0.898	0.334847	IR2-B-C4	RPS29
USP37	1.73428e-05	0.418648	0.127	0.027	0.407799	IR2-B-C4	USP37
RPL411	3.50722e-05	0.491363	1	0.984	0.824687	IR2-B-C4	RPL41
CA5B	5.75486e-05	0.611696	0.182	0.055	1	IR2-B-C4	CA5B
ZNF770	6.28739e-05	0.60866	0.218	0.074	1	IR2-B-C4	ZNF770
RPL211	0.000145025	0.535898	0.964	0.972	1	IR2-B-C4	RPL21
RPL10A1	0.000146499	0.39218	0.964	0.949	1	IR2-B-C4	RPL10A
FAM160B2	0.000189212	0.427061	0.109	0.025	1	IR2-B-C4	FAM160B2
RPS271	0.000627468	0.412639	1	0.991	1	IR2-B-C4	RPS27
RP6-159A1.4	0.000712898	0.805071	0.109	0.029	1	IR2-B-C4	RP6-159A1.4
DSN1	0.000853892	0.468662	0.127	0.038	1	IR2-B-C4	DSN1
FAM172A	0.000961628	0.769995	0.182	0.071	1	IR2-B-C4	FAM172A
ZNF136	0.00100049	0.450906	0.145	0.047	1	IR2-B-C4	ZNF136
P2RX5	0.00102155	0.604557	0.145	0.048	1	IR2-B-C4	P2RX5
RASGRP1	0.0010222	0.391322	0.109	0.03	1	IR2-B-C4	RASGRP1
RP11-430B1.2	0.00119967	0.414876	0.109	0.031	1	IR2-B-C4	RP11-430B1.2
METTL12	0.00136031	0.406137	0.182	0.068	1	IR2-B-C4	METTL12
RPL22	0.00142706	0.267776	0.964	0.935	1	IR2-B-C4	RPL22
ZDHHC21	0.00142877	0.679131	0.2	0.084	1	IR2-B-C4	ZDHHC21
PPFIA1	0.00148224	0.375115	0.109	0.031	1	IR2-B-C4	PPFIA1
RPL341	0.00156259	0.326737	0.982	0.978	1	IR2-B-C4	RPL34
RPLP21	0.00161629	0.452142	0.982	0.976	1	IR2-B-C4	RPLP2
2023-03-01	0.00221048	0.641242	0.473	0.306	1	IR2-B-C4	2023-03-01
NBPF15	0.00234847	0.289212	0.127	0.042	1	IR2-B-C4	NBPF15
TNRC6A	0.00278852	0.544424	0.145	0.053	1	IR2-B-C4	TNRC6A
APLP2	0.00314124	0.825181	0.236	0.115	1	IR2-B-C4	APLP2
RPL35	0.00352219	0.276164	0.982	0.938	1	IR2-B-C4	RPL35
RPL261	0.00373438	0.511027	0.927	0.898	1	IR2-B-C4	RPL26
RPL23A1	0.00382962	0.317039	0.982	0.965	1	IR2-B-C4	RPL23A
RPS61	0.00479662	0.190579	0.964	0.987	1	IR2-B-C4	RPS6
ATXN2	0.00485817	0.648685	0.127	0.046	1	IR2-B-C4	ATXN2
ZNF480	0.00495795	0.468599	0.127	0.046	1	IR2-B-C4	ZNF480
FAM3C	0.00502716	0.674703	0.309	0.18	1	IR2-B-C4	FAM3C
CXCR4	0.00509784	0.477639	0.891	0.775	1	IR2-B-C4	CXCR4
RPS9	0.00522428	0.244362	1	0.971	1	IR2-B-C4	RPS9
RPL39	0.00603776	0.327549	1	0.982	1	IR2-B-C4	RPL39
CD79A	0.00660168	0.375325	0.891	0.806	1	IR2-B-C4	CD79A
RASSF2	0.00682881	0.633869	0.218	0.113	1	IR2-B-C4	RASSF2
ZNF430	0.00733004	0.564228	0.218	0.109	1	IR2-B-C4	ZNF430
RPL36	0.0079814	0.273586	0.945	0.95	1	IR2-B-C4	RPL36
TPD52	0.00837246	0.380121	0.327	0.187	1	IR2-B-C4	TPD52
RPS18	0.00845392	0.201155	1	0.992	1	IR2-B-C4	RPS18
RPL37A1	0.0091269	0.427332	0.964	0.927	1	IR2-B-C4	RPL37A
RPL36A	0.00998564	0.545607	0.655	0.559	1	IR2-B-C4	RPL36A

## Sheet: Mac
	p_val	avg_log2FC	pct.1	pct.2	p_val_adj	cluster	gene
HMOX1	6.15247e-90	1.07716	0.731	0.397	1.44669e-85	HMOX1-Mac-C1	HMOX1
F13A1	1.2614e-73	0.772422	0.636	0.328	2.96606e-69	HMOX1-Mac-C1	F13A1
RHOB	3.96954e-67	0.726309	0.811	0.62	9.33398e-63	HMOX1-Mac-C1	RHOB
CD93	7.29966e-56	0.462073	0.608	0.33	1.71644e-51	HMOX1-Mac-C1	CD93
STAB1	1.62582e-54	0.607938	0.665	0.448	3.82296e-50	HMOX1-Mac-C1	STAB1
FOLR2	2.46945e-52	0.657247	0.569	0.339	5.80666e-48	HMOX1-Mac-C1	FOLR2
IFITM2	1.20188e-51	0.409471	0.88	0.703	2.82609e-47	HMOX1-Mac-C1	IFITM2
RB1	3.91938e-51	0.443128	0.624	0.393	9.21603e-47	HMOX1-Mac-C1	RB1
LYVE1	5.26658e-51	0.726714	0.367	0.152	1.23838e-46	HMOX1-Mac-C1	LYVE1
C10orf54	6.10227e-50	0.437971	0.738	0.539	1.43489e-45	HMOX1-Mac-C1	C10orf54
SNX6	3.06959e-49	0.43681	0.812	0.626	7.21784e-45	HMOX1-Mac-C1	SNX6
IRF2	4.3335e-48	0.442777	0.411	0.216	1.01898e-43	HMOX1-Mac-C1	IRF2
CNN2	5.57456e-48	0.360011	0.606	0.375	1.3108e-43	HMOX1-Mac-C1	CNN2
NAIP	8.44296e-48	0.450025	0.72	0.519	1.98528e-43	HMOX1-Mac-C1	NAIP
GPR34	1.9559e-47	0.48029	0.538	0.313	4.5991e-43	HMOX1-Mac-C1	GPR34
CSF1R	9.0577e-47	0.413863	0.802	0.631	2.12983e-42	HMOX1-Mac-C1	CSF1R
HSPB1	7.60882e-46	0.70952	0.878	0.737	1.78914e-41	HMOX1-Mac-C1	HSPB1
VDAC3	1.07097e-45	0.403964	0.433	0.245	2.51829e-41	HMOX1-Mac-C1	VDAC3
ZFP36L1	3.49264e-43	0.407046	0.945	0.849	8.2126e-39	HMOX1-Mac-C1	ZFP36L1
DAPK1	3.55904e-43	0.480492	0.417	0.231	8.36874e-39	HMOX1-Mac-C1	DAPK1
MRC1	4.374e-43	0.514358	0.63	0.427	1.0285e-38	HMOX1-Mac-C1	MRC1
MS4A7	5.09133e-43	0.541789	0.875	0.743	1.19718e-38	HMOX1-Mac-C1	MS4A7
RPL7A	1.17577e-42	0.287673	0.982	0.912	2.76471e-38	HMOX1-Mac-C1	RPL7A
RPS23	5.43687e-42	0.257455	0.99	0.937	1.27843e-37	HMOX1-Mac-C1	RPS23
TMSB4X	5.24402e-41	0.239213	1	1	1.23308e-36	HMOX1-Mac-C1	TMSB4X
SEPP1	1.62662e-40	0.701698	0.604	0.422	3.82483e-36	HMOX1-Mac-C1	SEPP1
GABARAP	1.85852e-39	0.288524	0.941	0.833	4.37012e-35	HMOX1-Mac-C1	GABARAP
ATP5G2	2.36295e-39	0.26347	0.955	0.85	5.55625e-35	HMOX1-Mac-C1	ATP5G2
ETV5	6.6198e-39	0.345503	0.401	0.218	1.55658e-34	HMOX1-Mac-C1	ETV5
MAF	1.00143e-38	0.366042	0.515	0.311	2.35475e-34	HMOX1-Mac-C1	MAF
RPS6	1.1149e-38	0.262497	0.988	0.933	2.62157e-34	HMOX1-Mac-C1	RPS6
H3F3A	1.1632e-38	0.240858	0.983	0.916	2.73514e-34	HMOX1-Mac-C1	H3F3A
CST3	1.60038e-38	0.311661	0.995	0.965	3.76314e-34	HMOX1-Mac-C1	CST3
CREM	2.03917e-38	0.377253	0.718	0.526	4.79491e-34	HMOX1-Mac-C1	CREM
RPL13	2.2869e-38	0.23575	0.996	0.958	5.37742e-34	HMOX1-Mac-C1	RPL13
LTC4S	3.25099e-38	0.341207	0.34	0.16	7.64437e-34	HMOX1-Mac-C1	LTC4S
RPL8	3.36886e-38	0.25419	0.99	0.938	7.92154e-34	HMOX1-Mac-C1	RPL8
GNG10	3.58105e-38	0.368455	0.673	0.488	8.42047e-34	HMOX1-Mac-C1	GNG10
AP2S1	3.4777e-37	0.279415	0.919	0.785	8.17746e-33	HMOX1-Mac-C1	AP2S1
RPL29	4.89044e-37	0.258713	0.986	0.919	1.14994e-32	HMOX1-Mac-C1	RPL29
RHOG	1.4464e-36	0.285115	0.884	0.725	3.40107e-32	HMOX1-Mac-C1	RHOG
C7orf73	2.83003e-36	0.221694	0.673	0.468	6.65453e-32	HMOX1-Mac-C1	C7orf73
GAS6	4.06681e-36	0.255523	0.414	0.214	9.5627e-32	HMOX1-Mac-C1	GAS6
EPN1	4.93565e-36	0.326995	0.681	0.493	1.16057e-31	HMOX1-Mac-C1	EPN1
DAB2	1.32961e-35	0.623178	0.748	0.622	3.12645e-31	HMOX1-Mac-C1	DAB2
RPS24	1.41418e-35	0.224432	0.991	0.945	3.32531e-31	HMOX1-Mac-C1	RPS24
BAG3	2.94188e-35	0.655034	0.356	0.182	6.91753e-31	HMOX1-Mac-C1	BAG3
PABPC1	4.88423e-35	0.267714	0.967	0.879	1.14848e-30	HMOX1-Mac-C1	PABPC1
RPL22L1	1.57016e-34	0.512082	0.686	0.508	3.69208e-30	HMOX1-Mac-C1	RPL22L1
ITGA4	1.58447e-34	0.269549	0.448	0.258	3.72572e-30	HMOX1-Mac-C1	ITGA4
DOK2	3.48676e-34	0.346611	0.665	0.504	8.19877e-30	HMOX1-Mac-C1	DOK2
ARPC2	3.56412e-34	0.230576	0.972	0.919	8.38067e-30	HMOX1-Mac-C1	ARPC2
RPS15	3.56434e-34	0.206255	0.989	0.942	8.38119e-30	HMOX1-Mac-C1	RPS15
TNFRSF1A	7.02734e-34	0.259203	0.688	0.507	1.65241e-29	HMOX1-Mac-C1	TNFRSF1A
RBPJ	8.3834e-34	0.318182	0.719	0.533	1.97127e-29	HMOX1-Mac-C1	RBPJ
RPL15	2.34744e-33	0.207293	0.99	0.951	5.51977e-29	HMOX1-Mac-C1	RPL15
RPL18A	3.79469e-33	0.219501	0.99	0.947	8.92283e-29	HMOX1-Mac-C1	RPL18A
MS4A6A	9.52103e-33	0.320829	0.922	0.852	2.23878e-28	HMOX1-Mac-C1	MS4A6A
PPP1R18	1.36161e-32	0.243014	0.709	0.525	3.2017e-28	HMOX1-Mac-C1	PPP1R18
TNFRSF1B	2.02307e-32	0.225341	0.711	0.519	4.75705e-28	HMOX1-Mac-C1	TNFRSF1B
CALM3	2.46e-32	0.313506	0.806	0.646	5.78445e-28	HMOX1-Mac-C1	CALM3
CD209	9.53346e-32	0.422922	0.4	0.226	2.2417e-27	HMOX1-Mac-C1	CD209
RPL27	1.33327e-31	0.21415	0.959	0.855	3.13506e-27	HMOX1-Mac-C1	RPL27
EEF1B2	1.3338e-31	0.261015	0.942	0.823	3.1363e-27	HMOX1-Mac-C1	EEF1B2
CCDC85B	1.50278e-31	0.283573	0.621	0.452	3.53364e-27	HMOX1-Mac-C1	CCDC85B
CLTC	1.50339e-31	0.315196	0.654	0.472	3.53506e-27	HMOX1-Mac-C1	CLTC
MTSS1	2.74129e-31	0.305818	0.354	0.181	6.44588e-27	HMOX1-Mac-C1	MTSS1
SOCS3	4.34919e-31	0.306726	0.742	0.573	1.02267e-26	HMOX1-Mac-C1	SOCS3
AIF1	8.98014e-31	0.232121	0.954	0.921	2.11159e-26	HMOX1-Mac-C1	AIF1
MEF2C	9.03953e-31	0.199232	0.533	0.344	2.12555e-26	HMOX1-Mac-C1	MEF2C
APH1A	1.50647e-30	0.215043	0.725	0.53	3.54231e-26	HMOX1-Mac-C1	APH1A
FSCN1	1.71596e-30	0.299479	0.309	0.156	4.03492e-26	HMOX1-Mac-C1	FSCN1
RPS9	2.81183e-30	0.212239	0.986	0.932	6.61173e-26	HMOX1-Mac-C1	RPS9
UBE2D2	3.27467e-30	0.218748	0.751	0.565	7.70006e-26	HMOX1-Mac-C1	UBE2D2
NUTF2	3.70924e-30	0.222794	0.574	0.403	8.72192e-26	HMOX1-Mac-C1	NUTF2
RPS25	6.53775e-30	0.203373	0.982	0.908	1.53729e-25	HMOX1-Mac-C1	RPS25
ANAPC11	8.6101e-30	0.237066	0.829	0.665	2.02458e-25	HMOX1-Mac-C1	ANAPC11
RAB31	1.07371e-29	0.277943	0.881	0.736	2.52471e-25	HMOX1-Mac-C1	RAB31
TMEM173	1.45218e-29	0.246504	0.407	0.236	3.41465e-25	HMOX1-Mac-C1	TMEM173
ETS2	1.55577e-29	0.183386	0.553	0.362	3.65823e-25	HMOX1-Mac-C1	ETS2
COTL1	2.4268e-29	0.249144	0.939	0.844	5.70637e-25	HMOX1-Mac-C1	COTL1
TPT1	3.07527e-29	0.236189	0.993	0.961	7.23118e-25	HMOX1-Mac-C1	TPT1
RPL10A	4.30954e-29	0.225848	0.945	0.865	1.01335e-24	HMOX1-Mac-C1	RPL10A
ADAP2	4.98827e-29	0.305022	0.785	0.627	1.17294e-24	HMOX1-Mac-C1	ADAP2
HCST	5.1297e-29	0.2878	0.809	0.674	1.2062e-24	HMOX1-Mac-C1	HCST
RPL24	8.27136e-29	0.206006	0.973	0.879	1.94493e-24	HMOX1-Mac-C1	RPL24
IGFBP4	1.18123e-28	0.431621	0.411	0.254	2.77754e-24	HMOX1-Mac-C1	IGFBP4
ARF5	1.30128e-28	0.236438	0.765	0.6	3.05982e-24	HMOX1-Mac-C1	ARF5
HSPH1	3.72926e-28	0.368738	0.597	0.433	8.76899e-24	HMOX1-Mac-C1	HSPH1
PTGES3	3.83975e-28	0.21766	0.789	0.61	9.02878e-24	HMOX1-Mac-C1	PTGES3
FKBP1A	6.44483e-28	0.187906	0.88	0.727	1.51544e-23	HMOX1-Mac-C1	FKBP1A
RPL32	7.8316e-28	0.190897	0.991	0.947	1.84152e-23	HMOX1-Mac-C1	RPL32
MERTK	1.62029e-27	0.337036	0.382	0.233	3.80996e-23	HMOX1-Mac-C1	MERTK
RGS10	1.73001e-27	0.256749	0.897	0.746	4.06794e-23	HMOX1-Mac-C1	RGS10
ITSN1	1.95884e-27	0.250087	0.32	0.174	4.60602e-23	HMOX1-Mac-C1	ITSN1
RPS13	2.423e-27	0.184901	0.987	0.947	5.69744e-23	HMOX1-Mac-C1	RPS13
SHISA5	5.80356e-27	0.205877	0.608	0.431	1.36465e-22	HMOX1-Mac-C1	SHISA5
RPS16	7.33382e-27	0.178367	0.982	0.918	1.72447e-22	HMOX1-Mac-C1	RPS16
THBS1	7.69206e-27	0.352528	0.301	0.148	1.80871e-22	HMOX1-Mac-C1	THBS1
CORO1A	7.83542e-27	0.260114	0.689	0.527	1.84242e-22	HMOX1-Mac-C1	CORO1A
APP	9.30897e-27	0.206369	0.42	0.252	2.18891e-22	HMOX1-Mac-C1	APP
FAM198B	1.85355e-26	0.255889	0.424	0.264	4.35844e-22	HMOX1-Mac-C1	FAM198B
TMEM147	2.02627e-26	0.25588	0.715	0.549	4.76457e-22	HMOX1-Mac-C1	TMEM147
IDH1	2.28574e-26	0.280752	0.51	0.359	5.37469e-22	HMOX1-Mac-C1	IDH1
CFL1	2.57372e-26	0.221847	0.983	0.925	6.05184e-22	HMOX1-Mac-C1	CFL1
ATP5G3	2.65937e-26	0.268269	0.851	0.705	6.25325e-22	HMOX1-Mac-C1	ATP5G3
PTPRE	3.85186e-26	0.205556	0.65	0.47	9.05726e-22	HMOX1-Mac-C1	PTPRE
TGFBR2	3.92971e-26	0.237417	0.528	0.363	9.24033e-22	HMOX1-Mac-C1	TGFBR2
CAPZB	3.98237e-26	0.209702	0.9	0.768	9.36413e-22	HMOX1-Mac-C1	CAPZB
ADAM9	4.18804e-26	0.254978	0.456	0.3	9.84775e-22	HMOX1-Mac-C1	ADAM9
MT1X	4.20445e-26	0.582969	0.449	0.288	9.88635e-22	HMOX1-Mac-C1	MT1X
GCA	5.60339e-26	0.160689	0.497	0.334	1.31758e-21	HMOX1-Mac-C1	GCA
OLFML2B	5.88617e-26	0.31542	0.365	0.221	1.38407e-21	HMOX1-Mac-C1	OLFML2B
RPL9	8.60635e-26	0.177933	0.984	0.921	2.0237e-21	HMOX1-Mac-C1	RPL9
FAM105A	9.43351e-26	0.237584	0.505	0.351	2.2182e-21	HMOX1-Mac-C1	FAM105A
RGL1	9.68177e-26	0.284659	0.459	0.302	2.27657e-21	HMOX1-Mac-C1	RGL1
VSIG4	1.55288e-25	0.328027	0.675	0.517	3.65144e-21	HMOX1-Mac-C1	VSIG4
NHP2	1.75802e-25	0.195327	0.578	0.419	4.13381e-21	HMOX1-Mac-C1	NHP2
CSNK1A1	1.86546e-25	0.187705	0.66	0.493	4.38645e-21	HMOX1-Mac-C1	CSNK1A1
JTB	1.9267e-25	0.194131	0.77	0.608	4.53043e-21	HMOX1-Mac-C1	JTB
EEF1D	2.16009e-25	0.216609	0.951	0.838	5.07923e-21	HMOX1-Mac-C1	EEF1D
SELT	3.0415e-25	0.172374	0.672	0.503	7.15178e-21	HMOX1-Mac-C1	SELT
THBD	3.53189e-25	0.17883	0.418	0.25	8.30489e-21	HMOX1-Mac-C1	THBD
GNB2	4.26275e-25	0.183474	0.842	0.699	1.00234e-20	HMOX1-Mac-C1	GNB2
NME2	5.91845e-25	0.257157	0.707	0.556	1.39167e-20	HMOX1-Mac-C1	NME2
SEC14L1	6.09841e-25	0.16896	0.524	0.357	1.43398e-20	HMOX1-Mac-C1	SEC14L1
OSTF1	6.5159e-25	0.20088	0.689	0.528	1.53215e-20	HMOX1-Mac-C1	OSTF1
SSH2	7.66016e-25	0.181991	0.351	0.205	1.80121e-20	HMOX1-Mac-C1	SSH2
RPS5	8.29864e-25	0.203617	0.972	0.888	1.95134e-20	HMOX1-Mac-C1	RPS5
CR1	9.27113e-25	0.234554	0.273	0.137	2.18001e-20	HMOX1-Mac-C1	CR1
GNA15	1.01446e-24	0.159264	0.462	0.309	2.3854e-20	HMOX1-Mac-C1	GNA15
RPSA	1.04304e-24	0.206985	0.953	0.851	2.4526e-20	HMOX1-Mac-C1	RPSA
CNPY3	1.20449e-24	0.204371	0.78	0.62	2.83223e-20	HMOX1-Mac-C1	CNPY3
SNX3	1.27024e-24	0.239035	0.88	0.73	2.98685e-20	HMOX1-Mac-C1	SNX3
RPL6	1.40483e-24	0.18516	0.978	0.899	3.30333e-20	HMOX1-Mac-C1	RPL6
ZC3HAV1	1.48619e-24	0.307674	0.497	0.341	3.49462e-20	HMOX1-Mac-C1	ZC3HAV1
HSPD1	1.66483e-24	0.394532	0.709	0.582	3.91468e-20	HMOX1-Mac-C1	HSPD1
BRK1	2.05245e-24	0.192999	0.854	0.712	4.82612e-20	HMOX1-Mac-C1	BRK1
RPL11	2.37719e-24	0.17626	0.989	0.936	5.58972e-20	HMOX1-Mac-C1	RPL11
BLVRB	2.42864e-24	0.285253	0.73	0.587	5.71071e-20	HMOX1-Mac-C1	BLVRB
RPL18	2.55728e-24	0.190613	0.987	0.922	6.01318e-20	HMOX1-Mac-C1	RPL18
PGLS	2.61996e-24	0.177508	0.763	0.599	6.16058e-20	HMOX1-Mac-C1	PGLS
RPL10	3.61371e-24	0.179247	0.996	0.977	8.49728e-20	HMOX1-Mac-C1	RPL10
RGS18	3.75116e-24	0.177606	0.268	0.134	8.82048e-20	HMOX1-Mac-C1	RGS18
FCHSD2	4.58204e-24	0.247439	0.338	0.192	1.07742e-19	HMOX1-Mac-C1	FCHSD2
RGS2	4.95669e-24	0.242169	0.787	0.644	1.16552e-19	HMOX1-Mac-C1	RGS2
CAMK1	5.06424e-24	0.189458	0.463	0.303	1.19081e-19	HMOX1-Mac-C1	CAMK1
SIRPA	5.95898e-24	0.227068	0.639	0.482	1.4012e-19	HMOX1-Mac-C1	SIRPA
TPM4	6.16216e-24	0.223682	0.84	0.691	1.44897e-19	HMOX1-Mac-C1	TPM4
CD320	6.95697e-24	0.168716	0.185	0.073	1.63586e-19	HMOX1-Mac-C1	CD320
GADD45GIP1	7.40406e-24	0.20675	0.621	0.464	1.74099e-19	HMOX1-Mac-C1	GADD45GIP1
BIN1	8.92559e-24	0.224171	0.367	0.227	2.09876e-19	HMOX1-Mac-C1	BIN1
AC090498.1	1.33518e-23	0.172238	0.744	0.589	3.13955e-19	HMOX1-Mac-C1	AC090498.1
CAPZA2	1.3834e-23	0.137488	0.723	0.559	3.25293e-19	HMOX1-Mac-C1	CAPZA2
RPS18	1.86641e-23	0.16709	0.992	0.966	4.38867e-19	HMOX1-Mac-C1	RPS18
RPL27A	2.42832e-23	0.144185	0.932	0.8	5.70995e-19	HMOX1-Mac-C1	RPL27A
TMEM70	2.59486e-23	0.241317	0.498	0.352	6.10156e-19	HMOX1-Mac-C1	TMEM70
PMVK	2.69223e-23	0.202945	0.407	0.263	6.33051e-19	HMOX1-Mac-C1	PMVK
CCNI	2.7274e-23	0.219245	0.919	0.778	6.41321e-19	HMOX1-Mac-C1	CCNI
RPL23A	2.84439e-23	0.169383	0.972	0.884	6.68831e-19	HMOX1-Mac-C1	RPL23A
RPL30	2.85252e-23	0.166941	0.989	0.933	6.70741e-19	HMOX1-Mac-C1	RPL30
HNRNPA1	3.26049e-23	0.218685	0.905	0.786	7.66673e-19	HMOX1-Mac-C1	HNRNPA1
RPL19	3.30887e-23	0.164116	0.99	0.942	7.78048e-19	HMOX1-Mac-C1	RPL19
ARHGAP4	3.61488e-23	0.237951	0.561	0.418	8.50004e-19	HMOX1-Mac-C1	ARHGAP4
UBE2B	3.74088e-23	0.178981	0.646	0.484	8.79631e-19	HMOX1-Mac-C1	UBE2B
H2AFV	4.12556e-23	0.177785	0.719	0.562	9.70084e-19	HMOX1-Mac-C1	H2AFV
GTF3C6	4.15673e-23	0.163667	0.628	0.47	9.77413e-19	HMOX1-Mac-C1	GTF3C6
CDK2AP2	4.29719e-23	0.18112	0.532	0.374	1.01044e-18	HMOX1-Mac-C1	CDK2AP2
FRMD4B	4.38502e-23	0.212578	0.534	0.386	1.03109e-18	HMOX1-Mac-C1	FRMD4B
CHCHD7	5.93028e-23	0.143978	0.413	0.265	1.39445e-18	HMOX1-Mac-C1	CHCHD7
PDLIM2	6.04206e-23	0.162628	0.296	0.161	1.42073e-18	HMOX1-Mac-C1	PDLIM2
KLF2	6.79279e-23	0.240847	0.497	0.342	1.59726e-18	HMOX1-Mac-C1	KLF2
RPS7	7.58662e-23	0.191896	0.984	0.914	1.78392e-18	HMOX1-Mac-C1	RPS7
ZYX	9.3172e-23	0.207821	0.876	0.73	2.19085e-18	HMOX1-Mac-C1	ZYX
PARP1	1.12965e-22	0.250069	0.584	0.435	2.65627e-18	HMOX1-Mac-C1	PARP1
CDKN1B	1.2053e-22	0.167733	0.353	0.209	2.83415e-18	HMOX1-Mac-C1	CDKN1B
HNRNPF	1.35636e-22	0.185041	0.658	0.507	3.18934e-18	HMOX1-Mac-C1	HNRNPF
EPS8	1.53286e-22	0.177732	0.247	0.123	3.60438e-18	HMOX1-Mac-C1	EPS8
FIS1	1.55786e-22	0.219405	0.696	0.536	3.66315e-18	HMOX1-Mac-C1	FIS1
PYGL	1.60096e-22	0.217813	0.366	0.227	3.7645e-18	HMOX1-Mac-C1	PYGL
HIF1A	1.73625e-22	0.191109	0.773	0.613	4.08261e-18	HMOX1-Mac-C1	HIF1A
LAMTOR4	1.75841e-22	0.115055	0.853	0.691	4.13474e-18	HMOX1-Mac-C1	LAMTOR4
RHOA	1.80255e-22	0.211907	0.969	0.867	4.23851e-18	HMOX1-Mac-C1	RHOA
ELP5	1.84886e-22	0.147906	0.289	0.158	4.34741e-18	HMOX1-Mac-C1	ELP5
ITGB1BP1	2.03706e-22	0.185323	0.444	0.301	4.78995e-18	HMOX1-Mac-C1	ITGB1BP1
SERPINB9	2.20663e-22	0.108013	0.482	0.319	5.18866e-18	HMOX1-Mac-C1	SERPINB9
PLTP	2.73206e-22	0.521644	0.705	0.599	6.42416e-18	HMOX1-Mac-C1	PLTP
ZNHIT1	2.81944e-22	0.195683	0.631	0.474	6.62962e-18	HMOX1-Mac-C1	ZNHIT1
EIF1	3.60458e-22	0.129281	0.987	0.938	8.47582e-18	HMOX1-Mac-C1	EIF1
TNFRSF21	3.67607e-22	0.206207	0.254	0.13	8.64392e-18	HMOX1-Mac-C1	TNFRSF21
RPS8	4.21969e-22	0.157622	0.991	0.939	9.92219e-18	HMOX1-Mac-C1	RPS8
TRMT112	4.60227e-22	0.105546	0.769	0.613	1.08218e-17	HMOX1-Mac-C1	TRMT112
C16orf13	4.73829e-22	0.149953	0.586	0.439	1.11416e-17	HMOX1-Mac-C1	C16orf13
YIF1B	4.83243e-22	0.199807	0.551	0.403	1.1363e-17	HMOX1-Mac-C1	YIF1B
CLTB	5.37281e-22	0.172996	0.621	0.46	1.26336e-17	HMOX1-Mac-C1	CLTB
MRPS16	5.62625e-22	0.204938	0.5	0.356	1.32296e-17	HMOX1-Mac-C1	MRPS16
SH3BGRL	5.75121e-22	0.179425	0.844	0.687	1.35234e-17	HMOX1-Mac-C1	SH3BGRL
LAMTOR1	5.91085e-22	0.159461	0.833	0.692	1.38988e-17	HMOX1-Mac-C1	LAMTOR1
ARF1	7.02459e-22	0.178366	0.83	0.674	1.65176e-17	HMOX1-Mac-C1	ARF1
NUDT16	8.00881e-22	0.150432	0.442	0.295	1.88319e-17	HMOX1-Mac-C1	NUDT16
FLOT1	8.52431e-22	0.177693	0.758	0.593	2.00441e-17	HMOX1-Mac-C1	FLOT1
SRP9	1.04475e-21	0.128761	0.612	0.462	2.45663e-17	HMOX1-Mac-C1	SRP9
ANKH	1.27473e-21	0.198173	0.284	0.156	2.9974e-17	HMOX1-Mac-C1	ANKH
CLTA	1.31026e-21	0.227161	0.846	0.699	3.08095e-17	HMOX1-Mac-C1	CLTA
GNG2	1.76073e-21	0.157167	0.254	0.128	4.14017e-17	HMOX1-Mac-C1	GNG2
HMGN2	1.77721e-21	0.259721	0.878	0.745	4.17892e-17	HMOX1-Mac-C1	HMGN2
PLB1	1.85646e-21	0.174403	0.214	0.1	4.36529e-17	HMOX1-Mac-C1	PLB1
PCDH12	2.60795e-21	0.181235	0.14	0.048	6.13234e-17	HMOX1-Mac-C1	PCDH12
ROCK1	2.75026e-21	0.186463	0.616	0.452	6.46697e-17	HMOX1-Mac-C1	ROCK1
MRPL18	2.75433e-21	0.198091	0.533	0.389	6.47653e-17	HMOX1-Mac-C1	MRPL18
NRP1	3.14483e-21	0.225103	0.389	0.255	7.39475e-17	HMOX1-Mac-C1	NRP1
NDUFS7	3.62273e-21	0.17906	0.678	0.523	8.5185e-17	HMOX1-Mac-C1	NDUFS7
SLC25A39	3.75896e-21	0.197386	0.649	0.486	8.83882e-17	HMOX1-Mac-C1	SLC25A39
GLIPR1	4.05941e-21	0.205211	0.675	0.527	9.54529e-17	HMOX1-Mac-C1	GLIPR1
GNB2L1	4.21303e-21	0.189275	0.976	0.902	9.90652e-17	HMOX1-Mac-C1	GNB2L1
LRRC25	5.64913e-21	0.23912	0.491	0.361	1.32834e-16	HMOX1-Mac-C1	LRRC25
FCGBP	5.78065e-21	0.536473	0.201	0.093	1.35926e-16	HMOX1-Mac-C1	FCGBP
UBA52	5.84047e-21	0.164786	0.98	0.902	1.37333e-16	HMOX1-Mac-C1	UBA52
RPL14	6.17519e-21	0.188933	0.975	0.899	1.45203e-16	HMOX1-Mac-C1	RPL14
RGS19	9.09862e-21	0.208715	0.668	0.522	2.13945e-16	HMOX1-Mac-C1	RGS19
PRKCB	9.22153e-21	0.136911	0.341	0.203	2.16835e-16	HMOX1-Mac-C1	PRKCB
ARRB2	1.0849e-20	0.190187	0.819	0.673	2.55103e-16	HMOX1-Mac-C1	ARRB2
CSRNP1	1.09624e-20	0.187785	0.541	0.388	2.5777e-16	HMOX1-Mac-C1	CSRNP1
SERP1	1.2002e-20	0.168997	0.917	0.808	2.82216e-16	HMOX1-Mac-C1	SERP1
VMA21	1.22946e-20	0.139075	0.533	0.389	2.89094e-16	HMOX1-Mac-C1	VMA21
UCP2	1.24406e-20	0.228449	0.817	0.694	2.92527e-16	HMOX1-Mac-C1	UCP2
RAC2	1.32781e-20	0.171932	0.561	0.405	3.1222e-16	HMOX1-Mac-C1	RAC2
PDCD6	1.4095e-20	0.145874	0.614	0.464	3.3143e-16	HMOX1-Mac-C1	PDCD6
LAMTOR2	1.41778e-20	0.113124	0.773	0.61	3.33378e-16	HMOX1-Mac-C1	LAMTOR2
SRD5A3	1.49022e-20	0.185388	0.391	0.255	3.50411e-16	HMOX1-Mac-C1	SRD5A3
TMEM2	1.51508e-20	0.148566	0.277	0.149	3.56255e-16	HMOX1-Mac-C1	TMEM2
RNPS1	1.5459e-20	0.15877	0.496	0.357	3.63504e-16	HMOX1-Mac-C1	RNPS1
MTPN	1.74888e-20	0.153347	0.655	0.493	4.11231e-16	HMOX1-Mac-C1	MTPN
PTP4A1	1.90066e-20	0.18168	0.465	0.32	4.46921e-16	HMOX1-Mac-C1	PTP4A1
RPL35	2.51593e-20	0.11392	0.981	0.912	5.91596e-16	HMOX1-Mac-C1	RPL35
EIF4H	2.54886e-20	0.158941	0.546	0.402	5.99339e-16	HMOX1-Mac-C1	EIF4H
OXA1L	2.56199e-20	0.198561	0.523	0.382	6.02426e-16	HMOX1-Mac-C1	OXA1L
SUMO2	2.77863e-20	0.179356	0.915	0.793	6.53368e-16	HMOX1-Mac-C1	SUMO2
C1orf43	2.97276e-20	0.173207	0.719	0.571	6.99015e-16	HMOX1-Mac-C1	C1orf43
NSA2	3.37577e-20	0.144927	0.558	0.408	7.93778e-16	HMOX1-Mac-C1	NSA2
TRAPPC5	3.46556e-20	0.179816	0.225	0.116	8.14892e-16	HMOX1-Mac-C1	TRAPPC5
DDIT4	3.63679e-20	0.198712	0.515	0.366	8.55156e-16	HMOX1-Mac-C1	DDIT4
FIBP	3.69879e-20	0.15599	0.561	0.408	8.69733e-16	HMOX1-Mac-C1	FIBP
TGFBI	4.08683e-20	0.222174	0.767	0.619	9.60977e-16	HMOX1-Mac-C1	TGFBI
LSM8	4.29625e-20	0.15484	0.454	0.321	1.01022e-15	HMOX1-Mac-C1	LSM8
DAZAP2	4.55775e-20	0.143986	0.846	0.694	1.07171e-15	HMOX1-Mac-C1	DAZAP2
RUNX1	4.75679e-20	0.171118	0.465	0.325	1.11851e-15	HMOX1-Mac-C1	RUNX1
TMED2	4.95493e-20	0.1208	0.679	0.526	1.1651e-15	HMOX1-Mac-C1	TMED2
FAM195B	5.39625e-20	0.165976	0.473	0.331	1.26887e-15	HMOX1-Mac-C1	FAM195B
RAB3IL1	5.4297e-20	0.187544	0.156	0.063	1.27674e-15	HMOX1-Mac-C1	RAB3IL1
HIGD2A	5.84109e-20	0.181692	0.867	0.715	1.37347e-15	HMOX1-Mac-C1	HIGD2A
COLGALT1	5.93049e-20	0.16399	0.465	0.33	1.3945e-15	HMOX1-Mac-C1	COLGALT1
RAD23A	6.82082e-20	0.16069	0.71	0.559	1.60385e-15	HMOX1-Mac-C1	RAD23A
TRAPPC1	6.94696e-20	0.12257	0.761	0.616	1.63351e-15	HMOX1-Mac-C1	TRAPPC1
JOSD2	7.32608e-20	0.152195	0.537	0.388	1.72265e-15	HMOX1-Mac-C1	JOSD2
ID2	7.84585e-20	0.241732	0.673	0.533	1.84487e-15	HMOX1-Mac-C1	ID2
EMB	9.33511e-20	0.168286	0.399	0.254	2.19506e-15	HMOX1-Mac-C1	EMB
SF3B5	9.91112e-20	0.143886	0.667	0.526	2.3305e-15	HMOX1-Mac-C1	SF3B5
TPRKB	1.1471e-19	0.123194	0.351	0.223	2.69728e-15	HMOX1-Mac-C1	TPRKB
ACTR3	1.17332e-19	0.155298	0.764	0.623	2.75894e-15	HMOX1-Mac-C1	ACTR3
SRSF2	1.43512e-19	0.106897	0.687	0.546	3.37454e-15	HMOX1-Mac-C1	SRSF2
DDAH2	1.45142e-19	0.147922	0.506	0.36	3.41286e-15	HMOX1-Mac-C1	DDAH2
TXNDC17	1.46789e-19	0.125886	0.615	0.462	3.45161e-15	HMOX1-Mac-C1	TXNDC17
COLEC12	1.70168e-19	0.174135	0.244	0.127	4.00134e-15	HMOX1-Mac-C1	COLEC12
UTRN	1.71113e-19	0.205047	0.374	0.245	4.02355e-15	HMOX1-Mac-C1	UTRN
ENC1	1.88553e-19	0.146768	0.16	0.066	4.43363e-15	HMOX1-Mac-C1	ENC1
FCGRT	2.16802e-19	0.254419	0.924	0.838	5.09788e-15	HMOX1-Mac-C1	FCGRT
HSF1	2.17938e-19	0.173134	0.424	0.294	5.1246e-15	HMOX1-Mac-C1	HSF1
CCDC109B	2.30226e-19	0.13169	0.523	0.378	5.41353e-15	HMOX1-Mac-C1	CCDC109B
NUP58	2.30402e-19	0.146017	0.365	0.231	5.41767e-15	HMOX1-Mac-C1	NUP58
AUP1	2.77551e-19	0.182439	0.689	0.543	6.52634e-15	HMOX1-Mac-C1	AUP1
ARHGAP18	2.9145e-19	0.219002	0.777	0.624	6.85315e-15	HMOX1-Mac-C1	ARHGAP18
TMEM230	2.9433e-19	0.1222	0.623	0.479	6.92088e-15	HMOX1-Mac-C1	TMEM230
ME2	2.99878e-19	0.217784	0.494	0.359	7.05134e-15	HMOX1-Mac-C1	ME2
DUSP3	3.35426e-19	0.136625	0.453	0.318	7.8872e-15	HMOX1-Mac-C1	DUSP3
STARD3NL	3.35511e-19	0.158649	0.481	0.342	7.88921e-15	HMOX1-Mac-C1	STARD3NL
RNF141	3.3768e-19	0.15933	0.359	0.231	7.94021e-15	HMOX1-Mac-C1	RNF141
HBEGF	3.42866e-19	0.18365	0.673	0.518	8.06215e-15	HMOX1-Mac-C1	HBEGF
KRT10	3.4304e-19	0.114749	0.394	0.261	8.06624e-15	HMOX1-Mac-C1	KRT10
ATP2B1	3.56558e-19	0.15732	0.539	0.393	8.38411e-15	HMOX1-Mac-C1	ATP2B1
ACTB	3.73178e-19	0.221209	1	0.992	8.77491e-15	HMOX1-Mac-C1	ACTB
GTF2A2	3.74022e-19	0.124368	0.607	0.461	8.79475e-15	HMOX1-Mac-C1	GTF2A2
C6orf62	3.84379e-19	0.103183	0.594	0.438	9.03828e-15	HMOX1-Mac-C1	C6orf62
C4orf48	3.95456e-19	0.120835	0.693	0.534	9.29876e-15	HMOX1-Mac-C1	C4orf48
AP1B1	5.37281e-19	0.165851	0.571	0.428	1.26336e-14	HMOX1-Mac-C1	AP1B1
ABCA1	5.91978e-19	0.257353	0.668	0.55	1.39198e-14	HMOX1-Mac-C1	ABCA1
RPS3	6.00334e-19	0.15661	0.987	0.932	1.41162e-14	HMOX1-Mac-C1	RPS3
HMGB2	6.27278e-19	0.172998	0.385	0.256	1.47498e-14	HMOX1-Mac-C1	HMGB2
ENPP2	6.44407e-19	0.217196	0.293	0.172	1.51526e-14	HMOX1-Mac-C1	ENPP2
KCTD12	7.0858e-19	0.119499	0.707	0.548	1.66616e-14	HMOX1-Mac-C1	KCTD12
LSM14A	8.74331e-19	0.163707	0.389	0.263	2.0559e-14	HMOX1-Mac-C1	LSM14A
DNAJC25-GNG10	9.14341e-19	0.176258	0.388	0.259	2.14998e-14	HMOX1-Mac-C1	DNAJC25-GNG10
CYBB	9.28333e-19	0.226022	0.871	0.756	2.18288e-14	HMOX1-Mac-C1	CYBB
TBC1D14	9.2937e-19	0.177669	0.339	0.21	2.18532e-14	HMOX1-Mac-C1	TBC1D14
P2RY6	9.36669e-19	0.175438	0.454	0.319	2.20248e-14	HMOX1-Mac-C1	P2RY6
HNRNPA0	9.4974e-19	0.15636	0.593	0.456	2.23322e-14	HMOX1-Mac-C1	HNRNPA0
RNF7	9.5035e-19	0.158155	0.716	0.566	2.23465e-14	HMOX1-Mac-C1	RNF7
VAPA	9.53567e-19	0.119897	0.685	0.546	2.24222e-14	HMOX1-Mac-C1	VAPA
CHID1	1.08428e-18	0.174026	0.402	0.273	2.54959e-14	HMOX1-Mac-C1	CHID1
TIMP1	1.1148e-18	0.114351	0.751	0.603	2.62135e-14	HMOX1-Mac-C1	TIMP1
ARL4C	1.22028e-18	0.25241	0.555	0.418	2.86937e-14	HMOX1-Mac-C1	ARL4C
C17orf89	1.39204e-18	0.14433	0.365	0.239	3.27323e-14	HMOX1-Mac-C1	C17orf89
HNRNPDL	1.39935e-18	0.176169	0.724	0.572	3.29044e-14	HMOX1-Mac-C1	HNRNPDL
CRTAP	1.42919e-18	0.190411	0.75	0.597	3.36059e-14	HMOX1-Mac-C1	CRTAP
TKT	1.43399e-18	0.188958	0.743	0.602	3.37188e-14	HMOX1-Mac-C1	TKT
NISCH	1.47057e-18	0.189514	0.273	0.158	3.4579e-14	HMOX1-Mac-C1	NISCH
COMMD8	1.51138e-18	0.124103	0.351	0.231	3.55385e-14	HMOX1-Mac-C1	COMMD8
OSBPL8	1.63038e-18	0.135169	0.561	0.409	3.83368e-14	HMOX1-Mac-C1	OSBPL8
POLD4	1.69486e-18	0.181637	0.668	0.525	3.9853e-14	HMOX1-Mac-C1	POLD4
NDUFS8	1.79216e-18	0.165771	0.672	0.528	4.21408e-14	HMOX1-Mac-C1	NDUFS8
RPL12	1.88282e-18	0.14832	0.99	0.942	4.42727e-14	HMOX1-Mac-C1	RPL12
OST4	2.32403e-18	0.112934	0.884	0.755	5.46472e-14	HMOX1-Mac-C1	OST4
TMIGD3	2.36725e-18	0.370069	0.321	0.203	5.56635e-14	HMOX1-Mac-C1	TMIGD3
MT1E	2.37246e-18	0.436935	0.277	0.164	5.57861e-14	HMOX1-Mac-C1	MT1E
WWP1	2.40185e-18	0.248672	0.321	0.201	5.6477e-14	HMOX1-Mac-C1	WWP1
XBP1	2.53819e-18	0.127103	0.649	0.505	5.9683e-14	HMOX1-Mac-C1	XBP1
VDAC1	2.59018e-18	0.153029	0.688	0.549	6.09055e-14	HMOX1-Mac-C1	VDAC1
LSM2	2.60757e-18	0.16093	0.522	0.385	6.13143e-14	HMOX1-Mac-C1	LSM2
SRGN	2.61862e-18	0.154127	0.991	0.948	6.15742e-14	HMOX1-Mac-C1	SRGN
CD164	2.91098e-18	0.111639	0.694	0.546	6.84489e-14	HMOX1-Mac-C1	CD164
MRPL20	2.9962e-18	0.1264	0.642	0.494	7.04527e-14	HMOX1-Mac-C1	MRPL20
SLC9A9	3.07334e-18	0.205381	0.307	0.191	7.22665e-14	HMOX1-Mac-C1	SLC9A9
RPL28	3.07725e-18	0.146899	0.993	0.945	7.23584e-14	HMOX1-Mac-C1	RPL28
AHR	3.24886e-18	0.2061	0.536	0.398	7.63937e-14	HMOX1-Mac-C1	AHR
KDELR2	3.32459e-18	0.203458	0.674	0.532	7.81744e-14	HMOX1-Mac-C1	KDELR2
CMTM7	3.33262e-18	0.112755	0.608	0.46	7.83632e-14	HMOX1-Mac-C1	CMTM7
UBL5	3.44478e-18	0.11502	0.843	0.695	8.10005e-14	HMOX1-Mac-C1	UBL5
LY96	3.4744e-18	0.163949	0.717	0.572	8.1697e-14	HMOX1-Mac-C1	LY96
IDH2	3.49587e-18	0.149541	0.636	0.483	8.22018e-14	HMOX1-Mac-C1	IDH2
TGFB1	3.68247e-18	0.120778	0.696	0.536	8.65897e-14	HMOX1-Mac-C1	TGFB1
UBAC2	3.77277e-18	0.170338	0.482	0.347	8.87129e-14	HMOX1-Mac-C1	UBAC2
DSE	4.01687e-18	0.118861	0.597	0.45	9.44527e-14	HMOX1-Mac-C1	DSE
DNMT1	4.04368e-18	0.202703	0.53	0.401	9.50831e-14	HMOX1-Mac-C1	DNMT1
SLBP	4.17654e-18	0.145049	0.394	0.272	9.82072e-14	HMOX1-Mac-C1	SLBP
FGFR1OP2	5.0217e-18	0.156672	0.471	0.342	1.1808e-13	HMOX1-Mac-C1	FGFR1OP2
SNX17	5.46512e-18	0.150831	0.57	0.438	1.28507e-13	HMOX1-Mac-C1	SNX17
BANF1	5.96654e-18	0.147706	0.681	0.536	1.40297e-13	HMOX1-Mac-C1	BANF1
LAT2	6.80166e-18	0.183018	0.538	0.407	1.59934e-13	HMOX1-Mac-C1	LAT2
CHMP1B	7.29217e-18	0.292709	0.661	0.526	1.71468e-13	HMOX1-Mac-C1	CHMP1B
PAK2	9.4207e-18	0.143576	0.714	0.571	2.21518e-13	HMOX1-Mac-C1	PAK2
CKS2	9.73499e-18	0.229726	0.411	0.284	2.28909e-13	HMOX1-Mac-C1	CKS2
EIF2S3	1.01983e-17	0.156132	0.463	0.339	2.39803e-13	HMOX1-Mac-C1	EIF2S3
IGF1	1.02856e-17	0.237472	0.267	0.152	2.41857e-13	HMOX1-Mac-C1	IGF1
EIF4G2	1.08026e-17	0.11175	0.771	0.633	2.54012e-13	HMOX1-Mac-C1	EIF4G2
FKBP4	1.24134e-17	0.166022	0.374	0.25	2.91889e-13	HMOX1-Mac-C1	FKBP4
SEC11A	1.26917e-17	0.163693	0.763	0.624	2.98433e-13	HMOX1-Mac-C1	SEC11A
GAMT	1.30262e-17	0.131698	0.142	0.058	3.06299e-13	HMOX1-Mac-C1	GAMT
DNAJB4	1.32111e-17	0.156147	0.191	0.094	3.10645e-13	HMOX1-Mac-C1	DNAJB4
FES	1.39508e-17	0.131888	0.337	0.217	3.2804e-13	HMOX1-Mac-C1	FES
GNPTG	1.41945e-17	0.153639	0.631	0.486	3.33768e-13	HMOX1-Mac-C1	GNPTG
FLI1	1.53253e-17	0.164428	0.343	0.222	3.60358e-13	HMOX1-Mac-C1	FLI1
SNU13	1.68962e-17	0.10212	0.659	0.525	3.97296e-13	HMOX1-Mac-C1	SNU13
LTBR	1.69447e-17	0.176086	0.533	0.4	3.98438e-13	HMOX1-Mac-C1	LTBR
TCF12	1.84352e-17	0.132832	0.352	0.229	4.33485e-13	HMOX1-Mac-C1	TCF12
SLC16A10	1.88749e-17	0.16442	0.221	0.114	4.43824e-13	HMOX1-Mac-C1	SLC16A10
GYPC	1.93172e-17	0.255604	0.559	0.434	4.54224e-13	HMOX1-Mac-C1	GYPC
CBFB	2.01463e-17	0.123464	0.231	0.128	4.73721e-13	HMOX1-Mac-C1	CBFB
DEF6	2.15151e-17	0.156093	0.268	0.157	5.05906e-13	HMOX1-Mac-C1	DEF6
EBPL	2.26456e-17	0.146639	0.216	0.116	5.32488e-13	HMOX1-Mac-C1	EBPL
MRPL11	2.43949e-17	0.124912	0.46	0.333	5.73622e-13	HMOX1-Mac-C1	MRPL11
LPAR6	2.53379e-17	0.198829	0.471	0.347	5.95795e-13	HMOX1-Mac-C1	LPAR6
ADAMTS2	2.54671e-17	0.149571	0.141	0.058	5.98833e-13	HMOX1-Mac-C1	ADAMTS2
UBXN1	2.73375e-17	0.132582	0.718	0.564	6.42813e-13	HMOX1-Mac-C1	UBXN1
SH3BGRL3	2.81935e-17	0.182552	0.985	0.947	6.62942e-13	HMOX1-Mac-C1	SH3BGRL3
GALK1	2.83428e-17	0.104717	0.315	0.196	6.66454e-13	HMOX1-Mac-C1	GALK1
MAP2K1	2.89937e-17	0.105927	0.318	0.197	6.81759e-13	HMOX1-Mac-C1	MAP2K1
MAT2A	3.00011e-17	0.129091	0.658	0.515	7.05446e-13	HMOX1-Mac-C1	MAT2A
CNOT7	3.41205e-17	0.145784	0.432	0.303	8.02309e-13	HMOX1-Mac-C1	CNOT7
RPL35A	3.75071e-17	0.141554	0.979	0.902	8.81943e-13	HMOX1-Mac-C1	RPL35A
RPS3A	4.02459e-17	0.13542	0.992	0.953	9.46343e-13	HMOX1-Mac-C1	RPS3A
YWHAE	4.10919e-17	0.119197	0.697	0.545	9.66236e-13	HMOX1-Mac-C1	YWHAE
ITPR2	4.28612e-17	0.20799	0.542	0.407	1.00784e-12	HMOX1-Mac-C1	ITPR2
ANP32B	4.46658e-17	0.151055	0.7	0.566	1.05027e-12	HMOX1-Mac-C1	ANP32B
HOOK3	4.56443e-17	0.174578	0.395	0.27	1.07328e-12	HMOX1-Mac-C1	HOOK3
DBNDD2	4.58208e-17	0.215422	0.384	0.272	1.07743e-12	HMOX1-Mac-C1	DBNDD2
CSDE1	5.25043e-17	0.132685	0.729	0.566	1.23458e-12	HMOX1-Mac-C1	CSDE1
GLUD1	5.61598e-17	0.209833	0.46	0.337	1.32054e-12	HMOX1-Mac-C1	GLUD1
POLR2L	5.70359e-17	0.16132	0.726	0.599	1.34114e-12	HMOX1-Mac-C1	POLR2L
SUMO3	5.71871e-17	0.113566	0.718	0.582	1.3447e-12	HMOX1-Mac-C1	SUMO3
IKBIP	5.89051e-17	0.146049	0.394	0.275	1.38509e-12	HMOX1-Mac-C1	IKBIP
COX8A	5.95408e-17	0.125378	0.901	0.782	1.40004e-12	HMOX1-Mac-C1	COX8A
HERPUD1	6.24936e-17	0.237718	0.838	0.719	1.46947e-12	HMOX1-Mac-C1	HERPUD1
C7orf50	6.26459e-17	0.139208	0.512	0.38	1.47306e-12	HMOX1-Mac-C1	C7orf50
RPS4X	6.52115e-17	0.153978	0.991	0.94	1.53338e-12	HMOX1-Mac-C1	RPS4X
TMEM123	6.69367e-17	0.146885	0.678	0.536	1.57395e-12	HMOX1-Mac-C1	TMEM123
ADAM10	7.43508e-17	0.167537	0.45	0.325	1.74828e-12	HMOX1-Mac-C1	ADAM10
TPM3	7.55771e-17	0.158382	0.94	0.824	1.77712e-12	HMOX1-Mac-C1	TPM3
TRMT1	1.03632e-16	0.142166	0.324	0.205	2.43681e-12	HMOX1-Mac-C1	TRMT1
MRFAP1	1.10534e-16	0.127686	0.479	0.352	2.59909e-12	HMOX1-Mac-C1	MRFAP1
METTL9	1.14044e-16	0.11386	0.428	0.298	2.68163e-12	HMOX1-Mac-C1	METTL9
PPP1CC	1.24158e-16	0.13614	0.511	0.383	2.91945e-12	HMOX1-Mac-C1	PPP1CC
MIF4GD	1.29816e-16	0.160051	0.441	0.316	3.0525e-12	HMOX1-Mac-C1	MIF4GD
LYPLA1	1.3069e-16	0.140926	0.465	0.343	3.07304e-12	HMOX1-Mac-C1	LYPLA1
PREX1	1.32279e-16	0.188603	0.443	0.321	3.11042e-12	HMOX1-Mac-C1	PREX1
ILK	1.33501e-16	0.100958	0.559	0.424	3.13915e-12	HMOX1-Mac-C1	ILK
AP2A2	1.33855e-16	0.172217	0.438	0.31	3.14747e-12	HMOX1-Mac-C1	AP2A2
TMEM50B	1.34008e-16	0.129318	0.294	0.183	3.15107e-12	HMOX1-Mac-C1	TMEM50B
METRNL	1.36629e-16	0.13515	0.433	0.292	3.21271e-12	HMOX1-Mac-C1	METRNL
ACTR2	1.39766e-16	0.122546	0.768	0.629	3.28646e-12	HMOX1-Mac-C1	ACTR2
DNAJA4	1.44905e-16	0.211734	0.269	0.16	3.4073e-12	HMOX1-Mac-C1	DNAJA4
RPS28	1.46437e-16	0.115114	0.988	0.942	3.44332e-12	HMOX1-Mac-C1	RPS28
RBM17	1.57151e-16	0.106237	0.604	0.457	3.69526e-12	HMOX1-Mac-C1	RBM17
ATP5D	1.57327e-16	0.122709	0.838	0.702	3.6994e-12	HMOX1-Mac-C1	ATP5D
TNFRSF11A	1.58018e-16	0.110259	0.14	0.059	3.71563e-12	HMOX1-Mac-C1	TNFRSF11A
RAC1	1.59081e-16	0.161489	0.955	0.851	3.74064e-12	HMOX1-Mac-C1	RAC1
PCBD1	1.64476e-16	0.171183	0.633	0.498	3.86748e-12	HMOX1-Mac-C1	PCBD1
IL10RA	1.65878e-16	0.156016	0.641	0.5	3.90044e-12	HMOX1-Mac-C1	IL10RA
CCDC124	1.6819e-16	0.114273	0.484	0.355	3.95481e-12	HMOX1-Mac-C1	CCDC124
MRPL52	1.76102e-16	0.142595	0.508	0.392	4.14086e-12	HMOX1-Mac-C1	MRPL52
COX16	1.77611e-16	0.11354	0.419	0.295	4.17635e-12	HMOX1-Mac-C1	COX16
CACNA2D4	1.80886e-16	0.145297	0.26	0.155	4.25336e-12	HMOX1-Mac-C1	CACNA2D4
NCOR1	1.95997e-16	0.10176	0.529	0.395	4.60868e-12	HMOX1-Mac-C1	NCOR1
GNAI2	2.01041e-16	0.13242	0.876	0.73	4.72727e-12	HMOX1-Mac-C1	GNAI2
MIEN1	2.04847e-16	0.128352	0.561	0.426	4.81677e-12	HMOX1-Mac-C1	MIEN1
MTDH	2.27791e-16	0.161194	0.875	0.723	5.35627e-12	HMOX1-Mac-C1	MTDH
COMMD9	2.3154e-16	0.13589	0.415	0.288	5.44442e-12	HMOX1-Mac-C1	COMMD9
ZMAT2	2.59878e-16	0.162889	0.404	0.287	6.11076e-12	HMOX1-Mac-C1	ZMAT2
SLC40A1	2.74564e-16	0.407014	0.462	0.338	6.4561e-12	HMOX1-Mac-C1	SLC40A1
TACC1	2.76343e-16	0.183453	0.577	0.447	6.49793e-12	HMOX1-Mac-C1	TACC1
DNAJB6	2.92375e-16	0.159421	0.706	0.577	6.87492e-12	HMOX1-Mac-C1	DNAJB6
DEK	3.03566e-16	0.12678	0.767	0.623	7.13804e-12	HMOX1-Mac-C1	DEK
EMD	3.15589e-16	0.145661	0.562	0.43	7.42076e-12	HMOX1-Mac-C1	EMD
EIF3A	3.20201e-16	0.103137	0.6	0.467	7.5292e-12	HMOX1-Mac-C1	EIF3A
APPL1	3.21936e-16	0.141988	0.536	0.404	7.57001e-12	HMOX1-Mac-C1	APPL1
NDUFV2	3.47262e-16	0.103526	0.743	0.595	8.16552e-12	HMOX1-Mac-C1	NDUFV2
TXN2	3.50729e-16	0.120597	0.575	0.45	8.24705e-12	HMOX1-Mac-C1	TXN2
PLOD1	3.64789e-16	0.139335	0.309	0.2	8.57765e-12	HMOX1-Mac-C1	PLOD1
HELZ	4.02174e-16	0.177313	0.364	0.248	9.45671e-12	HMOX1-Mac-C1	HELZ
PKIB	4.30417e-16	0.141189	0.258	0.154	1.01208e-11	HMOX1-Mac-C1	PKIB
FNBP1	4.41064e-16	0.176316	0.557	0.432	1.03712e-11	HMOX1-Mac-C1	FNBP1
SMPDL3A	4.4807e-16	0.233983	0.404	0.293	1.05359e-11	HMOX1-Mac-C1	SMPDL3A
NDUFB7	5.02772e-16	0.120909	0.705	0.554	1.18222e-11	HMOX1-Mac-C1	NDUFB7
EIF3F	5.16483e-16	0.160686	0.751	0.627	1.21446e-11	HMOX1-Mac-C1	EIF3F
NRROS	5.50771e-16	0.168557	0.325	0.214	1.29508e-11	HMOX1-Mac-C1	NRROS
SNX5	5.64676e-16	0.133208	0.587	0.454	1.32778e-11	HMOX1-Mac-C1	SNX5
EIF3K	5.78267e-16	0.140695	0.867	0.73	1.35974e-11	HMOX1-Mac-C1	EIF3K
LRP1	5.91407e-16	0.189652	0.612	0.483	1.39064e-11	HMOX1-Mac-C1	LRP1
GOLGA4	6.70097e-16	0.178242	0.576	0.455	1.57567e-11	HMOX1-Mac-C1	GOLGA4
PRELID1	7.3395e-16	0.103036	0.847	0.746	1.72581e-11	HMOX1-Mac-C1	PRELID1
MKKS	7.43696e-16	0.151268	0.395	0.277	1.74873e-11	HMOX1-Mac-C1	MKKS
RPL4	8.45919e-16	0.134906	0.937	0.833	1.98909e-11	HMOX1-Mac-C1	RPL4
YTHDF3	8.89025e-16	0.112509	0.271	0.167	2.09045e-11	HMOX1-Mac-C1	YTHDF3
SENP6	1.00718e-15	0.124773	0.338	0.224	2.36829e-11	HMOX1-Mac-C1	SENP6
RPL23	1.01054e-15	0.101398	0.837	0.69	2.37619e-11	HMOX1-Mac-C1	RPL23
KMT2C	1.03396e-15	0.120427	0.415	0.29	2.43125e-11	HMOX1-Mac-C1	KMT2C
RAB1B	1.0785e-15	0.118249	0.48	0.357	2.53598e-11	HMOX1-Mac-C1	RAB1B
CCDC59	1.09888e-15	0.101156	0.306	0.195	2.5839e-11	HMOX1-Mac-C1	CCDC59
SSNA1	1.10313e-15	0.108309	0.548	0.413	2.59389e-11	HMOX1-Mac-C1	SSNA1
CCT6A	1.14894e-15	0.163934	0.553	0.428	2.70162e-11	HMOX1-Mac-C1	CCT6A
COA4	1.17971e-15	0.103376	0.418	0.3	2.77396e-11	HMOX1-Mac-C1	COA4
EEF2	1.19145e-15	0.162526	0.896	0.77	2.80158e-11	HMOX1-Mac-C1	EEF2
MYH9	1.21452e-15	0.107093	0.632	0.5	2.85582e-11	HMOX1-Mac-C1	MYH9
STAT3	1.43688e-15	0.147682	0.652	0.518	3.37868e-11	HMOX1-Mac-C1	STAT3
MMP19	1.44176e-15	0.4591	0.435	0.323	3.39015e-11	HMOX1-Mac-C1	MMP19
NDUFS6	1.46683e-15	0.104379	0.66	0.526	3.4491e-11	HMOX1-Mac-C1	NDUFS6
ANXA11	1.56711e-15	0.148087	0.727	0.589	3.6849e-11	HMOX1-Mac-C1	ANXA11
COX6B1	1.66415e-15	0.128607	0.899	0.763	3.91309e-11	HMOX1-Mac-C1	COX6B1
CBX1	1.80752e-15	0.145718	0.253	0.15	4.2502e-11	HMOX1-Mac-C1	CBX1
NT5C	1.84856e-15	0.141156	0.395	0.283	4.3467e-11	HMOX1-Mac-C1	NT5C
SH3GL1	1.88143e-15	0.142951	0.227	0.133	4.42399e-11	HMOX1-Mac-C1	SH3GL1
SMIM3	2.00457e-15	0.107806	0.359	0.244	4.71355e-11	HMOX1-Mac-C1	SMIM3
DRAM2	2.05624e-15	0.133402	0.558	0.423	4.83505e-11	HMOX1-Mac-C1	DRAM2
MS4A4A	2.22693e-15	0.203351	0.647	0.523	5.23639e-11	HMOX1-Mac-C1	MS4A4A
IL10	2.23357e-15	0.299983	0.33	0.22	5.25201e-11	HMOX1-Mac-C1	IL10
PSTPIP1	2.23911e-15	0.132284	0.244	0.142	5.26505e-11	HMOX1-Mac-C1	PSTPIP1
NDUFB11	2.25169e-15	0.112231	0.78	0.627	5.29462e-11	HMOX1-Mac-C1	NDUFB11
EIF3E	2.41072e-15	0.139687	0.698	0.569	5.66856e-11	HMOX1-Mac-C1	EIF3E
SEC61B	2.429e-15	0.134665	0.845	0.702	5.71155e-11	HMOX1-Mac-C1	SEC61B
SLC4A7	2.43037e-15	0.165842	0.411	0.293	5.71478e-11	HMOX1-Mac-C1	SLC4A7
CLK1	2.44961e-15	0.113535	0.458	0.337	5.76001e-11	HMOX1-Mac-C1	CLK1
EIF3G	2.46103e-15	0.145238	0.705	0.56	5.78687e-11	HMOX1-Mac-C1	EIF3G
FHL3	2.53703e-15	0.129402	0.304	0.194	5.96557e-11	HMOX1-Mac-C1	FHL3
WAS	2.69984e-15	0.166179	0.594	0.47	6.34841e-11	HMOX1-Mac-C1	WAS
ARPC3	2.90665e-15	0.148753	0.962	0.888	6.8347e-11	HMOX1-Mac-C1	ARPC3
RSRC2	2.95172e-15	0.10632	0.425	0.307	6.94069e-11	HMOX1-Mac-C1	RSRC2
NCF4	3.20749e-15	0.166377	0.628	0.502	7.5421e-11	HMOX1-Mac-C1	NCF4
HRH2	3.52211e-15	0.146369	0.264	0.161	8.28189e-11	HMOX1-Mac-C1	HRH2
SNHG15	3.57434e-15	0.19482	0.389	0.268	8.40471e-11	HMOX1-Mac-C1	SNHG15
PQLC3	3.61097e-15	0.157526	0.489	0.367	8.49083e-11	HMOX1-Mac-C1	PQLC3
NDUFA4	3.62961e-15	0.120379	0.893	0.763	8.53467e-11	HMOX1-Mac-C1	NDUFA4
NINJ1	3.72589e-15	0.214886	0.825	0.703	8.76105e-11	HMOX1-Mac-C1	NINJ1
TMED5	3.8962e-15	0.113411	0.493	0.369	9.16152e-11	HMOX1-Mac-C1	TMED5
ANKRD37	3.96604e-15	0.119517	0.305	0.191	9.32576e-11	HMOX1-Mac-C1	ANKRD37
PHF20	4.08052e-15	0.126293	0.374	0.257	9.59493e-11	HMOX1-Mac-C1	PHF20
WDFY3	4.32404e-15	0.137944	0.262	0.159	1.01675e-10	HMOX1-Mac-C1	WDFY3
DERA	4.39421e-15	0.111551	0.328	0.22	1.03326e-10	HMOX1-Mac-C1	DERA
TOMM7	4.56797e-15	0.1057	0.857	0.707	1.07411e-10	HMOX1-Mac-C1	TOMM7
PIGS	4.70329e-15	0.18125	0.236	0.144	1.10593e-10	HMOX1-Mac-C1	PIGS
SLCO2B1	4.88005e-15	0.211875	0.637	0.52	1.1475e-10	HMOX1-Mac-C1	SLCO2B1
KIAA0141	4.92108e-15	0.138994	0.265	0.167	1.15714e-10	HMOX1-Mac-C1	KIAA0141
SNRPA	4.92487e-15	0.123343	0.346	0.236	1.15803e-10	HMOX1-Mac-C1	SNRPA
CMTM6	4.95839e-15	0.111095	0.798	0.671	1.16592e-10	HMOX1-Mac-C1	CMTM6
ENG	5.19887e-15	0.159927	0.579	0.448	1.22246e-10	HMOX1-Mac-C1	ENG
SESN3	5.22674e-15	0.138375	0.204	0.112	1.22902e-10	HMOX1-Mac-C1	SESN3
EMC8	5.23253e-15	0.145295	0.306	0.204	1.23038e-10	HMOX1-Mac-C1	EMC8
PMP22	5.3057e-15	0.26597	0.525	0.416	1.24758e-10	HMOX1-Mac-C1	PMP22
COX4I1	5.3456e-15	0.139168	0.956	0.868	1.25697e-10	HMOX1-Mac-C1	COX4I1
ZFP36	5.38759e-15	0.205358	0.961	0.889	1.26684e-10	HMOX1-Mac-C1	ZFP36
ARPC5L	6.16215e-15	0.137077	0.375	0.267	1.44897e-10	HMOX1-Mac-C1	ARPC5L
PRDX6	6.2458e-15	0.150792	0.655	0.521	1.46864e-10	HMOX1-Mac-C1	PRDX6
H2AFZ	6.48848e-15	0.255231	0.786	0.66	1.5257e-10	HMOX1-Mac-C1	H2AFZ
UBA2	6.6229e-15	0.148948	0.279	0.18	1.55731e-10	HMOX1-Mac-C1	UBA2
MZT1	7.02693e-15	0.105938	0.258	0.162	1.65231e-10	HMOX1-Mac-C1	MZT1
MKNK2	7.67131e-15	0.158538	0.389	0.277	1.80383e-10	HMOX1-Mac-C1	MKNK2
CDKN1A	8.14595e-15	0.202719	0.748	0.594	1.91544e-10	HMOX1-Mac-C1	CDKN1A
PDE4B	8.21064e-15	0.148452	0.584	0.462	1.93065e-10	HMOX1-Mac-C1	PDE4B
ACTG1	8.8791e-15	0.234668	0.982	0.935	2.08783e-10	HMOX1-Mac-C1	ACTG1
MAPKAPK3	9.01608e-15	0.11705	0.395	0.282	2.12004e-10	HMOX1-Mac-C1	MAPKAPK3
LPGAT1	9.13209e-15	0.129086	0.301	0.195	2.14732e-10	HMOX1-Mac-C1	LPGAT1
TMEM126A	9.19125e-15	0.11006	0.363	0.253	2.16123e-10	HMOX1-Mac-C1	TMEM126A
KLF3	9.86351e-15	0.148459	0.445	0.322	2.31931e-10	HMOX1-Mac-C1	KLF3
NAGA	1.02581e-14	0.13118	0.512	0.39	2.41209e-10	HMOX1-Mac-C1	NAGA
UBE2A	1.05298e-14	0.100513	0.515	0.388	2.47597e-10	HMOX1-Mac-C1	UBE2A
PID1	1.07958e-14	0.106387	0.172	0.085	2.53852e-10	HMOX1-Mac-C1	PID1
PGAM1	1.12767e-14	0.130912	0.703	0.574	2.65161e-10	HMOX1-Mac-C1	PGAM1
S100A4	1.2157e-14	0.100637	0.891	0.754	2.85859e-10	HMOX1-Mac-C1	S100A4
LINC00493	1.23885e-14	0.1318	0.526	0.396	2.91304e-10	HMOX1-Mac-C1	LINC00493
YWHAH	1.33401e-14	0.196238	0.814	0.709	3.13679e-10	HMOX1-Mac-C1	YWHAH
CLINT1	1.34154e-14	0.136735	0.357	0.25	3.15451e-10	HMOX1-Mac-C1	CLINT1
C9orf142	1.34632e-14	0.136008	0.48	0.36	3.16574e-10	HMOX1-Mac-C1	C9orf142
TPM1	1.34967e-14	0.133257	0.298	0.194	3.1736e-10	HMOX1-Mac-C1	TPM1
PNRC2	1.45302e-14	0.106766	0.473	0.35	3.41663e-10	HMOX1-Mac-C1	PNRC2
TPP1	1.53986e-14	0.132182	0.767	0.64	3.62084e-10	HMOX1-Mac-C1	TPP1
TRABD	1.54738e-14	0.148593	0.433	0.318	3.63851e-10	HMOX1-Mac-C1	TRABD
YWHAB	1.54996e-14	0.156325	0.903	0.776	3.64457e-10	HMOX1-Mac-C1	YWHAB
C20orf27	1.70554e-14	0.135286	0.494	0.375	4.01041e-10	HMOX1-Mac-C1	C20orf27
SRSF1	1.7517e-14	0.11867	0.345	0.239	4.11896e-10	HMOX1-Mac-C1	SRSF1
SRA1	2.02323e-14	0.103704	0.563	0.434	4.75741e-10	HMOX1-Mac-C1	SRA1
ITSN2	2.03903e-14	0.163463	0.499	0.387	4.79457e-10	HMOX1-Mac-C1	ITSN2
TCEA1	2.1578e-14	0.157301	0.628	0.514	5.07385e-10	HMOX1-Mac-C1	TCEA1
GTF2F1	2.26923e-14	0.120162	0.345	0.237	5.33587e-10	HMOX1-Mac-C1	GTF2F1
PTPN2	2.38117e-14	0.117331	0.514	0.385	5.59908e-10	HMOX1-Mac-C1	PTPN2
STX7	2.44705e-14	0.100957	0.548	0.415	5.75399e-10	HMOX1-Mac-C1	STX7
UQCRHL	2.5525e-14	0.132909	0.371	0.257	6.00196e-10	HMOX1-Mac-C1	UQCRHL
GDI2	2.57877e-14	0.11496	0.658	0.534	6.06373e-10	HMOX1-Mac-C1	GDI2
SMC1A	2.68998e-14	0.140621	0.364	0.254	6.32522e-10	HMOX1-Mac-C1	SMC1A
SIGIRR	2.87941e-14	0.126754	0.346	0.237	6.77064e-10	HMOX1-Mac-C1	SIGIRR
MEAF6	3.11472e-14	0.108298	0.412	0.295	7.32394e-10	HMOX1-Mac-C1	MEAF6
EPB41L3	3.19777e-14	0.111756	0.46	0.342	7.51924e-10	HMOX1-Mac-C1	EPB41L3
RPLP0	3.28934e-14	0.149103	0.983	0.915	7.73456e-10	HMOX1-Mac-C1	RPLP0
MT1F	3.57749e-14	0.23261	0.273	0.175	8.4121e-10	HMOX1-Mac-C1	MT1F
DNAJB1	3.69328e-14	0.26849	0.735	0.632	8.68438e-10	HMOX1-Mac-C1	DNAJB1
SMIM20	3.72767e-14	0.108475	0.399	0.289	8.76525e-10	HMOX1-Mac-C1	SMIM20
ARSA	3.75715e-14	0.119947	0.352	0.249	8.83456e-10	HMOX1-Mac-C1	ARSA
TSPAN14	3.91636e-14	0.175648	0.455	0.342	9.20893e-10	HMOX1-Mac-C1	TSPAN14
HN1	3.9555e-14	0.138033	0.707	0.574	9.30096e-10	HMOX1-Mac-C1	HN1
ASPH	4.08904e-14	0.367254	0.382	0.282	9.61497e-10	HMOX1-Mac-C1	ASPH
TMEM14C	4.3628e-14	0.11233	0.665	0.534	1.02587e-09	HMOX1-Mac-C1	TMEM14C
WSB1	4.55399e-14	0.151231	0.785	0.653	1.07082e-09	HMOX1-Mac-C1	WSB1
C19orf53	4.57933e-14	0.104413	0.738	0.598	1.07678e-09	HMOX1-Mac-C1	C19orf53
CTNND1	4.64053e-14	0.134879	0.383	0.278	1.09118e-09	HMOX1-Mac-C1	CTNND1
ELOVL5	4.69311e-14	0.129431	0.297	0.198	1.10354e-09	HMOX1-Mac-C1	ELOVL5
CRELD2	4.83105e-14	0.157121	0.382	0.278	1.13597e-09	HMOX1-Mac-C1	CRELD2
FCGR3B	4.94224e-14	0.172997	0.235	0.145	1.16212e-09	HMOX1-Mac-C1	FCGR3B
PSMG2	5.41856e-14	0.100562	0.527	0.411	1.27412e-09	HMOX1-Mac-C1	PSMG2
GPR137B	5.51519e-14	0.168212	0.435	0.326	1.29684e-09	HMOX1-Mac-C1	GPR137B
TDG	5.70954e-14	0.108292	0.296	0.194	1.34254e-09	HMOX1-Mac-C1	TDG
SKA2	5.82584e-14	0.114655	0.246	0.154	1.36989e-09	HMOX1-Mac-C1	SKA2
MAP3K8	5.83005e-14	0.121531	0.599	0.479	1.37088e-09	HMOX1-Mac-C1	MAP3K8
SNX9	5.86036e-14	0.174807	0.494	0.378	1.37801e-09	HMOX1-Mac-C1	SNX9
ELF1	6.80491e-14	0.107806	0.59	0.475	1.60011e-09	HMOX1-Mac-C1	ELF1
INTS10	6.98249e-14	0.106107	0.276	0.178	1.64186e-09	HMOX1-Mac-C1	INTS10
FAM173A	7.27336e-14	0.102675	0.454	0.334	1.71026e-09	HMOX1-Mac-C1	FAM173A
LRRC59	7.38002e-14	0.131973	0.435	0.324	1.73534e-09	HMOX1-Mac-C1	LRRC59
RAB14	7.60946e-14	0.123113	0.464	0.351	1.78929e-09	HMOX1-Mac-C1	RAB14
GPR183	7.64066e-14	0.13339	0.622	0.493	1.79662e-09	HMOX1-Mac-C1	GPR183
PPIP5K2	8.06293e-14	0.10204	0.246	0.149	1.89592e-09	HMOX1-Mac-C1	PPIP5K2
PDIA4	8.33385e-14	0.109844	0.492	0.377	1.95962e-09	HMOX1-Mac-C1	PDIA4
CSRP1	8.9605e-14	0.163335	0.482	0.369	2.10697e-09	HMOX1-Mac-C1	CSRP1
KDELR1	9.00496e-14	0.133108	0.701	0.557	2.11743e-09	HMOX1-Mac-C1	KDELR1
CD302	1.01402e-13	0.112349	0.369	0.261	2.38436e-09	HMOX1-Mac-C1	CD302
FLYWCH2	1.10111e-13	0.138412	0.275	0.177	2.58915e-09	HMOX1-Mac-C1	FLYWCH2
C19orf60	1.1408e-13	0.125883	0.75	0.595	2.68247e-09	HMOX1-Mac-C1	C19orf60
SHKBP1	1.14466e-13	0.119136	0.461	0.344	2.69155e-09	HMOX1-Mac-C1	SHKBP1
CNOT8	1.16639e-13	0.103576	0.229	0.137	2.74266e-09	HMOX1-Mac-C1	CNOT8
EIF4B	1.17634e-13	0.113977	0.573	0.44	2.76604e-09	HMOX1-Mac-C1	EIF4B
THEMIS2	1.24336e-13	0.141595	0.658	0.528	2.92365e-09	HMOX1-Mac-C1	THEMIS2
IL13RA1	1.29328e-13	0.132066	0.533	0.42	3.04103e-09	HMOX1-Mac-C1	IL13RA1
S100A16	1.34304e-13	0.355725	0.11	0.046	3.15803e-09	HMOX1-Mac-C1	S100A16
GNG5	1.39639e-13	0.120176	0.929	0.84	3.28346e-09	HMOX1-Mac-C1	GNG5
FAU	1.42796e-13	0.106621	0.987	0.92	3.35772e-09	HMOX1-Mac-C1	FAU
DNPH1	1.43924e-13	0.147801	0.649	0.52	3.38423e-09	HMOX1-Mac-C1	DNPH1
PPM1G	1.46052e-13	0.122803	0.509	0.397	3.43427e-09	HMOX1-Mac-C1	PPM1G
MDH2	1.52996e-13	0.144013	0.621	0.512	3.59754e-09	HMOX1-Mac-C1	MDH2
CHCHD2	1.57785e-13	0.155803	0.925	0.816	3.71016e-09	HMOX1-Mac-C1	CHCHD2
EIF3H	1.69834e-13	0.121045	0.749	0.608	3.99348e-09	HMOX1-Mac-C1	EIF3H
AIDA	1.70269e-13	0.104094	0.284	0.185	4.0037e-09	HMOX1-Mac-C1	AIDA
PPIA	1.74283e-13	0.187755	0.972	0.881	4.09808e-09	HMOX1-Mac-C1	PPIA
AKR7A2	1.76872e-13	0.122135	0.383	0.279	4.15896e-09	HMOX1-Mac-C1	AKR7A2
MCOLN1	1.80475e-13	0.227991	0.482	0.376	4.24369e-09	HMOX1-Mac-C1	MCOLN1
WDR1	1.82342e-13	0.103619	0.635	0.518	4.28758e-09	HMOX1-Mac-C1	WDR1
FDFT1	1.85833e-13	0.14027	0.35	0.251	4.36969e-09	HMOX1-Mac-C1	FDFT1
SAMHD1	1.86663e-13	0.134496	0.847	0.713	4.38919e-09	HMOX1-Mac-C1	SAMHD1
ITGB5	1.88398e-13	0.14175	0.219	0.131	4.42998e-09	HMOX1-Mac-C1	ITGB5
VTI1B	1.91715e-13	0.113975	0.601	0.474	4.50799e-09	HMOX1-Mac-C1	VTI1B
PRKACA	2.10058e-13	0.133073	0.249	0.158	4.93929e-09	HMOX1-Mac-C1	PRKACA
PYM1	2.179e-13	0.124719	0.263	0.172	5.12369e-09	HMOX1-Mac-C1	PYM1
ZDHHC6	2.36547e-13	0.111732	0.238	0.148	5.56216e-09	HMOX1-Mac-C1	ZDHHC6
CD4	2.40058e-13	0.142004	0.748	0.619	5.64473e-09	HMOX1-Mac-C1	CD4
PTBP3	2.41617e-13	0.104252	0.395	0.28	5.68137e-09	HMOX1-Mac-C1	PTBP3
PFDN5	2.53064e-13	0.119127	0.971	0.888	5.95054e-09	HMOX1-Mac-C1	PFDN5
RAN	2.58668e-13	0.159889	0.773	0.653	6.08232e-09	HMOX1-Mac-C1	RAN
MYL6	2.59245e-13	0.126831	0.98	0.931	6.09588e-09	HMOX1-Mac-C1	MYL6
MZT2A	2.73941e-13	0.103738	0.235	0.145	6.44145e-09	HMOX1-Mac-C1	MZT2A
CD200R1	2.76233e-13	0.128896	0.137	0.066	6.49535e-09	HMOX1-Mac-C1	CD200R1
ST6GAL1	2.98205e-13	0.106422	0.269	0.172	7.01199e-09	HMOX1-Mac-C1	ST6GAL1
DCTN3	2.98943e-13	0.115959	0.446	0.337	7.02935e-09	HMOX1-Mac-C1	DCTN3
ID3	3.14985e-13	0.213977	0.368	0.257	7.40655e-09	HMOX1-Mac-C1	ID3
RAB3A	3.26765e-13	0.135446	0.121	0.054	7.68356e-09	HMOX1-Mac-C1	RAB3A
HCLS1	3.3338e-13	0.118445	0.782	0.636	7.83911e-09	HMOX1-Mac-C1	HCLS1
GOLPH3	3.35569e-13	0.101308	0.335	0.228	7.89057e-09	HMOX1-Mac-C1	GOLPH3
C5AR1	3.48401e-13	0.147365	0.696	0.582	8.1923e-09	HMOX1-Mac-C1	C5AR1
CD300A	3.5102e-13	0.124861	0.467	0.351	8.25389e-09	HMOX1-Mac-C1	CD300A
DNAJC15	3.58717e-13	0.120573	0.67	0.536	8.43488e-09	HMOX1-Mac-C1	DNAJC15
STIP1	4.08814e-13	0.129759	0.347	0.247	9.61285e-09	HMOX1-Mac-C1	STIP1
DNAJC13	4.10404e-13	0.109685	0.25	0.157	9.65024e-09	HMOX1-Mac-C1	DNAJC13
HINT2	4.13008e-13	0.105778	0.364	0.259	9.71147e-09	HMOX1-Mac-C1	HINT2
GIMAP7	4.22564e-13	0.134358	0.426	0.319	9.93617e-09	HMOX1-Mac-C1	GIMAP7
UHMK1	4.42893e-13	0.111025	0.342	0.241	1.04142e-08	HMOX1-Mac-C1	UHMK1
RPL3	4.95233e-13	0.1097	0.982	0.942	1.16449e-08	HMOX1-Mac-C1	RPL3
BTF3	5.16912e-13	0.136723	0.932	0.83	1.21547e-08	HMOX1-Mac-C1	BTF3
TTYH3	5.4817e-13	0.148304	0.479	0.365	1.28897e-08	HMOX1-Mac-C1	TTYH3
MACF1	5.50251e-13	0.153054	0.463	0.356	1.29386e-08	HMOX1-Mac-C1	MACF1
ANAPC13	6.06619e-13	0.122455	0.37	0.272	1.4264e-08	HMOX1-Mac-C1	ANAPC13
PAPSS2	6.06974e-13	0.150358	0.271	0.175	1.42724e-08	HMOX1-Mac-C1	PAPSS2
SCAMP2	6.15597e-13	0.134491	0.646	0.514	1.44751e-08	HMOX1-Mac-C1	SCAMP2
C1QB	6.26599e-13	0.281823	0.842	0.794	1.47338e-08	HMOX1-Mac-C1	C1QB
MCUR1	6.56575e-13	0.132784	0.382	0.273	1.54387e-08	HMOX1-Mac-C1	MCUR1
EMC6	7.07899e-13	0.117232	0.463	0.353	1.66455e-08	HMOX1-Mac-C1	EMC6
EFR3A	7.09715e-13	0.155842	0.46	0.35	1.66882e-08	HMOX1-Mac-C1	EFR3A
NUP214	7.49892e-13	0.112795	0.334	0.234	1.7633e-08	HMOX1-Mac-C1	NUP214
UBE2D1	7.49935e-13	0.101582	0.574	0.452	1.7634e-08	HMOX1-Mac-C1	UBE2D1
SIGLEC9	7.57364e-13	0.146973	0.294	0.205	1.78087e-08	HMOX1-Mac-C1	SIGLEC9
PRADC1	8.00462e-13	0.129162	0.213	0.127	1.88221e-08	HMOX1-Mac-C1	PRADC1
ORMDL1	8.07844e-13	0.119831	0.377	0.277	1.89956e-08	HMOX1-Mac-C1	ORMDL1
EIF2AK4	8.9089e-13	0.141618	0.348	0.255	2.09484e-08	HMOX1-Mac-C1	EIF2AK4
SH2B3	9.30571e-13	0.107232	0.437	0.327	2.18815e-08	HMOX1-Mac-C1	SH2B3
TLR1	9.56618e-13	0.149321	0.296	0.204	2.24939e-08	HMOX1-Mac-C1	TLR1
HK1	1.00142e-12	0.120406	0.359	0.26	2.35473e-08	HMOX1-Mac-C1	HK1
INPP5D	1.03213e-12	0.137547	0.386	0.286	2.42695e-08	HMOX1-Mac-C1	INPP5D
HSPA4	1.07997e-12	0.110454	0.385	0.282	2.53944e-08	HMOX1-Mac-C1	HSPA4
CD14	1.12343e-12	0.251713	0.834	0.743	2.64163e-08	HMOX1-Mac-C1	CD14
TOMM22	1.15858e-12	0.124849	0.527	0.415	2.72429e-08	HMOX1-Mac-C1	TOMM22
RNF130	1.17243e-12	0.131661	0.879	0.756	2.75684e-08	HMOX1-Mac-C1	RNF130
HAUS4	1.20988e-12	0.128056	0.342	0.242	2.84492e-08	HMOX1-Mac-C1	HAUS4
SDF4	1.22854e-12	0.113301	0.636	0.509	2.8888e-08	HMOX1-Mac-C1	SDF4
ZC3H11A	1.2485e-12	0.105576	0.271	0.178	2.93573e-08	HMOX1-Mac-C1	ZC3H11A
XXYLT1	1.25125e-12	0.109947	0.163	0.088	2.9422e-08	HMOX1-Mac-C1	XXYLT1
IFITM3	1.26057e-12	0.184824	0.938	0.837	2.96411e-08	HMOX1-Mac-C1	IFITM3
ARPC1A	1.26563e-12	0.176538	0.491	0.387	2.97599e-08	HMOX1-Mac-C1	ARPC1A
KRCC1	1.27167e-12	0.103034	0.345	0.244	2.9902e-08	HMOX1-Mac-C1	KRCC1
CCDC50	1.30332e-12	0.139554	0.415	0.316	3.06464e-08	HMOX1-Mac-C1	CCDC50
RPL5	1.41709e-12	0.124596	0.957	0.865	3.33215e-08	HMOX1-Mac-C1	RPL5
FOXO3	1.45783e-12	0.129368	0.304	0.208	3.42795e-08	HMOX1-Mac-C1	FOXO3
TYW3	1.47887e-12	0.138853	0.234	0.149	3.47741e-08	HMOX1-Mac-C1	TYW3
MAP3K1	1.55329e-12	0.120155	0.244	0.155	3.6524e-08	HMOX1-Mac-C1	MAP3K1
GIT2	1.56324e-12	0.136335	0.361	0.262	3.67579e-08	HMOX1-Mac-C1	GIT2
TOB2	1.5829e-12	0.100153	0.232	0.143	3.72203e-08	HMOX1-Mac-C1	TOB2
EPS15	1.5839e-12	0.167212	0.394	0.291	3.72439e-08	HMOX1-Mac-C1	EPS15
DCAF12	1.66154e-12	0.130248	0.256	0.168	3.90694e-08	HMOX1-Mac-C1	DCAF12
TTC3	1.67355e-12	0.120825	0.454	0.339	3.93519e-08	HMOX1-Mac-C1	TTC3
CALHM2	1.72683e-12	0.112202	0.264	0.171	4.06046e-08	HMOX1-Mac-C1	CALHM2
ARHGAP9	1.95465e-12	0.100404	0.316	0.216	4.59617e-08	HMOX1-Mac-C1	ARHGAP9
TMEM134	2.01093e-12	0.103694	0.396	0.295	4.72849e-08	HMOX1-Mac-C1	TMEM134
SLC25A6	2.01456e-12	0.111826	0.916	0.819	4.73704e-08	HMOX1-Mac-C1	SLC25A6
GAS7	2.02135e-12	0.144605	0.314	0.224	4.753e-08	HMOX1-Mac-C1	GAS7
MPG	2.38234e-12	0.100528	0.464	0.362	5.60184e-08	HMOX1-Mac-C1	MPG
PIGF	2.45863e-12	0.107633	0.252	0.164	5.78123e-08	HMOX1-Mac-C1	PIGF
2023-03-01	2.47458e-12	0.122582	0.614	0.494	5.81874e-08	HMOX1-Mac-C1	2023-03-01
TIMMDC1	2.49039e-12	0.110834	0.311	0.219	5.85591e-08	HMOX1-Mac-C1	TIMMDC1
DRAP1	2.56569e-12	0.113886	0.796	0.678	6.03296e-08	HMOX1-Mac-C1	DRAP1
RPS27A	2.66936e-12	0.103696	0.989	0.934	6.27672e-08	HMOX1-Mac-C1	RPS27A
OAZ1	2.79268e-12	0.101006	0.991	0.956	6.56671e-08	HMOX1-Mac-C1	OAZ1
HMGN1	2.82787e-12	0.116231	0.743	0.623	6.64945e-08	HMOX1-Mac-C1	HMGN1
LSM1	3.0344e-12	0.122291	0.347	0.252	7.1351e-08	HMOX1-Mac-C1	LSM1
LILRB1	3.22938e-12	0.143557	0.579	0.469	7.59357e-08	HMOX1-Mac-C1	LILRB1
DBNL	3.32364e-12	0.112414	0.566	0.455	7.81521e-08	HMOX1-Mac-C1	DBNL
ABCC5	3.49506e-12	0.137276	0.227	0.142	8.21829e-08	HMOX1-Mac-C1	ABCC5
PROSC	3.54489e-12	0.121891	0.327	0.231	8.33546e-08	HMOX1-Mac-C1	PROSC
SARAF	3.89878e-12	0.13128	0.891	0.76	9.1676e-08	HMOX1-Mac-C1	SARAF
THOC3	3.94835e-12	0.123448	0.181	0.105	9.28414e-08	HMOX1-Mac-C1	THOC3
C1orf162	3.99391e-12	0.169014	0.839	0.736	9.39129e-08	HMOX1-Mac-C1	C1orf162
ADORA3	4.02802e-12	0.160809	0.227	0.143	9.47148e-08	HMOX1-Mac-C1	ADORA3
NSMCE1	4.23955e-12	0.110209	0.314	0.219	9.96889e-08	HMOX1-Mac-C1	NSMCE1
FGD5-AS1	4.26865e-12	0.134934	0.325	0.228	1.00373e-07	HMOX1-Mac-C1	FGD5-AS1
FGD4	4.32261e-12	0.12769	0.294	0.198	1.01642e-07	HMOX1-Mac-C1	FGD4
P4HB	4.49864e-12	0.139786	0.822	0.694	1.05781e-07	HMOX1-Mac-C1	P4HB
CAMLG	4.875e-12	0.12633	0.334	0.239	1.14631e-07	HMOX1-Mac-C1	CAMLG
NR4A1	4.92243e-12	0.188551	0.666	0.548	1.15746e-07	HMOX1-Mac-C1	NR4A1
GPBAR1	5.19453e-12	0.150237	0.215	0.133	1.22144e-07	HMOX1-Mac-C1	GPBAR1
INSIG1	5.32241e-12	0.122536	0.494	0.376	1.25151e-07	HMOX1-Mac-C1	INSIG1
ATRX	5.33924e-12	0.118222	0.511	0.4	1.25547e-07	HMOX1-Mac-C1	ATRX
ARIH2	5.47368e-12	0.104734	0.33	0.234	1.28708e-07	HMOX1-Mac-C1	ARIH2
PRMT9	6.12235e-12	0.177186	0.405	0.3	1.43961e-07	HMOX1-Mac-C1	PRMT9
PTMS	6.22443e-12	0.185085	0.701	0.576	1.46361e-07	HMOX1-Mac-C1	PTMS
VAMP8	6.7166e-12	0.105879	0.933	0.846	1.57934e-07	HMOX1-Mac-C1	VAMP8
IMPDH2	6.85806e-12	0.123761	0.316	0.227	1.6126e-07	HMOX1-Mac-C1	IMPDH2
GIMAP4	6.92927e-12	0.172714	0.678	0.561	1.62935e-07	HMOX1-Mac-C1	GIMAP4
SAT2	7.07374e-12	0.137664	0.514	0.403	1.66332e-07	HMOX1-Mac-C1	SAT2
ZFAND2A	8.11971e-12	0.331815	0.265	0.181	1.90927e-07	HMOX1-Mac-C1	ZFAND2A
RP11-750H9.5	8.23937e-12	0.114616	0.121	0.06	1.9374e-07	HMOX1-Mac-C1	RP11-750H9.5
TMEM248	8.49676e-12	0.100807	0.373	0.277	1.99793e-07	HMOX1-Mac-C1	TMEM248
EIF5A	9.84636e-12	0.138479	0.738	0.628	2.31527e-07	HMOX1-Mac-C1	EIF5A
HSPA6	9.98506e-12	0.231846	0.347	0.25	2.34789e-07	HMOX1-Mac-C1	HSPA6
GSTK1	1.04396e-11	0.125699	0.771	0.633	2.45477e-07	HMOX1-Mac-C1	GSTK1
HMGN4	1.10985e-11	0.11156	0.291	0.203	2.60971e-07	HMOX1-Mac-C1	HMGN4
LIMA1	1.12931e-11	0.112544	0.206	0.127	2.65546e-07	HMOX1-Mac-C1	LIMA1
PANK2	1.22163e-11	0.119903	0.293	0.206	2.87255e-07	HMOX1-Mac-C1	PANK2
ZMAT5	1.23482e-11	0.104577	0.241	0.158	2.90357e-07	HMOX1-Mac-C1	ZMAT5
DEGS1	1.28234e-11	0.117103	0.397	0.296	3.01529e-07	HMOX1-Mac-C1	DEGS1
HIST1H1C	1.31402e-11	0.119883	0.202	0.121	3.0898e-07	HMOX1-Mac-C1	HIST1H1C
MEA1	1.32811e-11	0.123193	0.514	0.41	3.12292e-07	HMOX1-Mac-C1	MEA1
HMGB1	1.33941e-11	0.114027	0.908	0.799	3.14948e-07	HMOX1-Mac-C1	HMGB1
GBGT1	1.34452e-11	0.12382	0.278	0.19	3.16151e-07	HMOX1-Mac-C1	GBGT1
CD99	1.40133e-11	0.106842	0.792	0.684	3.29509e-07	HMOX1-Mac-C1	CD99
CISD1	1.49029e-11	0.142062	0.28	0.197	3.50427e-07	HMOX1-Mac-C1	CISD1
SNRNP25	1.50166e-11	0.13295	0.324	0.231	3.53101e-07	HMOX1-Mac-C1	SNRNP25
KLF4	1.53085e-11	0.153457	0.694	0.583	3.59965e-07	HMOX1-Mac-C1	KLF4
TNFAIP8L2	1.6497e-11	0.105646	0.334	0.242	3.87911e-07	HMOX1-Mac-C1	TNFAIP8L2
SUDS3	1.70314e-11	0.10763	0.228	0.146	4.00476e-07	HMOX1-Mac-C1	SUDS3
EEA1	1.77683e-11	0.109695	0.384	0.283	4.17804e-07	HMOX1-Mac-C1	EEA1
LY86	1.97392e-11	0.140286	0.541	0.443	4.64147e-07	HMOX1-Mac-C1	LY86
SSR2	1.97927e-11	0.105459	0.707	0.585	4.65407e-07	HMOX1-Mac-C1	SSR2
EIF3L	2.1717e-11	0.117294	0.665	0.541	5.10654e-07	HMOX1-Mac-C1	EIF3L
MTCH1	2.22307e-11	0.118361	0.604	0.495	5.22733e-07	HMOX1-Mac-C1	MTCH1
KCNQ1	2.5336e-11	0.121587	0.142	0.075	5.9575e-07	HMOX1-Mac-C1	KCNQ1
SNX8	2.53733e-11	0.122033	0.367	0.271	5.96627e-07	HMOX1-Mac-C1	SNX8
POLDIP2	2.55116e-11	0.101842	0.369	0.272	5.99881e-07	HMOX1-Mac-C1	POLDIP2
RNF166	2.61778e-11	0.152888	0.315	0.224	6.15546e-07	HMOX1-Mac-C1	RNF166
DPH3	2.91816e-11	0.10361	0.347	0.252	6.86176e-07	HMOX1-Mac-C1	DPH3
TYROBP	2.96653e-11	0.115615	0.969	0.96	6.97551e-07	HMOX1-Mac-C1	TYROBP
NFATC2	3.12431e-11	0.11041	0.228	0.147	7.34651e-07	HMOX1-Mac-C1	NFATC2
AP1M1	3.15582e-11	0.142838	0.312	0.229	7.4206e-07	HMOX1-Mac-C1	AP1M1
HDLBP	3.162e-11	0.134409	0.578	0.465	7.43512e-07	HMOX1-Mac-C1	HDLBP
VPS13C	3.20856e-11	0.108188	0.404	0.302	7.54461e-07	HMOX1-Mac-C1	VPS13C
DNAJC10	3.39679e-11	0.106033	0.308	0.221	7.9872e-07	HMOX1-Mac-C1	DNAJC10
PSMC4	3.4135e-11	0.113479	0.356	0.265	8.02649e-07	HMOX1-Mac-C1	PSMC4
H2AFX	3.50304e-11	0.132616	0.317	0.224	8.23706e-07	HMOX1-Mac-C1	H2AFX
SASH1	3.56852e-11	0.179382	0.253	0.172	8.39101e-07	HMOX1-Mac-C1	SASH1
PYCARD	3.64068e-11	0.119816	0.88	0.771	8.5607e-07	HMOX1-Mac-C1	PYCARD
CD33	4.12055e-11	0.104851	0.438	0.341	9.68907e-07	HMOX1-Mac-C1	CD33
TSC22D4	4.31907e-11	0.103379	0.384	0.288	1.01559e-06	HMOX1-Mac-C1	TSC22D4
CRYL1	4.78412e-11	0.153773	0.376	0.287	1.12494e-06	HMOX1-Mac-C1	CRYL1
MFSD14A	5.16803e-11	0.120953	0.207	0.132	1.21521e-06	HMOX1-Mac-C1	MFSD14A
COX5A	5.42361e-11	0.111631	0.847	0.709	1.27531e-06	HMOX1-Mac-C1	COX5A
TMEM37	5.50952e-11	0.155245	0.365	0.276	1.29551e-06	HMOX1-Mac-C1	TMEM37
AES	5.59118e-11	0.130501	0.455	0.349	1.31471e-06	HMOX1-Mac-C1	AES
PSIP1	5.93905e-11	0.105929	0.259	0.177	1.39651e-06	HMOX1-Mac-C1	PSIP1
ARRDC3	6.84916e-11	0.112476	0.254	0.168	1.61051e-06	HMOX1-Mac-C1	ARRDC3
USP9X	7.13186e-11	0.126542	0.356	0.265	1.67699e-06	HMOX1-Mac-C1	USP9X
MT1G	7.73744e-11	0.629811	0.13	0.068	1.81938e-06	HMOX1-Mac-C1	MT1G
BRD3	7.77643e-11	0.103827	0.19	0.115	1.82855e-06	HMOX1-Mac-C1	BRD3
SSFA2	8.16237e-11	0.114849	0.266	0.181	1.9193e-06	HMOX1-Mac-C1	SSFA2
CMIP	8.36746e-11	0.142171	0.372	0.28	1.96752e-06	HMOX1-Mac-C1	CMIP
CLNS1A	9.0396e-11	0.124744	0.465	0.364	2.12557e-06	HMOX1-Mac-C1	CLNS1A
COX14	9.25183e-11	0.106316	0.601	0.482	2.17548e-06	HMOX1-Mac-C1	COX14
MAPRE2	9.66684e-11	0.122661	0.261	0.179	2.27306e-06	HMOX1-Mac-C1	MAPRE2
CD151	1.04971e-10	0.139966	0.532	0.426	2.46828e-06	HMOX1-Mac-C1	CD151
REEP3	1.15383e-10	0.12266	0.363	0.273	2.71312e-06	HMOX1-Mac-C1	REEP3
PFN2	1.18178e-10	0.216867	0.11	0.054	2.77884e-06	HMOX1-Mac-C1	PFN2
FRMD4A	1.22597e-10	0.159919	0.331	0.244	2.88275e-06	HMOX1-Mac-C1	FRMD4A
TAF15	1.25783e-10	0.102815	0.293	0.209	2.95767e-06	HMOX1-Mac-C1	TAF15
HNRNPUL1	1.27752e-10	0.131288	0.486	0.388	3.00395e-06	HMOX1-Mac-C1	HNRNPUL1
HPS3	1.35722e-10	0.121742	0.262	0.181	3.19136e-06	HMOX1-Mac-C1	HPS3
NUDT1	1.57566e-10	0.110808	0.324	0.237	3.70502e-06	HMOX1-Mac-C1	NUDT1
ZDHHC3	1.63324e-10	0.107936	0.282	0.2	3.8404e-06	HMOX1-Mac-C1	ZDHHC3
GIMAP8	1.70148e-10	0.160243	0.266	0.186	4.00085e-06	HMOX1-Mac-C1	GIMAP8
RASGRP4	1.84513e-10	0.106197	0.129	0.069	4.33863e-06	HMOX1-Mac-C1	RASGRP4
PIKFYVE	1.97471e-10	0.105525	0.173	0.104	4.64333e-06	HMOX1-Mac-C1	PIKFYVE
ZFHX3	2.02428e-10	0.146691	0.344	0.252	4.7599e-06	HMOX1-Mac-C1	ZFHX3
ARHGDIB	2.04895e-10	0.118956	0.927	0.843	4.8179e-06	HMOX1-Mac-C1	ARHGDIB
HIST3H2A	2.16066e-10	0.117087	0.124	0.065	5.08058e-06	HMOX1-Mac-C1	HIST3H2A
MAX	2.25873e-10	0.106796	0.515	0.41	5.31118e-06	HMOX1-Mac-C1	MAX
EEF1A1	2.35879e-10	0.132925	0.997	0.979	5.54646e-06	HMOX1-Mac-C1	EEF1A1
FLOT2	2.38035e-10	0.108151	0.325	0.236	5.59716e-06	HMOX1-Mac-C1	FLOT2
TMEM18	2.73116e-10	0.101645	0.252	0.175	6.42205e-06	HMOX1-Mac-C1	TMEM18
SELPLG	2.73806e-10	0.110737	0.404	0.309	6.43827e-06	HMOX1-Mac-C1	SELPLG
OLA1	2.95199e-10	0.10529	0.413	0.322	6.94132e-06	HMOX1-Mac-C1	OLA1
OSM	3.03296e-10	0.255437	0.33	0.238	7.1317e-06	HMOX1-Mac-C1	OSM
NAAA	3.07442e-10	0.135576	0.528	0.431	7.22919e-06	HMOX1-Mac-C1	NAAA
PCM1	3.09333e-10	0.103306	0.417	0.321	7.27366e-06	HMOX1-Mac-C1	PCM1
GMPS	3.13122e-10	0.103751	0.202	0.131	7.36275e-06	HMOX1-Mac-C1	GMPS
GCLM	3.3861e-10	0.139435	0.135	0.076	7.96206e-06	HMOX1-Mac-C1	GCLM
MKNK1	3.59369e-10	0.139291	0.397	0.308	8.4502e-06	HMOX1-Mac-C1	MKNK1
DCPS	3.67375e-10	0.114332	0.194	0.124	8.63846e-06	HMOX1-Mac-C1	DCPS
PTPN11	4.32671e-10	0.106945	0.261	0.181	1.01738e-05	HMOX1-Mac-C1	PTPN11
VPS36	4.63113e-10	0.116462	0.399	0.305	1.08896e-05	HMOX1-Mac-C1	VPS36
CSK	5.09309e-10	0.108248	0.468	0.373	1.19759e-05	HMOX1-Mac-C1	CSK
CD163L1	6.67146e-10	0.104873	0.125	0.067	1.56873e-05	HMOX1-Mac-C1	CD163L1
SRPRA	6.84718e-10	0.105161	0.3	0.217	1.61005e-05	HMOX1-Mac-C1	SRPRA
ALG13	6.97874e-10	0.104914	0.289	0.208	1.64098e-05	HMOX1-Mac-C1	ALG13
NLN	7.93546e-10	0.132411	0.215	0.142	1.86594e-05	HMOX1-Mac-C1	NLN
IL17RA	8.01343e-10	0.102736	0.367	0.275	1.88428e-05	HMOX1-Mac-C1	IL17RA
AFF1	8.60756e-10	0.134168	0.281	0.201	2.02398e-05	HMOX1-Mac-C1	AFF1
C1QA	9.50864e-10	0.230411	0.855	0.81	2.23586e-05	HMOX1-Mac-C1	C1QA
RBBP6	9.69326e-10	0.106129	0.386	0.296	2.27927e-05	HMOX1-Mac-C1	RBBP6
KIF20B	9.78455e-10	0.113163	0.175	0.109	2.30074e-05	HMOX1-Mac-C1	KIF20B
TECR	1.08648e-09	0.119298	0.485	0.388	2.55474e-05	HMOX1-Mac-C1	TECR
EXOSC1	1.09497e-09	0.121561	0.233	0.162	2.57472e-05	HMOX1-Mac-C1	EXOSC1
PPM1M	1.11462e-09	0.118956	0.377	0.293	2.62091e-05	HMOX1-Mac-C1	PPM1M
CPEB4	1.13596e-09	0.108669	0.282	0.203	2.6711e-05	HMOX1-Mac-C1	CPEB4
IREB2	1.22683e-09	0.118101	0.222	0.15	2.88476e-05	HMOX1-Mac-C1	IREB2
SH3TC1	1.39363e-09	0.102047	0.322	0.239	3.27697e-05	HMOX1-Mac-C1	SH3TC1
PHLDA2	1.42084e-09	0.170672	0.315	0.227	3.34097e-05	HMOX1-Mac-C1	PHLDA2
PIK3R1	1.63179e-09	0.122445	0.387	0.298	3.83699e-05	HMOX1-Mac-C1	PIK3R1
CD163	1.71932e-09	0.137346	0.642	0.547	4.0428e-05	HMOX1-Mac-C1	CD163
EVI2A	1.7322e-09	0.116412	0.28	0.203	4.0731e-05	HMOX1-Mac-C1	EVI2A
SPRED1	1.81795e-09	0.112723	0.42	0.326	4.27473e-05	HMOX1-Mac-C1	SPRED1
SESN1	1.85577e-09	0.135421	0.21	0.139	4.36365e-05	HMOX1-Mac-C1	SESN1
GIMAP6	1.90264e-09	0.126765	0.248	0.175	4.47386e-05	HMOX1-Mac-C1	GIMAP6
ANTXR2	1.93128e-09	0.108626	0.205	0.135	4.54121e-05	HMOX1-Mac-C1	ANTXR2
RHOBTB3	1.96213e-09	0.140192	0.327	0.247	4.61375e-05	HMOX1-Mac-C1	RHOBTB3
ICMT	2.28995e-09	0.122035	0.184	0.118	5.3846e-05	HMOX1-Mac-C1	ICMT
MPEG1	2.35724e-09	0.10108	0.575	0.47	5.54282e-05	HMOX1-Mac-C1	MPEG1
IVD	2.78475e-09	0.105432	0.161	0.099	6.54805e-05	HMOX1-Mac-C1	IVD
CAPN2	3.03862e-09	0.137867	0.285	0.206	7.145e-05	HMOX1-Mac-C1	CAPN2
MAP3K3	3.15447e-09	0.103769	0.238	0.165	7.41743e-05	HMOX1-Mac-C1	MAP3K3
BTG2	4.24878e-09	0.140765	0.681	0.583	9.99057e-05	HMOX1-Mac-C1	BTG2
TBC1D8	4.35345e-09	0.120962	0.155	0.096	0.000102367	HMOX1-Mac-C1	TBC1D8
USP1	4.61948e-09	0.103291	0.235	0.162	0.000108623	HMOX1-Mac-C1	USP1
CHSY1	5.10236e-09	0.100098	0.162	0.099	0.000119977	HMOX1-Mac-C1	CHSY1
EIF4G1	5.43271e-09	0.140638	0.401	0.319	0.000127745	HMOX1-Mac-C1	EIF4G1
HSP90AA1	5.93789e-09	0.156079	0.965	0.911	0.000139623	HMOX1-Mac-C1	HSP90AA1
FOS	7.0071e-09	0.178633	0.972	0.927	0.000164765	HMOX1-Mac-C1	FOS
PDGFC	7.26523e-09	0.101484	0.138	0.081	0.000170835	HMOX1-Mac-C1	PDGFC
ENOPH1	8.30362e-09	0.102722	0.238	0.17	0.000195251	HMOX1-Mac-C1	ENOPH1
PLAU	8.35997e-09	0.242873	0.437	0.359	0.000196576	HMOX1-Mac-C1	PLAU
SSR3	8.52776e-09	0.123138	0.686	0.579	0.000200522	HMOX1-Mac-C1	SSR3
ZFP36L2	8.5365e-09	0.184647	0.849	0.744	0.000200727	HMOX1-Mac-C1	ZFP36L2
SGMS1	1.01835e-08	0.120445	0.227	0.157	0.000239456	HMOX1-Mac-C1	SGMS1
MGAT4A	1.0942e-08	0.101298	0.559	0.469	0.00025729	HMOX1-Mac-C1	MGAT4A
REEP4	1.15205e-08	0.119726	0.359	0.28	0.000270893	HMOX1-Mac-C1	REEP4
CPED1	1.2067e-08	0.126442	0.197	0.134	0.000283743	HMOX1-Mac-C1	CPED1
MMD	1.34865e-08	0.106982	0.244	0.175	0.000317122	HMOX1-Mac-C1	MMD
CLEC10A	1.42935e-08	0.141263	0.392	0.308	0.000336096	HMOX1-Mac-C1	CLEC10A
TSPYL1	1.50302e-08	0.105803	0.192	0.127	0.000353421	HMOX1-Mac-C1	TSPYL1
MYO7A	1.98408e-08	0.10868	0.149	0.093	0.000466537	HMOX1-Mac-C1	MYO7A
TPM2	1.98655e-08	0.19043	0.155	0.097	0.000467118	HMOX1-Mac-C1	TPM2
HACD2	2.01469e-08	0.105842	0.149	0.092	0.000473735	HMOX1-Mac-C1	HACD2
PRDM1	2.01731e-08	0.111678	0.293	0.213	0.000474349	HMOX1-Mac-C1	PRDM1
PLEKHG2	2.03563e-08	0.119464	0.173	0.111	0.000478658	HMOX1-Mac-C1	PLEKHG2
NSL1	2.3726e-08	0.105313	0.325	0.25	0.000557893	HMOX1-Mac-C1	NSL1
IER3	2.38241e-08	0.18171	0.855	0.759	0.0005602	HMOX1-Mac-C1	IER3
BMP2K	2.43591e-08	0.116662	0.49	0.401	0.000572781	HMOX1-Mac-C1	BMP2K
ARHGAP21	2.57844e-08	0.114083	0.191	0.128	0.000606295	HMOX1-Mac-C1	ARHGAP21
CHCHD10	2.7134e-08	0.119601	0.84	0.712	0.000638029	HMOX1-Mac-C1	CHCHD10
MOB3B	2.71424e-08	0.103464	0.151	0.093	0.000638227	HMOX1-Mac-C1	MOB3B
TMEM106A	2.80657e-08	0.124462	0.229	0.164	0.000659936	HMOX1-Mac-C1	TMEM106A
SGTB	3.06754e-08	0.104808	0.182	0.121	0.000721301	HMOX1-Mac-C1	SGTB
BCL2L1	3.13823e-08	0.114897	0.396	0.318	0.000737923	HMOX1-Mac-C1	BCL2L1
PKN2	3.54694e-08	0.129374	0.311	0.236	0.000834028	HMOX1-Mac-C1	PKN2
LILRB2	3.63907e-08	0.126893	0.611	0.515	0.00085569	HMOX1-Mac-C1	LILRB2
GPX1	3.68484e-08	0.138008	0.991	0.943	0.000866454	HMOX1-Mac-C1	GPX1
RANBP2	3.72193e-08	0.143	0.468	0.385	0.000875176	HMOX1-Mac-C1	RANBP2
FABP5	3.82546e-08	0.128491	0.538	0.442	0.000899518	HMOX1-Mac-C1	FABP5
PIK3C2A	4.32085e-08	0.118957	0.202	0.14	0.001016	HMOX1-Mac-C1	PIK3C2A
OSGEP	4.52869e-08	0.103731	0.306	0.234	0.00106488	HMOX1-Mac-C1	OSGEP
DYM	4.79053e-08	0.10304	0.191	0.131	0.00112644	HMOX1-Mac-C1	DYM
APBB3	4.87904e-08	0.106817	0.177	0.116	0.00114726	HMOX1-Mac-C1	APBB3
TBC1D1	6.35327e-08	0.112844	0.265	0.198	0.00149391	HMOX1-Mac-C1	TBC1D1
NPM1	8.04102e-08	0.116715	0.845	0.724	0.00189077	HMOX1-Mac-C1	NPM1
CCDC170	8.23158e-08	0.113187	0.216	0.152	0.00193557	HMOX1-Mac-C1	CCDC170
SEPHS2	9.22499e-08	0.104871	0.342	0.268	0.00216916	HMOX1-Mac-C1	SEPHS2
DTYMK	9.43794e-08	0.114465	0.242	0.178	0.00221924	HMOX1-Mac-C1	DTYMK
SLC12A7	1.20564e-07	0.10867	0.264	0.2	0.00283495	HMOX1-Mac-C1	SLC12A7
ZNF331	1.24136e-07	0.202374	0.716	0.644	0.00291892	HMOX1-Mac-C1	ZNF331
HMGA1	1.24997e-07	0.242796	0.594	0.499	0.00293917	HMOX1-Mac-C1	HMGA1
C1QC	1.38939e-07	0.228998	0.838	0.791	0.00326702	HMOX1-Mac-C1	C1QC
PPIH	2.04795e-07	0.117683	0.242	0.181	0.00481554	HMOX1-Mac-C1	PPIH
SKI	2.21379e-07	0.10294	0.217	0.155	0.0052055	HMOX1-Mac-C1	SKI
TUBB6	2.25101e-07	0.102016	0.243	0.177	0.00529304	HMOX1-Mac-C1	TUBB6
FAM20A	2.49024e-07	0.141587	0.346	0.279	0.00585554	HMOX1-Mac-C1	FAM20A
TAGAP	2.61592e-07	0.130274	0.395	0.32	0.00615108	HMOX1-Mac-C1	TAGAP
CKAP4	2.73153e-07	0.125912	0.143	0.092	0.00642292	HMOX1-Mac-C1	CKAP4
CREG1	3.54509e-07	0.125603	0.75	0.639	0.00833591	HMOX1-Mac-C1	CREG1
SLC7A8	4.08383e-07	0.11904	0.218	0.16	0.00960272	HMOX1-Mac-C1	SLC7A8
CD276	4.537e-07	0.110282	0.234	0.175	0.0106683	HMOX1-Mac-C1	CD276
PFKFB3	5.97145e-07	0.106501	0.458	0.369	0.0140413	HMOX1-Mac-C1	PFKFB3
RNF187	8.14855e-07	0.106676	0.296	0.229	0.0191605	HMOX1-Mac-C1	RNF187
NRP2	1.17451e-06	0.165468	0.499	0.429	0.0276174	HMOX1-Mac-C1	NRP2
ZNF141	1.40499e-06	0.170671	0.195	0.142	0.0330369	HMOX1-Mac-C1	ZNF141
DNAJC9	1.59342e-06	0.11844	0.17	0.121	0.0374677	HMOX1-Mac-C1	DNAJC9
PPIB	1.59844e-06	0.119953	0.886	0.776	0.0375856	HMOX1-Mac-C1	PPIB
BAZ1B	2.91759e-06	0.100937	0.306	0.248	0.0686042	HMOX1-Mac-C1	BAZ1B
IL2RA	3.13352e-06	0.150045	0.229	0.173	0.0736815	HMOX1-Mac-C1	IL2RA
MT2A	3.71269e-06	0.322989	0.78	0.692	0.0873001	HMOX1-Mac-C1	MT2A
CCND1	3.93501e-06	0.163028	0.358	0.297	0.0925279	HMOX1-Mac-C1	CCND1
H1F0	4.3555e-06	0.112366	0.326	0.263	0.102415	HMOX1-Mac-C1	H1F0
ME1	5.56745e-06	0.113257	0.266	0.212	0.130913	HMOX1-Mac-C1	ME1
KIAA1683	6.3403e-06	0.164986	0.164	0.118	0.149086	HMOX1-Mac-C1	KIAA1683
MYO5A	9.22573e-06	0.100184	0.318	0.26	0.216934	HMOX1-Mac-C1	MYO5A
CPVL	1.11368e-05	0.100634	0.608	0.502	0.26187	HMOX1-Mac-C1	CPVL
CPNE3	1.67273e-05	0.112372	0.309	0.254	0.393326	HMOX1-Mac-C1	CPNE3
NR4A2	3.40875e-05	0.121412	0.813	0.756	0.801533	HMOX1-Mac-C1	NR4A2
PTGR1	0.000108548	0.112205	0.153	0.114	1	HMOX1-Mac-C1	PTGR1
TUBA1B	0.000111204	0.189151	0.83	0.781	1	HMOX1-Mac-C1	TUBA1B
WDR74	0.000120451	0.10021	0.238	0.19	1	HMOX1-Mac-C1	WDR74
TNFRSF12A	0.000152252	0.242828	0.139	0.103	1	HMOX1-Mac-C1	TNFRSF12A
TXNIP	0.000172421	0.114448	0.776	0.702	1	HMOX1-Mac-C1	TXNIP
TUBB	0.000275747	0.124665	0.77	0.676	1	HMOX1-Mac-C1	TUBB
PLD4	0.00033884	0.146256	0.132	0.097	1	HMOX1-Mac-C1	PLD4
CCL13	0.000657884	0.202853	0.169	0.132	1	HMOX1-Mac-C1	CCL13
RP11-1017G21.5	0.000689056	0.100316	0.154	0.12	1	HMOX1-Mac-C1	RP11-1017G21.5
RP11-758H9.2	0.000769742	0.101352	0.142	0.109	1	HMOX1-Mac-C1	RP11-758H9.2
SERPINH1	0.00097116	0.131286	0.195	0.164	1	HMOX1-Mac-C1	SERPINH1
GLA	0.00112322	0.119781	0.491	0.437	1	HMOX1-Mac-C1	GLA
S100B	0.00140925	0.213151	0.175	0.14	1	HMOX1-Mac-C1	S100B
PPA1	0.00482774	0.129164	0.524	0.489	1	HMOX1-Mac-C1	PPA1
NUPR1	0	3.23516	1	0.091	0	NUPR-Mac-C2	NUPR1
APOE	3.97309e-236	2.25539	0.967	0.65	9.34231e-232	NUPR-Mac-C2	APOE
GPNMB	1.07871e-221	1.80015	0.832	0.341	2.53648e-217	NUPR-Mac-C2	GPNMB
APOC1	5.12979e-205	1.92649	0.934	0.606	1.20622e-200	NUPR-Mac-C2	APOC1
PLA2G2D	4.85021e-193	1.09978	0.313	0.022	1.14048e-188	NUPR-Mac-C2	PLA2G2D
CTSD	2.79949e-184	1.73524	0.964	0.857	6.58271e-180	NUPR-Mac-C2	CTSD
RARRES1	1.03463e-182	1.07267	0.417	0.061	2.43282e-178	NUPR-Mac-C2	RARRES1
CYP27A1	4.25162e-178	1.22188	0.446	0.078	9.99725e-174	NUPR-Mac-C2	CYP27A1
ADAMDEC1	8.1641e-175	1.20964	0.51	0.116	1.91971e-170	NUPR-Mac-C2	ADAMDEC1
CD24	2.22632e-174	1.12401	0.468	0.085	5.23498e-170	NUPR-Mac-C2	CD24
CHI3L1	7.70198e-168	1.93624	0.253	0.014	1.81104e-163	NUPR-Mac-C2	CHI3L1
PSAP	1.35592e-141	1.09699	0.986	0.972	3.18831e-137	NUPR-Mac-C2	PSAP
ACP5	2.20325e-141	1.69446	0.757	0.423	5.18071e-137	NUPR-Mac-C2	ACP5
CAPG	7.44563e-134	1.46099	0.871	0.664	1.75077e-129	NUPR-Mac-C2	CAPG
IGKV3-11	7.97674e-132	1.22702	0.4	0.078	1.87565e-127	NUPR-Mac-C2	IGKV3-11
IGKV1-5	4.93935e-131	0.775909	0.441	0.096	1.16144e-126	NUPR-Mac-C2	IGKV1-5
ALDH1A1	2.7878e-130	0.727222	0.428	0.099	6.55523e-126	NUPR-Mac-C2	ALDH1A1
PLD3	2.64387e-128	1.21854	0.899	0.728	6.21681e-124	NUPR-Mac-C2	PLD3
IGKV3-20	1.56987e-115	1.31893	0.396	0.09	3.69139e-111	NUPR-Mac-C2	IGKV3-20
IGKV1-9	2.62539e-115	0.686228	0.335	0.062	6.17334e-111	NUPR-Mac-C2	IGKV1-9
CCL5	2.04932e-114	1.10483	0.485	0.141	4.81876e-110	NUPR-Mac-C2	CCL5
IFI27	6.56445e-114	1.38204	0.834	0.506	1.54356e-109	NUPR-Mac-C2	IFI27
LGALS3	3.47608e-111	1.05512	0.917	0.785	8.17365e-107	NUPR-Mac-C2	LGALS3
FN1	5.85279e-111	1.11108	0.585	0.206	1.37622e-106	NUPR-Mac-C2	FN1
LILRB4	9.58744e-110	1.19447	0.805	0.581	2.25439e-105	NUPR-Mac-C2	LILRB4
HLA-A	1.05687e-109	1.10187	0.97	0.963	2.48513e-105	NUPR-Mac-C2	HLA-A
CD9	4.38219e-108	0.974396	0.635	0.257	1.03043e-103	NUPR-Mac-C2	CD9
OPTN	1.38445e-107	0.53957	0.399	0.1	3.25539e-103	NUPR-Mac-C2	OPTN
IL4I1	2.1181e-107	1.10482	0.596	0.244	4.9805e-103	NUPR-Mac-C2	IL4I1
NR1H3	5.7439e-103	1.0697	0.652	0.32	1.35062e-98	NUPR-Mac-C2	NR1H3
CHIT1	9.07031e-103	0.810966	0.133	0.003	2.13279e-98	NUPR-Mac-C2	CHIT1
GCHFR	2.68906e-101	1.20899	0.486	0.168	6.32306e-97	NUPR-Mac-C2	GCHFR
SLC2A5	1.68723e-98	0.342545	0.198	0.021	3.96735e-94	NUPR-Mac-C2	SLC2A5
IGKV3-15	7.75955e-98	0.729846	0.292	0.055	1.82458e-93	NUPR-Mac-C2	IGKV3-15
DNAJC5B	3.051e-97	0.340632	0.248	0.038	7.17413e-93	NUPR-Mac-C2	DNAJC5B
PRDX1	1.00577e-96	1.13277	0.892	0.781	2.36498e-92	NUPR-Mac-C2	PRDX1
CTSC	9.19302e-96	1.25297	0.923	0.826	2.16165e-91	NUPR-Mac-C2	CTSC
PLA2G7	5.07429e-95	1.01706	0.616	0.283	1.19317e-90	NUPR-Mac-C2	PLA2G7
IGKV4-1	2.42424e-94	0.55033	0.346	0.081	5.70036e-90	NUPR-Mac-C2	IGKV4-1
CTSL	2.07336e-91	1.08354	0.886	0.673	4.8753e-87	NUPR-Mac-C2	CTSL
HLA-C	1.85409e-90	0.907351	0.987	0.973	4.35972e-86	NUPR-Mac-C2	HLA-C
IGKC	1.57149e-89	0.89144	0.378	0.099	3.69519e-85	NUPR-Mac-C2	IGKC
SERPING1	4.69768e-89	1.07451	0.801	0.579	1.10461e-84	NUPR-Mac-C2	SERPING1
SULT1C2	5.0654e-88	0.226677	0.113	0.003	1.19108e-83	NUPR-Mac-C2	SULT1C2
IL32	2.25288e-87	0.905364	0.484	0.175	5.29742e-83	NUPR-Mac-C2	IL32
CTSB	2.93345e-86	0.722232	0.988	0.956	6.89772e-82	NUPR-Mac-C2	CTSB
MMP9	3.24295e-86	2.32545	0.466	0.191	7.62548e-82	NUPR-Mac-C2	MMP9
RP11-598F7.3	1.3234e-85	0.221061	0.193	0.024	3.11185e-81	NUPR-Mac-C2	RP11-598F7.3
TCN2	3.95156e-85	0.842012	0.628	0.317	9.2917e-81	NUPR-Mac-C2	TCN2
SLAMF7	5.03774e-85	0.659824	0.445	0.151	1.18457e-80	NUPR-Mac-C2	SLAMF7
GM2A	6.01066e-83	0.869344	0.67	0.384	1.41335e-78	NUPR-Mac-C2	GM2A
CD59	9.19323e-83	0.658013	0.734	0.405	2.1617e-78	NUPR-Mac-C2	CD59
IGHG1	2.94407e-82	0.723459	0.237	0.043	6.92269e-78	NUPR-Mac-C2	IGHG1
SIGLEC8	6.60885e-82	0.193119	0.129	0.007	1.55401e-77	NUPR-Mac-C2	SIGLEC8
FABP3	3.12017e-81	0.391554	0.25	0.049	7.33677e-77	NUPR-Mac-C2	FABP3
SERPINF1	8.27754e-80	0.703354	0.539	0.224	1.94638e-75	NUPR-Mac-C2	SERPINF1
ASAH1	4.62685e-79	0.75544	0.871	0.701	1.08796e-74	NUPR-Mac-C2	ASAH1
TMEM176B	2.84915e-77	0.857967	0.888	0.735	6.6995e-73	NUPR-Mac-C2	TMEM176B
B2M	2.11725e-76	0.480668	1	1	4.9785e-72	NUPR-Mac-C2	B2M
HLA-DQA1	7.40411e-76	1.1225	0.894	0.798	1.741e-71	NUPR-Mac-C2	HLA-DQA1
CTSZ	1.58817e-75	0.787332	0.911	0.839	3.73443e-71	NUPR-Mac-C2	CTSZ
GPX3	1.93819e-75	0.71996	0.518	0.222	4.55745e-71	NUPR-Mac-C2	GPX3
LGALS3BP	2.41854e-74	0.792904	0.673	0.397	5.68695e-70	NUPR-Mac-C2	LGALS3BP
CCL18	3.5908e-74	1.61798	0.385	0.126	8.44342e-70	NUPR-Mac-C2	CCL18
IGLV1-40	7.46415e-74	0.439226	0.281	0.067	1.75512e-69	NUPR-Mac-C2	IGLV1-40
AC079767.4	1.07463e-73	0.247047	0.187	0.028	2.52688e-69	NUPR-Mac-C2	AC079767.4
RAB42	2.73749e-73	0.502979	0.305	0.081	6.43694e-69	NUPR-Mac-C2	RAB42
IGLV3-25	3.10107e-72	0.38109	0.266	0.061	7.29186e-68	NUPR-Mac-C2	IGLV3-25
GRN	3.27688e-72	0.746573	0.951	0.922	7.70526e-68	NUPR-Mac-C2	GRN
CCL8	6.35648e-72	1.38924	0.427	0.159	1.49466e-67	NUPR-Mac-C2	CCL8
DNASE2	3.99722e-71	0.713719	0.621	0.332	9.39906e-67	NUPR-Mac-C2	DNASE2
HTRA4	1.14066e-69	0.229791	0.148	0.017	2.68214e-65	NUPR-Mac-C2	HTRA4
CTSS	1.1863e-69	0.711872	0.945	0.869	2.78946e-65	NUPR-Mac-C2	CTSS
CXCL12	1.50382e-68	0.66237	0.317	0.094	3.53609e-64	NUPR-Mac-C2	CXCL12
UBD	4.77065e-68	0.301437	0.186	0.031	1.12177e-63	NUPR-Mac-C2	UBD
IGHV3-21	5.94023e-68	0.256075	0.159	0.021	1.39678e-63	NUPR-Mac-C2	IGHV3-21
KLHDC8B	9.99249e-67	0.444085	0.323	0.098	2.34963e-62	NUPR-Mac-C2	KLHDC8B
HSD17B14	6.40287e-66	0.29351	0.267	0.067	1.50557e-61	NUPR-Mac-C2	HSD17B14
PTGDS	4.06134e-65	2.57844	0.212	0.047	9.54984e-61	NUPR-Mac-C2	PTGDS
FDCSP	4.71134e-65	0.328647	0.219	0.046	1.10782e-60	NUPR-Mac-C2	FDCSP
CXCL9	3.28824e-64	1.11122	0.515	0.233	7.73198e-60	NUPR-Mac-C2	CXCL9
RBP1	1.21033e-62	0.279737	0.169	0.028	2.84596e-58	NUPR-Mac-C2	RBP1
CD68	1.68019e-62	0.543068	0.963	0.933	3.9508e-58	NUPR-Mac-C2	CD68
CES1	1.71979e-62	0.480933	0.106	0.008	4.04391e-58	NUPR-Mac-C2	CES1
CD63	8.44302e-62	0.594504	0.967	0.909	1.98529e-57	NUPR-Mac-C2	CD63
KCNJ10	9.31846e-62	0.162512	0.123	0.012	2.19114e-57	NUPR-Mac-C2	KCNJ10
RMDN3	9.86191e-61	0.597629	0.427	0.181	2.31893e-56	NUPR-Mac-C2	RMDN3
RCAN1	1.14233e-60	0.635866	0.318	0.104	2.68608e-56	NUPR-Mac-C2	RCAN1
IGLV2-14	1.27916e-60	0.495078	0.244	0.061	3.00783e-56	NUPR-Mac-C2	IGLV2-14
IGLV3-21	3.1693e-60	0.136816	0.179	0.032	7.4523e-56	NUPR-Mac-C2	IGLV3-21
VAT1	7.05976e-60	0.604546	0.588	0.306	1.66003e-55	NUPR-Mac-C2	VAT1
EPHX1	2.331e-59	0.578191	0.491	0.217	5.4811e-55	NUPR-Mac-C2	EPHX1
ANOS1	3.00362e-58	0.280979	0.265	0.072	7.06271e-54	NUPR-Mac-C2	ANOS1
LAG3	8.87554e-58	0.357938	0.25	0.068	2.08699e-53	NUPR-Mac-C2	LAG3
ATOX1	1.27868e-57	0.644623	0.843	0.722	3.0067e-53	NUPR-Mac-C2	ATOX1
KCNMA1	2.73502e-57	0.611806	0.58	0.311	6.43112e-53	NUPR-Mac-C2	KCNMA1
LIPA	4.43684e-56	0.889218	0.725	0.525	1.04328e-51	NUPR-Mac-C2	LIPA
MGLL	5.87432e-55	0.574139	0.495	0.23	1.38129e-50	NUPR-Mac-C2	MGLL
CLEC4E	2.51598e-54	0.550776	0.395	0.161	5.91608e-50	NUPR-Mac-C2	CLEC4E
C1S	2.96228e-54	0.266021	0.159	0.029	6.96551e-50	NUPR-Mac-C2	C1S
HEXB	6.31058e-54	0.637928	0.783	0.583	1.48387e-49	NUPR-Mac-C2	HEXB
IGHV3-23	1.24125e-53	0.334409	0.17	0.033	2.91868e-49	NUPR-Mac-C2	IGHV3-23
CD81	1.69972e-53	0.635116	0.816	0.623	3.99672e-49	NUPR-Mac-C2	CD81
LHFPL2	4.61371e-53	0.525375	0.553	0.288	1.08487e-48	NUPR-Mac-C2	LHFPL2
TGM2	3.11928e-52	0.341849	0.316	0.109	7.33468e-48	NUPR-Mac-C2	TGM2
RP11-212I21.2	1.7352e-51	0.317135	0.292	0.095	4.08015e-47	NUPR-Mac-C2	RP11-212I21.2
TMEM140	2.10525e-51	0.348152	0.338	0.124	4.95029e-47	NUPR-Mac-C2	TMEM140
ITM2B	3.55126e-51	0.511955	0.955	0.944	8.35044e-47	NUPR-Mac-C2	ITM2B
PDE4DIP	1.18563e-50	0.563886	0.62	0.365	2.7879e-46	NUPR-Mac-C2	PDE4DIP
FTL	1.55867e-50	0.560521	1	1	3.66507e-46	NUPR-Mac-C2	FTL
OAS1	7.06298e-50	0.638002	0.611	0.361	1.66079e-45	NUPR-Mac-C2	OAS1
IGHV6-1	9.44215e-50	0.297612	0.111	0.014	2.22023e-45	NUPR-Mac-C2	IGHV6-1
C15orf48	2.17213e-49	0.309931	0.687	0.41	5.10755e-45	NUPR-Mac-C2	C15orf48
OTOA	3.2477e-49	0.324879	0.205	0.053	7.63665e-45	NUPR-Mac-C2	OTOA
TSC22D1	4.4323e-49	0.544158	0.383	0.16	1.04221e-44	NUPR-Mac-C2	TSC22D1
LAMP1	1.09805e-48	0.609935	0.76	0.573	2.58196e-44	NUPR-Mac-C2	LAMP1
GADD45G	2.015e-48	0.314291	0.228	0.065	4.73807e-44	NUPR-Mac-C2	GADD45G
HLA-G	2.24786e-48	0.19241	0.176	0.039	5.28563e-44	NUPR-Mac-C2	HLA-G
KRT7	1.15298e-47	0.30567	0.163	0.035	2.71112e-43	NUPR-Mac-C2	KRT7
CH17-224D4.2	1.78169e-46	0.169194	0.12	0.018	4.18947e-42	NUPR-Mac-C2	CH17-224D4.2
A2M	8.74576e-46	0.527099	0.725	0.455	2.05648e-41	NUPR-Mac-C2	A2M
CD82	4.70808e-45	0.438805	0.52	0.275	1.10706e-40	NUPR-Mac-C2	CD82
IFIT3	1.24803e-44	0.760678	0.484	0.258	2.93462e-40	NUPR-Mac-C2	IFIT3
SCD	1.15807e-43	0.473117	0.398	0.177	2.72309e-39	NUPR-Mac-C2	SCD
IGLV2-23	3.06775e-43	0.294962	0.141	0.028	7.2135e-39	NUPR-Mac-C2	IGLV2-23
NCF1	4.84484e-43	0.656655	0.716	0.515	1.13921e-38	NUPR-Mac-C2	NCF1
ACP2	1.11887e-42	0.565137	0.646	0.427	2.63091e-38	NUPR-Mac-C2	ACP2
LYZ	1.83188e-42	0.902826	0.952	0.884	4.30749e-38	NUPR-Mac-C2	LYZ
LGMN	3.30046e-42	0.644366	0.84	0.638	7.76069e-38	NUPR-Mac-C2	LGMN
SCPEP1	5.37103e-42	0.6707	0.667	0.486	1.26294e-37	NUPR-Mac-C2	SCPEP1
IGLV1-51	7.43645e-42	0.246015	0.203	0.058	1.74861e-37	NUPR-Mac-C2	IGLV1-51
GBP5	1.38194e-41	0.580168	0.57	0.323	3.2495e-37	NUPR-Mac-C2	GBP5
HLA-DRA	1.52695e-41	0.56639	0.993	0.974	3.59046e-37	NUPR-Mac-C2	HLA-DRA
SQSTM1	2.61246e-41	0.570155	0.85	0.728	6.14295e-37	NUPR-Mac-C2	SQSTM1
KCNE1	2.79501e-41	0.279623	0.187	0.051	6.57219e-37	NUPR-Mac-C2	KCNE1
BCAP31	2.88871e-41	0.548916	0.76	0.612	6.79251e-37	NUPR-Mac-C2	BCAP31
MMP14	1.54248e-40	0.466958	0.582	0.332	3.627e-36	NUPR-Mac-C2	MMP14
USP30-AS1	3.19505e-40	0.238933	0.244	0.083	7.51285e-36	NUPR-Mac-C2	USP30-AS1
FMNL2	4.31201e-40	0.348311	0.501	0.259	1.01393e-35	NUPR-Mac-C2	FMNL2
IGHV3-30	9.76698e-40	0.355593	0.139	0.03	2.29661e-35	NUPR-Mac-C2	IGHV3-30
LTA4H	1.29366e-39	0.637484	0.534	0.314	3.0419e-35	NUPR-Mac-C2	LTA4H
IGLV7-46	1.55652e-39	1.64982	0.133	0.028	3.66e-35	NUPR-Mac-C2	IGLV7-46
MREG	1.63008e-39	0.180188	0.147	0.034	3.83297e-35	NUPR-Mac-C2	MREG
CHCHD6	4.112e-39	0.372378	0.225	0.077	9.66897e-35	NUPR-Mac-C2	CHCHD6
SPARC	5.11471e-39	0.539493	0.282	0.111	1.20267e-34	NUPR-Mac-C2	SPARC
AKR1A1	9.82543e-39	0.518759	0.827	0.702	2.31035e-34	NUPR-Mac-C2	AKR1A1
IGLV1-47	2.07671e-38	1.74573	0.128	0.026	4.88318e-34	NUPR-Mac-C2	IGLV1-47
STAT1	2.19786e-38	0.612177	0.794	0.658	5.16804e-34	NUPR-Mac-C2	STAT1
SLAMF8	2.59353e-38	0.509049	0.666	0.461	6.09842e-34	NUPR-Mac-C2	SLAMF8
CTSH	2.86933e-38	0.511363	0.852	0.773	6.74695e-34	NUPR-Mac-C2	CTSH
GRINA	7.43843e-38	0.462485	0.878	0.811	1.74907e-33	NUPR-Mac-C2	GRINA
ACOT2	1.17747e-37	0.249348	0.238	0.084	2.76871e-33	NUPR-Mac-C2	ACOT2
SERINC2	3.47603e-37	0.263613	0.162	0.044	8.17355e-33	NUPR-Mac-C2	SERINC2
MGP	5.52503e-37	0.322124	0.266	0.101	1.29916e-32	NUPR-Mac-C2	MGP
UBB	9.10185e-37	0.43891	0.894	0.791	2.14021e-32	NUPR-Mac-C2	UBB
ABHD12	1.07119e-36	0.456917	0.7	0.505	2.5188e-32	NUPR-Mac-C2	ABHD12
CCL7	1.19455e-36	0.773446	0.101	0.017	2.80887e-32	NUPR-Mac-C2	CCL7
IGLV3-19	2.49339e-36	0.18103	0.145	0.035	5.86295e-32	NUPR-Mac-C2	IGLV3-19
IGHV1-18	5.40973e-36	0.201297	0.119	0.024	1.27204e-31	NUPR-Mac-C2	IGHV1-18
CXCL10	5.98678e-36	0.643838	0.535	0.308	1.40773e-31	NUPR-Mac-C2	CXCL10
AIFM2	6.44813e-36	0.164589	0.179	0.052	1.51621e-31	NUPR-Mac-C2	AIFM2
CD74	8.86047e-36	0.411505	0.996	0.991	2.08345e-31	NUPR-Mac-C2	CD74
HLA-E	1.49802e-35	0.355296	0.955	0.945	3.52244e-31	NUPR-Mac-C2	HLA-E
IGLC2	1.60381e-35	0.362853	0.16	0.043	3.77121e-31	NUPR-Mac-C2	IGLC2
HLA-DRB5	1.76271e-35	0.508564	0.964	0.944	4.14484e-31	NUPR-Mac-C2	HLA-DRB5
IGHV1-46	1.94547e-35	0.230179	0.105	0.019	4.57457e-31	NUPR-Mac-C2	IGHV1-46
CYBA	2.51071e-35	0.384402	0.955	0.934	5.90368e-31	NUPR-Mac-C2	CYBA
LAMP2	2.88402e-35	0.465654	0.616	0.423	6.78149e-31	NUPR-Mac-C2	LAMP2
PDCD1LG2	3.41336e-35	0.225795	0.281	0.112	8.02618e-31	NUPR-Mac-C2	PDCD1LG2
USP18	3.97963e-35	0.229721	0.287	0.116	9.3577e-31	NUPR-Mac-C2	USP18
RSAD2	8.17325e-35	0.528579	0.325	0.146	1.92186e-30	NUPR-Mac-C2	RSAD2
TMEM138	8.71503e-35	0.363096	0.371	0.183	2.04925e-30	NUPR-Mac-C2	TMEM138
IFIH1	1.22322e-34	0.363657	0.4	0.198	2.87627e-30	NUPR-Mac-C2	IFIH1
LXN	1.48855e-34	0.206543	0.188	0.059	3.50017e-30	NUPR-Mac-C2	LXN
KCNJ5	1.59315e-34	0.169289	0.112	0.022	3.74613e-30	NUPR-Mac-C2	KCNJ5
IGLV1-44	1.80564e-34	0.220162	0.138	0.034	4.24579e-30	NUPR-Mac-C2	IGLV1-44
IFIT2	1.91783e-34	0.690583	0.445	0.235	4.50959e-30	NUPR-Mac-C2	IFIT2
CYB5A	2.28118e-34	0.360409	0.505	0.288	5.36397e-30	NUPR-Mac-C2	CYB5A
HLA-DRB1	2.31775e-34	0.602501	0.97	0.953	5.44995e-30	NUPR-Mac-C2	HLA-DRB1
HLA-DQB1	3.22755e-34	0.348674	0.934	0.886	7.58926e-30	NUPR-Mac-C2	HLA-DQB1
C1QC1	4.70975e-34	0.419649	0.956	0.794	1.10745e-29	NUPR-Mac-C2	C1QC
LRRC61	6.5654e-34	0.149365	0.178	0.054	1.54379e-29	NUPR-Mac-C2	LRRC61
FPR3	7.06938e-34	0.467313	0.683	0.495	1.66229e-29	NUPR-Mac-C2	FPR3
TMEM176A	9.14896e-34	0.454667	0.863	0.747	2.15129e-29	NUPR-Mac-C2	TMEM176A
CYB561A3	1.59149e-33	0.425843	0.436	0.248	3.74223e-29	NUPR-Mac-C2	CYB561A3
TSPAN4	1.79472e-33	0.395185	0.712	0.491	4.22011e-29	NUPR-Mac-C2	TSPAN4
HEXA	9.79402e-33	0.385917	0.549	0.324	2.30297e-28	NUPR-Mac-C2	HEXA
IGHV4-39	1.05429e-32	0.315658	0.124	0.029	2.47906e-28	NUPR-Mac-C2	IGHV4-39
DFNA5	2.79474e-32	0.171817	0.191	0.063	6.57155e-28	NUPR-Mac-C2	DFNA5
CD274	4.36781e-32	0.163072	0.172	0.053	1.02705e-27	NUPR-Mac-C2	CD274
AKR1B1	1.13783e-31	0.486189	0.712	0.517	2.6755e-27	NUPR-Mac-C2	AKR1B1
VIM	1.34079e-31	0.399709	0.985	0.957	3.15273e-27	NUPR-Mac-C2	VIM
TREM2	1.42173e-31	0.550349	0.626	0.417	3.34306e-27	NUPR-Mac-C2	TREM2
ALAS1	1.56317e-31	0.343997	0.379	0.194	3.67564e-27	NUPR-Mac-C2	ALAS1
ATP6V0C	1.90015e-31	0.440044	0.864	0.817	4.46802e-27	NUPR-Mac-C2	ATP6V0C
IGSF6	1.95508e-31	0.634705	0.778	0.657	4.59718e-27	NUPR-Mac-C2	IGSF6
RPS6KA2	2.11973e-31	0.136531	0.119	0.028	4.98434e-27	NUPR-Mac-C2	RPS6KA2
IGLV2-11	3.83754e-31	0.259449	0.12	0.028	9.0236e-27	NUPR-Mac-C2	IGLV2-11
SLC15A3	4.07284e-31	0.339351	0.536	0.311	9.57688e-27	NUPR-Mac-C2	SLC15A3
PILRA	8.7203e-31	0.422072	0.712	0.543	2.05049e-26	NUPR-Mac-C2	PILRA
SLC1A3	1.19042e-30	0.326941	0.492	0.282	2.79916e-26	NUPR-Mac-C2	SLC1A3
VCAM1	1.85444e-30	0.139702	0.13	0.034	4.36052e-26	NUPR-Mac-C2	VCAM1
HAMP	2.34538e-30	0.465774	0.173	0.057	5.51492e-26	NUPR-Mac-C2	HAMP
TXN	2.65527e-30	0.458029	0.827	0.717	6.24361e-26	NUPR-Mac-C2	TXN
PTAFR	2.86359e-30	0.342969	0.658	0.43	6.73346e-26	NUPR-Mac-C2	PTAFR
SLC38A6	3.9877e-30	0.27058	0.384	0.195	9.37668e-26	NUPR-Mac-C2	SLC38A6
TRIM47	4.1685e-30	0.172113	0.229	0.089	9.80181e-26	NUPR-Mac-C2	TRIM47
NCEH1	6.16169e-30	0.310699	0.398	0.205	1.44886e-25	NUPR-Mac-C2	NCEH1
CFB	9.08918e-30	0.11221	0.141	0.04	2.13723e-25	NUPR-Mac-C2	CFB
IFIT1	2.40848e-29	0.60213	0.36	0.187	5.6633e-25	NUPR-Mac-C2	IFIT1
AXL	3.58046e-29	0.230049	0.427	0.22	8.4191e-25	NUPR-Mac-C2	AXL
IGHV4-34	4.39355e-29	0.253233	0.111	0.026	1.0331e-24	NUPR-Mac-C2	IGHV4-34
CD84	4.61817e-29	0.379892	0.672	0.471	1.08592e-24	NUPR-Mac-C2	CD84
MGST3	5.49961e-29	0.464223	0.753	0.625	1.29318e-24	NUPR-Mac-C2	MGST3
TSTD1	8.79968e-29	0.302139	0.416	0.221	2.06916e-24	NUPR-Mac-C2	TSTD1
PDE6G	1.03237e-28	0.121382	0.13	0.035	2.42751e-24	NUPR-Mac-C2	PDE6G
MINK1	1.12498e-28	0.268253	0.354	0.177	2.64529e-24	NUPR-Mac-C2	MINK1
SLC2A6	1.50713e-28	0.204167	0.267	0.114	3.54387e-24	NUPR-Mac-C2	SLC2A6
CD38	2.80966e-28	0.361506	0.462	0.272	6.60663e-24	NUPR-Mac-C2	CD38
FCGR1A	4.41536e-28	0.440891	0.721	0.56	1.03823e-23	NUPR-Mac-C2	FCGR1A
STEAP3	4.94802e-28	0.181909	0.179	0.063	1.16348e-23	NUPR-Mac-C2	STEAP3
CCL3	5.4328e-28	0.479394	0.752	0.576	1.27747e-23	NUPR-Mac-C2	CCL3
PARP12	6.50686e-28	0.255835	0.41	0.218	1.53002e-23	NUPR-Mac-C2	PARP12
PKD2L1	7.66392e-28	0.140212	0.131	0.037	1.80209e-23	NUPR-Mac-C2	PKD2L1
SAMD4A	7.89459e-28	0.150556	0.193	0.07	1.85633e-23	NUPR-Mac-C2	SAMD4A
DST	8.86873e-28	0.28369	0.366	0.183	2.08539e-23	NUPR-Mac-C2	DST
IL2RG	9.24691e-28	0.242495	0.47	0.258	2.17432e-23	NUPR-Mac-C2	IL2RG
RENBP	9.37335e-28	0.325679	0.431	0.242	2.20405e-23	NUPR-Mac-C2	RENBP
IGHA1	1.46426e-27	0.435717	0.15	0.047	3.44305e-23	NUPR-Mac-C2	IGHA1
CFD	1.63863e-27	0.598726	0.785	0.631	3.85308e-23	NUPR-Mac-C2	CFD
PLIN2	2.26871e-27	0.765476	0.645	0.448	5.33465e-23	NUPR-Mac-C2	PLIN2
MPP1	2.59526e-27	0.376855	0.679	0.491	6.1025e-23	NUPR-Mac-C2	MPP1
PEBP1	2.79345e-27	0.371048	0.795	0.645	6.56852e-23	NUPR-Mac-C2	PEBP1
CTSA	3.61816e-27	0.470426	0.694	0.55	8.50775e-23	NUPR-Mac-C2	CTSA
ATP6V1F	4.54263e-27	0.362341	0.909	0.852	1.06815e-22	NUPR-Mac-C2	ATP6V1F
NAGK	7.17535e-27	0.459711	0.695	0.521	1.68721e-22	NUPR-Mac-C2	NAGK
VIMP	7.25339e-27	0.445241	0.641	0.456	1.70556e-22	NUPR-Mac-C2	VIMP
FARP1	7.30029e-27	0.157323	0.2	0.076	1.71659e-22	NUPR-Mac-C2	FARP1
FAM213A	8.25571e-27	0.314757	0.446	0.253	1.94125e-22	NUPR-Mac-C2	FAM213A
FBP1	8.55507e-27	0.553784	0.49	0.302	2.01164e-22	NUPR-Mac-C2	FBP1
SDC3	1.11749e-26	0.349102	0.569	0.359	2.62767e-22	NUPR-Mac-C2	SDC3
CDS2	1.23602e-26	0.254944	0.369	0.194	2.90639e-22	NUPR-Mac-C2	CDS2
SNX10	1.86003e-26	0.529019	0.701	0.574	4.37368e-22	NUPR-Mac-C2	SNX10
FXYD6	2.02594e-26	0.202936	0.259	0.113	4.7638e-22	NUPR-Mac-C2	FXYD6
IFI6	2.36415e-26	0.643558	0.779	0.658	5.55906e-22	NUPR-Mac-C2	IFI6
CDKN2A	3.205e-26	0.119012	0.12	0.033	7.53623e-22	NUPR-Mac-C2	CDKN2A
NPL	4.01976e-26	0.345558	0.633	0.409	9.45206e-22	NUPR-Mac-C2	NPL
HAGHL	4.30343e-26	0.136089	0.173	0.061	1.01191e-21	NUPR-Mac-C2	HAGHL
TAPBPL	5.96032e-26	0.192763	0.31	0.149	1.40151e-21	NUPR-Mac-C2	TAPBPL
ATF5	8.49782e-26	0.487124	0.651	0.48	1.99818e-21	NUPR-Mac-C2	ATF5
CUL9	1.0034e-25	0.129534	0.145	0.046	2.35939e-21	NUPR-Mac-C2	CUL9
VOPP1	1.33317e-25	0.391535	0.648	0.473	3.13482e-21	NUPR-Mac-C2	VOPP1
BHLHE41	1.35809e-25	0.163314	0.224	0.091	3.19342e-21	NUPR-Mac-C2	BHLHE41
PLPP3	1.80382e-25	0.159285	0.13	0.039	4.2415e-21	NUPR-Mac-C2	PLPP3
C1orf54	2.0547e-25	0.335874	0.527	0.328	4.83143e-21	NUPR-Mac-C2	C1orf54
HLA-DMB	2.43599e-25	0.346614	0.809	0.712	5.72799e-21	NUPR-Mac-C2	HLA-DMB
ATP6AP1	2.54059e-25	0.416473	0.702	0.559	5.97394e-21	NUPR-Mac-C2	ATP6AP1
CCL2	5.31485e-25	0.651657	0.626	0.452	1.24973e-20	NUPR-Mac-C2	CCL2
PPIC	6.21357e-25	0.173241	0.18	0.068	1.46106e-20	NUPR-Mac-C2	PPIC
IL18BP	8.15404e-25	0.382951	0.427	0.251	1.91734e-20	NUPR-Mac-C2	IL18BP
ACO1	9.21878e-25	0.140675	0.162	0.057	2.1677e-20	NUPR-Mac-C2	ACO1
COL6A2	1.35427e-24	0.185515	0.157	0.055	3.18442e-20	NUPR-Mac-C2	COL6A2
CADM1	1.39546e-24	0.110027	0.161	0.056	3.28129e-20	NUPR-Mac-C2	CADM1
CD40	1.77079e-24	0.298088	0.508	0.321	4.16383e-20	NUPR-Mac-C2	CD40
RP11-519G16.3	1.90492e-24	0.116621	0.112	0.031	4.47923e-20	NUPR-Mac-C2	RP11-519G16.3
MAFB	2.38186e-24	0.350801	0.856	0.701	5.6007e-20	NUPR-Mac-C2	MAFB
ABCC3	2.46198e-24	0.181255	0.278	0.131	5.78911e-20	NUPR-Mac-C2	ABCC3
IGLV6-57	2.53977e-24	0.12966	0.103	0.026	5.97201e-20	NUPR-Mac-C2	IGLV6-57
LRPAP1	3.77309e-24	0.424076	0.669	0.517	8.87204e-20	NUPR-Mac-C2	LRPAP1
C1QA1	4.01525e-24	0.354832	0.957	0.815	9.44145e-20	NUPR-Mac-C2	C1QA
HLA-B	5.40028e-24	0.419717	0.999	0.994	1.26982e-19	NUPR-Mac-C2	HLA-B
TNS1	5.98481e-24	0.181627	0.168	0.062	1.40727e-19	NUPR-Mac-C2	TNS1
RP11-473M20.9	7.01016e-24	0.156417	0.169	0.063	1.64837e-19	NUPR-Mac-C2	RP11-473M20.9
TMEM205	7.59235e-24	0.342148	0.507	0.317	1.78526e-19	NUPR-Mac-C2	TMEM205
SEMA4A	1.18932e-23	0.311928	0.479	0.292	2.79657e-19	NUPR-Mac-C2	SEMA4A
TMEM51	1.75396e-23	0.26964	0.468	0.281	4.12426e-19	NUPR-Mac-C2	TMEM51
GBP4	2.01398e-23	0.377609	0.529	0.343	4.73568e-19	NUPR-Mac-C2	GBP4
SLC29A3	2.16675e-23	0.233951	0.336	0.177	5.09489e-19	NUPR-Mac-C2	SLC29A3
NCK1	4.48727e-23	0.268032	0.353	0.193	1.05514e-18	NUPR-Mac-C2	NCK1
SDC4	5.99818e-23	0.19132	0.215	0.093	1.41041e-18	NUPR-Mac-C2	SDC4
NBPF14	1.02384e-22	0.302812	0.421	0.252	2.40745e-18	NUPR-Mac-C2	NBPF14
LAP3	1.15558e-22	0.373997	0.803	0.704	2.71723e-18	NUPR-Mac-C2	LAP3
CCL4	1.34652e-22	0.319353	0.645	0.449	3.16622e-18	NUPR-Mac-C2	CCL4
MCOLN2	2.22497e-22	0.107122	0.168	0.064	5.23179e-18	NUPR-Mac-C2	MCOLN2
RGS12	2.88192e-22	0.15285	0.246	0.113	6.77656e-18	NUPR-Mac-C2	RGS12
CREG11	3.96534e-22	0.301171	0.851	0.684	9.32409e-18	NUPR-Mac-C2	CREG1
C2	5.97259e-22	0.325198	0.439	0.263	1.40439e-17	NUPR-Mac-C2	C2
CXXC5	6.52427e-22	0.186805	0.254	0.12	1.53412e-17	NUPR-Mac-C2	CXXC5
NT5C3A	7.97261e-22	0.253909	0.337	0.187	1.87468e-17	NUPR-Mac-C2	NT5C3A
ALDH2	9.14863e-22	0.370591	0.628	0.449	2.15121e-17	NUPR-Mac-C2	ALDH2
FUCA1	1.04562e-21	0.360337	0.573	0.378	2.45868e-17	NUPR-Mac-C2	FUCA1
CXCL16	1.39575e-21	0.301869	0.821	0.682	3.28197e-17	NUPR-Mac-C2	CXCL16
C1QB1	1.98607e-21	0.321077	0.956	0.799	4.67004e-17	NUPR-Mac-C2	C1QB
GMPR	2.15791e-21	0.197971	0.231	0.106	5.07411e-17	NUPR-Mac-C2	GMPR
CSTB	2.5637e-21	0.559648	0.942	0.898	6.02829e-17	NUPR-Mac-C2	CSTB
ADAM8	2.8528e-21	0.267768	0.254	0.123	6.70808e-17	NUPR-Mac-C2	ADAM8
P2RX7	3.1923e-21	0.145071	0.308	0.158	7.50638e-17	NUPR-Mac-C2	P2RX7
FCER1G	3.52129e-21	0.307485	0.979	0.941	8.27996e-17	NUPR-Mac-C2	FCER1G
SNRPN	3.65073e-21	0.110455	0.193	0.081	8.58432e-17	NUPR-Mac-C2	SNRPN
TMEM86A	3.72521e-21	0.192619	0.324	0.17	8.75946e-17	NUPR-Mac-C2	TMEM86A
HERC5	8.35521e-21	0.288092	0.348	0.193	1.96464e-16	NUPR-Mac-C2	HERC5
OSCAR	9.33222e-21	0.183998	0.373	0.207	2.19438e-16	NUPR-Mac-C2	OSCAR
TMEM220	1.0339e-20	0.116753	0.192	0.081	2.43112e-16	NUPR-Mac-C2	TMEM220
GBP1	1.15692e-20	0.454983	0.604	0.46	2.72037e-16	NUPR-Mac-C2	GBP1
TAGLN2	1.26383e-20	0.286582	0.825	0.733	2.97178e-16	NUPR-Mac-C2	TAGLN2
APOL2	1.43751e-20	0.12154	0.231	0.108	3.38016e-16	NUPR-Mac-C2	APOL2
P2RY11	1.66764e-20	0.136113	0.11	0.034	3.92128e-16	NUPR-Mac-C2	P2RY11
EGR2	2.76515e-20	0.225651	0.25	0.121	6.50197e-16	NUPR-Mac-C2	EGR2
ANXA2	3.01004e-20	0.385494	0.906	0.85	7.07782e-16	NUPR-Mac-C2	ANXA2
VAC14	3.07387e-20	0.200219	0.328	0.178	7.2279e-16	NUPR-Mac-C2	VAC14
FTH1	3.7233e-20	0.278321	1	0.999	8.75496e-16	NUPR-Mac-C2	FTH1
HLA-DOA	4.02527e-20	0.288986	0.535	0.361	9.46502e-16	NUPR-Mac-C2	HLA-DOA
HSD17B4	4.21611e-20	0.187606	0.366	0.206	9.91375e-16	NUPR-Mac-C2	HSD17B4
ST14	4.74945e-20	0.195168	0.281	0.145	1.11679e-15	NUPR-Mac-C2	ST14
CCL20	5.38074e-20	0.456919	0.185	0.08	1.26523e-15	NUPR-Mac-C2	CCL20
IL18	5.51675e-20	0.39226	0.667	0.512	1.29721e-15	NUPR-Mac-C2	IL18
SOWAHD	5.93123e-20	0.100384	0.186	0.078	1.39467e-15	NUPR-Mac-C2	SOWAHD
CMKLR1	9.73901e-20	0.26991	0.477	0.296	2.29003e-15	NUPR-Mac-C2	CMKLR1
PLBD1	9.96958e-20	0.29709	0.588	0.424	2.34425e-15	NUPR-Mac-C2	PLBD1
DDRGK1	1.33835e-19	0.219206	0.527	0.347	3.14701e-15	NUPR-Mac-C2	DDRGK1
IGF2R	1.64924e-19	0.211234	0.358	0.203	3.87802e-15	NUPR-Mac-C2	IGF2R
SLC31A1	1.91422e-19	0.264719	0.486	0.319	4.50109e-15	NUPR-Mac-C2	SLC31A1
CD72	2.27397e-19	0.271354	0.437	0.267	5.34701e-15	NUPR-Mac-C2	CD72
ARHGAP25	2.55436e-19	0.19167	0.321	0.174	6.00633e-15	NUPR-Mac-C2	ARHGAP25
CCPG1	2.83678e-19	0.299082	0.42	0.262	6.6704e-15	NUPR-Mac-C2	CCPG1
UBC	3.17699e-19	0.24419	0.926	0.904	7.47037e-15	NUPR-Mac-C2	UBC
TNFSF13B	3.38532e-19	0.31033	0.841	0.746	7.96023e-15	NUPR-Mac-C2	TNFSF13B
SQRDL	3.82273e-19	0.204055	0.381	0.219	8.98877e-15	NUPR-Mac-C2	SQRDL
GSTO1	4.19153e-19	0.347583	0.765	0.656	9.85597e-15	NUPR-Mac-C2	GSTO1
UNC93B1	5.85859e-19	0.241489	0.511	0.329	1.37759e-14	NUPR-Mac-C2	UNC93B1
SDS	6.00651e-19	0.492594	0.378	0.228	1.41237e-14	NUPR-Mac-C2	SDS
PSME2	8.7621e-19	0.30187	0.861	0.796	2.06032e-14	NUPR-Mac-C2	PSME2
MITF	8.78312e-19	0.241581	0.387	0.223	2.06526e-14	NUPR-Mac-C2	MITF
APH1B	1.38184e-18	0.161074	0.313	0.171	3.24926e-14	NUPR-Mac-C2	APH1B
IRF1	1.55384e-18	0.280141	0.658	0.488	3.65369e-14	NUPR-Mac-C2	IRF1
EGR1	1.57082e-18	0.260776	0.656	0.469	3.69362e-14	NUPR-Mac-C2	EGR1
NADK	3.07888e-18	0.197716	0.402	0.244	7.23968e-14	NUPR-Mac-C2	NADK
ADH5	3.40054e-18	0.216158	0.369	0.222	7.99603e-14	NUPR-Mac-C2	ADH5
AIM2	3.47514e-18	0.258111	0.304	0.167	8.17144e-14	NUPR-Mac-C2	AIM2
ATP6V1H	4.54489e-18	0.194072	0.349	0.201	1.06869e-13	NUPR-Mac-C2	ATP6V1H
NKG7	5.19517e-18	0.142798	0.153	0.062	1.22159e-13	NUPR-Mac-C2	NKG7
CEBPA	5.40425e-18	0.241885	0.299	0.167	1.27076e-13	NUPR-Mac-C2	CEBPA
MFSD1	5.42137e-18	0.268464	0.825	0.721	1.27478e-13	NUPR-Mac-C2	MFSD1
OLFML3	5.59806e-18	0.133456	0.192	0.087	1.31633e-13	NUPR-Mac-C2	OLFML3
CD58	6.50194e-18	0.195539	0.418	0.256	1.52887e-13	NUPR-Mac-C2	CD58
GLMP	6.9857e-18	0.248861	0.542	0.371	1.64262e-13	NUPR-Mac-C2	GLMP
HM13	7.22348e-18	0.35794	0.663	0.538	1.69853e-13	NUPR-Mac-C2	HM13
RALA	8.13629e-18	0.352286	0.534	0.372	1.91317e-13	NUPR-Mac-C2	RALA
TMBIM6	9.17815e-18	0.251914	0.908	0.853	2.15815e-13	NUPR-Mac-C2	TMBIM6
C3AR1	9.25947e-18	0.276635	0.616	0.449	2.17727e-13	NUPR-Mac-C2	C3AR1
SIL1	1.11319e-17	0.221562	0.447	0.283	2.61755e-13	NUPR-Mac-C2	SIL1
UGCG	1.20588e-17	0.202951	0.359	0.211	2.8355e-13	NUPR-Mac-C2	UGCG
LYPLAL1	1.537e-17	0.109812	0.285	0.153	3.6141e-13	NUPR-Mac-C2	LYPLAL1
DHRS7	2.20551e-17	0.279963	0.56	0.397	5.18605e-13	NUPR-Mac-C2	DHRS7
ISG20	2.6078e-17	0.307685	0.373	0.231	6.13199e-13	NUPR-Mac-C2	ISG20
WARS	2.70492e-17	0.250888	0.546	0.389	6.36035e-13	NUPR-Mac-C2	WARS
SIGLEC10	2.92009e-17	0.178665	0.39	0.234	6.8663e-13	NUPR-Mac-C2	SIGLEC10
FCHO2	3.12749e-17	0.205621	0.428	0.264	7.35398e-13	NUPR-Mac-C2	FCHO2
MDH1	3.38495e-17	0.375655	0.505	0.359	7.95938e-13	NUPR-Mac-C2	MDH1
TNIK	3.58598e-17	0.106677	0.116	0.042	8.43208e-13	NUPR-Mac-C2	TNIK
SLC22A18	3.59019e-17	0.175549	0.375	0.22	8.44198e-13	NUPR-Mac-C2	SLC22A18
LMBRD1	3.93204e-17	0.184577	0.362	0.214	9.24579e-13	NUPR-Mac-C2	LMBRD1
KLHDC7B	4.26581e-17	0.138641	0.179	0.082	1.00306e-12	NUPR-Mac-C2	KLHDC7B
ATP6V0E1	5.41763e-17	0.241751	0.895	0.84	1.2739e-12	NUPR-Mac-C2	ATP6V0E1
SDCBP	5.68736e-17	0.295166	0.872	0.781	1.33733e-12	NUPR-Mac-C2	SDCBP
NUB1	6.19939e-17	0.203018	0.472	0.31	1.45773e-12	NUPR-Mac-C2	NUB1
HLA-F	6.23517e-17	0.292775	0.598	0.436	1.46614e-12	NUPR-Mac-C2	HLA-F
APOL3	6.6784e-17	0.224623	0.336	0.198	1.57036e-12	NUPR-Mac-C2	APOL3
RRAGD	8.77448e-17	0.13197	0.226	0.113	2.06323e-12	NUPR-Mac-C2	RRAGD
ABI1	1.03661e-16	0.238653	0.501	0.332	2.43749e-12	NUPR-Mac-C2	ABI1
MRAS	1.07484e-16	0.101063	0.275	0.146	2.52738e-12	NUPR-Mac-C2	MRAS
KRT18	1.16966e-16	0.109773	0.132	0.052	2.75034e-12	NUPR-Mac-C2	KRT18
APOC2	1.41354e-16	0.16631	0.126	0.05	3.3238e-12	NUPR-Mac-C2	APOC2
HCAR2	1.65667e-16	0.15613	0.132	0.053	3.8955e-12	NUPR-Mac-C2	HCAR2
TMEM251	2.09912e-16	0.116768	0.195	0.093	4.93587e-12	NUPR-Mac-C2	TMEM251
CLN8	2.30738e-16	0.169133	0.313	0.178	5.42557e-12	NUPR-Mac-C2	CLN8
ACOT7	2.42399e-16	0.148434	0.197	0.096	5.69978e-12	NUPR-Mac-C2	ACOT7
SLC43A3	2.59302e-16	0.22532	0.435	0.282	6.09723e-12	NUPR-Mac-C2	SLC43A3
REPIN1	2.72621e-16	0.101516	0.209	0.103	6.41042e-12	NUPR-Mac-C2	REPIN1
SCARB1	3.25917e-16	0.218941	0.383	0.235	7.6636e-12	NUPR-Mac-C2	SCARB1
ADCK2	3.29978e-16	0.167896	0.216	0.109	7.75911e-12	NUPR-Mac-C2	ADCK2
EPHB2	3.35392e-16	0.159366	0.275	0.152	7.8864e-12	NUPR-Mac-C2	EPHB2
SNX24	4.28577e-16	0.180438	0.316	0.182	1.00776e-11	NUPR-Mac-C2	SNX24
SAMD9L	4.96858e-16	0.233145	0.507	0.348	1.16831e-11	NUPR-Mac-C2	SAMD9L
BTN2A2	5.03012e-16	0.114911	0.271	0.145	1.18278e-11	NUPR-Mac-C2	BTN2A2
HK2	5.948e-16	0.274239	0.144	0.062	1.39861e-11	NUPR-Mac-C2	HK2
LACTB	6.86094e-16	0.258718	0.466	0.306	1.61328e-11	NUPR-Mac-C2	LACTB
LAPTM4A	8.73648e-16	0.325031	0.739	0.62	2.0543e-11	NUPR-Mac-C2	LAPTM4A
IQGAP2	9.51856e-16	0.224285	0.459	0.299	2.23819e-11	NUPR-Mac-C2	IQGAP2
TNS3	1.06687e-15	0.204608	0.492	0.332	2.50864e-11	NUPR-Mac-C2	TNS3
DRAM1	1.22496e-15	0.277784	0.62	0.467	2.88036e-11	NUPR-Mac-C2	DRAM1
PLA2G4C	1.81404e-15	0.118778	0.167	0.076	4.26554e-11	NUPR-Mac-C2	PLA2G4C
TRIM14	1.93224e-15	0.1491	0.434	0.272	4.54347e-11	NUPR-Mac-C2	TRIM14
RALGDS	2.2343e-15	0.167652	0.424	0.267	5.25374e-11	NUPR-Mac-C2	RALGDS
GALM	2.2607e-15	0.22854	0.48	0.324	5.31581e-11	NUPR-Mac-C2	GALM
FUCA2	2.50421e-15	0.278902	0.597	0.43	5.8884e-11	NUPR-Mac-C2	FUCA2
ACOT13	2.7868e-15	0.182731	0.421	0.272	6.55288e-11	NUPR-Mac-C2	ACOT13
ITGB7	3.13454e-15	0.184878	0.144	0.063	7.37056e-11	NUPR-Mac-C2	ITGB7
IFI44L	3.38635e-15	0.319591	0.561	0.416	7.96267e-11	NUPR-Mac-C2	IFI44L
CH25H	3.74857e-15	0.30151	0.17	0.082	8.81438e-11	NUPR-Mac-C2	CH25H
SLC12A5	4.07146e-15	0.107398	0.192	0.093	9.57363e-11	NUPR-Mac-C2	SLC12A5
MYO1E	4.67493e-15	0.110358	0.299	0.171	1.09926e-10	NUPR-Mac-C2	MYO1E
IFITM10	5.21239e-15	0.106055	0.12	0.048	1.22564e-10	NUPR-Mac-C2	IFITM10
SYNGR2	5.80495e-15	0.235397	0.869	0.81	1.36498e-10	NUPR-Mac-C2	SYNGR2
CTNNBL1	8.59397e-15	0.13218	0.319	0.189	2.02079e-10	NUPR-Mac-C2	CTNNBL1
MSR1	1.00885e-14	0.253776	0.698	0.535	2.37221e-10	NUPR-Mac-C2	MSR1
HLA-DQA2	1.0547e-14	0.233117	0.341	0.203	2.48001e-10	NUPR-Mac-C2	HLA-DQA2
MX1	1.0973e-14	0.391571	0.605	0.479	2.58019e-10	NUPR-Mac-C2	MX1
DHX58	1.32703e-14	0.1444	0.178	0.086	3.12038e-10	NUPR-Mac-C2	DHX58
TYMP	1.53209e-14	0.263287	0.928	0.902	3.60256e-10	NUPR-Mac-C2	TYMP
GALNS	1.5597e-14	0.103668	0.188	0.094	3.66749e-10	NUPR-Mac-C2	GALNS
TNFAIP2	1.5749e-14	0.169489	0.602	0.439	3.70322e-10	NUPR-Mac-C2	TNFAIP2
KMO	1.67644e-14	0.173906	0.263	0.147	3.94199e-10	NUPR-Mac-C2	KMO
CYSTM1	1.77864e-14	0.242071	0.561	0.417	4.18228e-10	NUPR-Mac-C2	CYSTM1
CNIH4	2.01468e-14	0.316975	0.443	0.294	4.73733e-10	NUPR-Mac-C2	CNIH4
GUSB	2.04687e-14	0.22358	0.515	0.365	4.81302e-10	NUPR-Mac-C2	GUSB
SCARB2	2.41785e-14	0.253008	0.673	0.541	5.68534e-10	NUPR-Mac-C2	SCARB2
S100A11	2.5338e-14	0.277778	0.995	0.975	5.95799e-10	NUPR-Mac-C2	S100A11
MR1	2.53799e-14	0.174188	0.275	0.155	5.96783e-10	NUPR-Mac-C2	MR1
SLC29A1	2.72034e-14	0.217536	0.403	0.259	6.3966e-10	NUPR-Mac-C2	SLC29A1
HSD3B7	2.83099e-14	0.138893	0.259	0.143	6.65678e-10	NUPR-Mac-C2	HSD3B7
VIM-AS1	3.22986e-14	0.146935	0.244	0.135	7.5947e-10	NUPR-Mac-C2	VIM-AS1
TRAPPC4	3.49376e-14	0.128641	0.285	0.163	8.21524e-10	NUPR-Mac-C2	TRAPPC4
RDH11	3.68477e-14	0.135465	0.317	0.186	8.66438e-10	NUPR-Mac-C2	RDH11
TCEAL4	4.53248e-14	0.215156	0.499	0.34	1.06577e-09	NUPR-Mac-C2	TCEAL4
TRPV2	5.25685e-14	0.151205	0.355	0.22	1.2361e-09	NUPR-Mac-C2	TRPV2
C12orf57	5.32408e-14	0.182288	0.53	0.375	1.2519e-09	NUPR-Mac-C2	C12orf57
PDXK	5.53224e-14	0.210917	0.458	0.306	1.30085e-09	NUPR-Mac-C2	PDXK
MAGED2	8.35386e-14	0.103268	0.251	0.14	1.96433e-09	NUPR-Mac-C2	MAGED2
TCEAL1	8.53089e-14	0.127686	0.19	0.096	2.00595e-09	NUPR-Mac-C2	TCEAL1
TMEM144	8.92916e-14	0.116438	0.164	0.078	2.0996e-09	NUPR-Mac-C2	TMEM144
PRCP	8.99781e-14	0.21425	0.58	0.427	2.11574e-09	NUPR-Mac-C2	PRCP
DPEP2	1.0119e-13	0.130122	0.231	0.126	2.37939e-09	NUPR-Mac-C2	DPEP2
PRDX4	1.05525e-13	0.182079	0.523	0.353	2.4813e-09	NUPR-Mac-C2	PRDX4
CHMP5	1.07497e-13	0.188152	0.596	0.444	2.52768e-09	NUPR-Mac-C2	CHMP5
TCEAL3	1.21851e-13	0.144318	0.367	0.231	2.86521e-09	NUPR-Mac-C2	TCEAL3
RPS27L	1.45727e-13	0.27129	0.822	0.723	3.42663e-09	NUPR-Mac-C2	RPS27L
FCGR1B	1.69966e-13	0.137974	0.347	0.214	3.99658e-09	NUPR-Mac-C2	FCGR1B
BLNK	1.88089e-13	0.123181	0.306	0.181	4.42273e-09	NUPR-Mac-C2	BLNK
PKM	1.95216e-13	0.267454	0.864	0.809	4.59031e-09	NUPR-Mac-C2	PKM
TNF	2.06179e-13	0.283158	0.3	0.183	4.84809e-09	NUPR-Mac-C2	TNF
GBA	2.13661e-13	0.150015	0.384	0.248	5.02401e-09	NUPR-Mac-C2	GBA
JUN	2.16058e-13	0.255425	0.9	0.794	5.08038e-09	NUPR-Mac-C2	JUN
LMNA	2.63092e-13	0.104843	0.712	0.526	6.18634e-09	NUPR-Mac-C2	LMNA
CXCL11	3.4638e-13	0.427149	0.209	0.113	8.14478e-09	NUPR-Mac-C2	CXCL11
DDHD1	4.86055e-13	0.113792	0.228	0.125	1.14291e-08	NUPR-Mac-C2	DDHD1
CDC42EP1	5.79439e-13	0.139942	0.251	0.143	1.36249e-08	NUPR-Mac-C2	CDC42EP1
ZNF618	5.83879e-13	0.114556	0.15	0.072	1.37293e-08	NUPR-Mac-C2	ZNF618
HLA-DMA	6.60972e-13	0.257063	0.907	0.873	1.55421e-08	NUPR-Mac-C2	HLA-DMA
SORBS3	7.04791e-13	0.129444	0.395	0.249	1.65725e-08	NUPR-Mac-C2	SORBS3
MARCKS	7.75446e-13	0.273663	0.841	0.757	1.82338e-08	NUPR-Mac-C2	MARCKS
FKBP15	7.84429e-13	0.201117	0.467	0.32	1.84451e-08	NUPR-Mac-C2	FKBP15
SLC31A2	1.05679e-12	0.166254	0.592	0.453	2.48493e-08	NUPR-Mac-C2	SLC31A2
TFEC	1.08067e-12	0.167212	0.524	0.37	2.54108e-08	NUPR-Mac-C2	TFEC
FAM213B	1.11213e-12	0.13249	0.116	0.05	2.61506e-08	NUPR-Mac-C2	FAM213B
IL15RA	1.28419e-12	0.166938	0.306	0.188	3.01965e-08	NUPR-Mac-C2	IL15RA
SCCPDH	1.39055e-12	0.190643	0.398	0.265	3.26973e-08	NUPR-Mac-C2	SCCPDH
ATP6V1E1	1.51304e-12	0.182867	0.408	0.277	3.55776e-08	NUPR-Mac-C2	ATP6V1E1
MGMT	1.5414e-12	0.19474	0.358	0.229	3.62445e-08	NUPR-Mac-C2	MGMT
PBDC1	1.7988e-12	0.124633	0.325	0.202	4.2297e-08	NUPR-Mac-C2	PBDC1
PCK2	2.04689e-12	0.172277	0.266	0.16	4.81305e-08	NUPR-Mac-C2	PCK2
PLA2G16	2.10519e-12	0.134124	0.358	0.229	4.95014e-08	NUPR-Mac-C2	PLA2G16
RASSF4	2.12138e-12	0.263669	0.794	0.691	4.98821e-08	NUPR-Mac-C2	RASSF4
EMC7	2.20483e-12	0.180037	0.462	0.317	5.18444e-08	NUPR-Mac-C2	EMC7
MPHOSPH8	2.32279e-12	0.140515	0.489	0.337	5.46181e-08	NUPR-Mac-C2	MPHOSPH8
EMC2	2.45968e-12	0.129871	0.24	0.137	5.78368e-08	NUPR-Mac-C2	EMC2
PLBD2	3.31613e-12	0.166981	0.404	0.269	7.79755e-08	NUPR-Mac-C2	PLBD2
GCC2	3.39792e-12	0.126413	0.397	0.263	7.98987e-08	NUPR-Mac-C2	GCC2
PSMA3	3.42709e-12	0.241362	0.491	0.356	8.05845e-08	NUPR-Mac-C2	PSMA3
RABGGTA	3.4691e-12	0.10988	0.287	0.173	8.15723e-08	NUPR-Mac-C2	RABGGTA
GBP2	3.62001e-12	0.167614	0.542	0.399	8.51209e-08	NUPR-Mac-C2	GBP2
RAB9A	3.72345e-12	0.14375	0.381	0.25	8.75531e-08	NUPR-Mac-C2	RAB9A
TAP1	3.82373e-12	0.17222	0.601	0.469	8.99112e-08	NUPR-Mac-C2	TAP1
BEX4	4.36869e-12	0.135148	0.436	0.297	1.02725e-07	NUPR-Mac-C2	BEX4
SEC22B	4.47808e-12	0.107192	0.355	0.225	1.05298e-07	NUPR-Mac-C2	SEC22B
TBC1D2	4.54314e-12	0.112921	0.2	0.108	1.06827e-07	NUPR-Mac-C2	TBC1D2
FNIP2	4.61257e-12	0.116668	0.35	0.22	1.0846e-07	NUPR-Mac-C2	FNIP2
TMEM50A	5.13671e-12	0.204204	0.768	0.659	1.20785e-07	NUPR-Mac-C2	TMEM50A
APOL4	5.42777e-12	0.10461	0.246	0.14	1.27629e-07	NUPR-Mac-C2	APOL4
OAS3	5.63146e-12	0.220057	0.358	0.238	1.32418e-07	NUPR-Mac-C2	OAS3
HVCN1	6.95778e-12	0.149751	0.398	0.262	1.63605e-07	NUPR-Mac-C2	HVCN1
DHRS3	7.71873e-12	0.103419	0.343	0.216	1.81498e-07	NUPR-Mac-C2	DHRS3
GLUL	8.12602e-12	0.211042	0.961	0.894	1.91075e-07	NUPR-Mac-C2	GLUL
ADAM28	9.62481e-12	0.138523	0.33	0.208	2.26318e-07	NUPR-Mac-C2	ADAM28
MRPL40	1.07691e-11	0.169483	0.477	0.342	2.53225e-07	NUPR-Mac-C2	MRPL40
GNPTAB	1.10425e-11	0.198734	0.516	0.38	2.59654e-07	NUPR-Mac-C2	GNPTAB
LARP7	1.15191e-11	0.171605	0.492	0.349	2.70859e-07	NUPR-Mac-C2	LARP7
SOD2	1.15447e-11	0.226654	0.917	0.864	2.71462e-07	NUPR-Mac-C2	SOD2
LMAN1	1.33905e-11	0.166259	0.49	0.34	3.14863e-07	NUPR-Mac-C2	LMAN1
TMED10	1.38302e-11	0.238154	0.719	0.625	3.25204e-07	NUPR-Mac-C2	TMED10
FBXO6	1.51236e-11	0.119907	0.318	0.201	3.55617e-07	NUPR-Mac-C2	FBXO6
ETV7	1.58672e-11	0.103901	0.191	0.103	3.73102e-07	NUPR-Mac-C2	ETV7
MVP	1.65127e-11	0.178813	0.471	0.331	3.8828e-07	NUPR-Mac-C2	MVP
CPM	1.81437e-11	0.31882	0.518	0.379	4.26631e-07	NUPR-Mac-C2	CPM
SLC3A2	1.85371e-11	0.165621	0.548	0.409	4.35882e-07	NUPR-Mac-C2	SLC3A2
GAA	1.86966e-11	0.192319	0.609	0.463	4.39631e-07	NUPR-Mac-C2	GAA
APOL6	2.04749e-11	0.251386	0.516	0.385	4.81446e-07	NUPR-Mac-C2	APOL6
LAPTM5	2.26673e-11	0.201423	0.975	0.939	5.32999e-07	NUPR-Mac-C2	LAPTM5
TOR3A	2.52071e-11	0.194727	0.439	0.321	5.92719e-07	NUPR-Mac-C2	TOR3A
CHMP2B	2.94589e-11	0.184088	0.459	0.323	6.92695e-07	NUPR-Mac-C2	CHMP2B
TNFSF13	2.96047e-11	0.22523	0.589	0.46	6.96124e-07	NUPR-Mac-C2	TNFSF13
CIR1	3.10175e-11	0.188024	0.404	0.272	7.29346e-07	NUPR-Mac-C2	CIR1
SELM	3.30212e-11	0.164776	0.309	0.192	7.7646e-07	NUPR-Mac-C2	SELM
RNF213	3.63076e-11	0.231754	0.758	0.647	8.53737e-07	NUPR-Mac-C2	RNF213
TMEM208	3.71444e-11	0.201942	0.532	0.395	8.73415e-07	NUPR-Mac-C2	TMEM208
DBI	3.78795e-11	0.304437	0.868	0.825	8.90699e-07	NUPR-Mac-C2	DBI
LAIR1	3.82738e-11	0.200952	0.768	0.635	8.99969e-07	NUPR-Mac-C2	LAIR1
PDCD10	4.02907e-11	0.137044	0.452	0.317	9.47397e-07	NUPR-Mac-C2	PDCD10
CHST11	4.23444e-11	0.164881	0.367	0.241	9.95686e-07	NUPR-Mac-C2	CHST11
PSMC2	4.58255e-11	0.172392	0.449	0.311	1.07754e-06	NUPR-Mac-C2	PSMC2
TDP2	5.54278e-11	0.207899	0.241	0.145	1.30333e-06	NUPR-Mac-C2	TDP2
RRBP1	5.59978e-11	0.179671	0.552	0.42	1.31673e-06	NUPR-Mac-C2	RRBP1
UROD	5.7538e-11	0.126994	0.353	0.234	1.35295e-06	NUPR-Mac-C2	UROD
SLC35E3	7.11108e-11	0.109504	0.173	0.093	1.6721e-06	NUPR-Mac-C2	SLC35E3
RTCB	8.06796e-11	0.152459	0.452	0.322	1.8971e-06	NUPR-Mac-C2	RTCB
CH17-373J23.1	8.07392e-11	0.140702	0.237	0.143	1.8985e-06	NUPR-Mac-C2	CH17-373J23.1
OASL	1.21116e-10	0.120371	0.241	0.145	2.84792e-06	NUPR-Mac-C2	OASL
RNASE1	1.23574e-10	0.402961	0.682	0.574	2.90573e-06	NUPR-Mac-C2	RNASE1
EML4	1.30567e-10	0.210552	0.621	0.518	3.07016e-06	NUPR-Mac-C2	EML4
PI4K2A	1.33341e-10	0.109196	0.207	0.118	3.13538e-06	NUPR-Mac-C2	PI4K2A
GAL3ST4	1.49309e-10	0.181773	0.391	0.263	3.51084e-06	NUPR-Mac-C2	GAL3ST4
DDX24	1.49929e-10	0.18286	0.616	0.476	3.52544e-06	NUPR-Mac-C2	DDX24
ZNF385A	1.59638e-10	0.165899	0.589	0.452	3.75372e-06	NUPR-Mac-C2	ZNF385A
ZNFX1	1.75916e-10	0.130651	0.423	0.297	4.13649e-06	NUPR-Mac-C2	ZNFX1
G6PC3	1.79326e-10	0.136671	0.371	0.246	4.21668e-06	NUPR-Mac-C2	G6PC3
ERP44	1.86021e-10	0.207167	0.555	0.436	4.3741e-06	NUPR-Mac-C2	ERP44
CHST12	2.0681e-10	0.117009	0.217	0.128	4.86292e-06	NUPR-Mac-C2	CHST12
MFSD12	2.12947e-10	0.169529	0.355	0.245	5.00724e-06	NUPR-Mac-C2	MFSD12
BRI3	2.15114e-10	0.199291	0.61	0.468	5.05819e-06	NUPR-Mac-C2	BRI3
PSMA4	2.3393e-10	0.19781	0.592	0.46	5.50064e-06	NUPR-Mac-C2	PSMA4
RAB13	2.40211e-10	0.248679	0.648	0.522	5.64833e-06	NUPR-Mac-C2	RAB13
RNASET2	3.05942e-10	0.261832	0.888	0.811	7.19391e-06	NUPR-Mac-C2	RNASET2
SNHG12	3.11674e-10	0.177903	0.424	0.296	7.32871e-06	NUPR-Mac-C2	SNHG12
IL7R	3.13394e-10	0.14581	0.262	0.163	7.36915e-06	NUPR-Mac-C2	IL7R
LDHB	3.19636e-10	0.149168	0.635	0.5	7.51592e-06	NUPR-Mac-C2	LDHB
C19orf66	3.52312e-10	0.116851	0.366	0.247	8.28427e-06	NUPR-Mac-C2	C19orf66
ATIC	3.78679e-10	0.106448	0.257	0.161	8.90425e-06	NUPR-Mac-C2	ATIC
STAT2	3.95708e-10	0.157483	0.411	0.285	9.30469e-06	NUPR-Mac-C2	STAT2
CORO1C	4.18105e-10	0.148342	0.471	0.337	9.83132e-06	NUPR-Mac-C2	CORO1C
TMBIM1	4.57999e-10	0.220269	0.563	0.428	1.07694e-05	NUPR-Mac-C2	TMBIM1
PARP14	5.1422e-10	0.183919	0.584	0.464	1.20914e-05	NUPR-Mac-C2	PARP14
DECR1	5.60863e-10	0.184199	0.48	0.353	1.31881e-05	NUPR-Mac-C2	DECR1
ZFYVE26	6.12012e-10	0.105005	0.155	0.084	1.43909e-05	NUPR-Mac-C2	ZFYVE26
UBE2Z	7.30172e-10	0.140797	0.318	0.211	1.71693e-05	NUPR-Mac-C2	UBE2Z
ALDOA	7.52756e-10	0.302954	0.909	0.873	1.77003e-05	NUPR-Mac-C2	ALDOA
RTF1	8.04835e-10	0.11575	0.385	0.264	1.89249e-05	NUPR-Mac-C2	RTF1
PSMB2	8.72422e-10	0.167172	0.574	0.449	2.05141e-05	NUPR-Mac-C2	PSMB2
TMEM9	9.67609e-10	0.136581	0.218	0.131	2.27524e-05	NUPR-Mac-C2	TMEM9
ATP6V1A	1.16291e-09	0.13714	0.441	0.315	2.73446e-05	NUPR-Mac-C2	ATP6V1A
PIGT	1.20309e-09	0.148264	0.48	0.347	2.82894e-05	NUPR-Mac-C2	PIGT
SOAT1	1.38677e-09	0.16581	0.39	0.277	3.26085e-05	NUPR-Mac-C2	SOAT1
CMPK2	1.45234e-09	0.117022	0.281	0.18	3.41502e-05	NUPR-Mac-C2	CMPK2
CTSK	1.50918e-09	0.526142	0.101	0.048	3.54869e-05	NUPR-Mac-C2	CTSK
SLC16A3	1.76426e-09	0.241444	0.691	0.569	4.14847e-05	NUPR-Mac-C2	SLC16A3
MRC2	1.8132e-09	0.117591	0.145	0.078	4.26356e-05	NUPR-Mac-C2	MRC2
TFPT	2.61289e-09	0.134939	0.423	0.305	6.14395e-05	NUPR-Mac-C2	TFPT
MTX1	2.62586e-09	0.117225	0.34	0.23	6.17444e-05	NUPR-Mac-C2	MTX1
SDHA	2.63406e-09	0.16395	0.317	0.214	6.19373e-05	NUPR-Mac-C2	SDHA
ERP29	2.77625e-09	0.221917	0.727	0.644	6.52808e-05	NUPR-Mac-C2	ERP29
ATP6V0B	2.84041e-09	0.194897	0.892	0.866	6.67894e-05	NUPR-Mac-C2	ATP6V0B
N4BP2L2	2.86953e-09	0.11222	0.601	0.463	6.74742e-05	NUPR-Mac-C2	N4BP2L2
MBD4	3.13221e-09	0.124522	0.368	0.258	7.36508e-05	NUPR-Mac-C2	MBD4
PGD	3.34914e-09	0.24671	0.6	0.489	7.87517e-05	NUPR-Mac-C2	PGD
IFI30	3.37573e-09	0.14241	0.615	0.496	7.9377e-05	NUPR-Mac-C2	IFI30
AAED1	3.53974e-09	0.11259	0.286	0.186	8.32334e-05	NUPR-Mac-C2	AAED1
OSBPL1A	3.61385e-09	0.101841	0.386	0.263	8.49761e-05	NUPR-Mac-C2	OSBPL1A
COMT	3.67306e-09	0.184889	0.816	0.709	8.63684e-05	NUPR-Mac-C2	COMT
CD86	3.70383e-09	0.150448	0.647	0.519	8.70918e-05	NUPR-Mac-C2	CD86
RNH1	3.93959e-09	0.199235	0.747	0.665	9.26355e-05	NUPR-Mac-C2	RNH1
CYFIP1	3.98834e-09	0.167132	0.53	0.401	9.37818e-05	NUPR-Mac-C2	CYFIP1
PSMB9	4.00138e-09	0.145054	0.799	0.709	9.40885e-05	NUPR-Mac-C2	PSMB9
TMEM59	4.27148e-09	0.193972	0.757	0.657	0.00010044	NUPR-Mac-C2	TMEM59
TALDO1	4.41469e-09	0.232171	0.768	0.676	0.000103807	NUPR-Mac-C2	TALDO1
DPAGT1	4.67978e-09	0.102196	0.206	0.124	0.00011004	NUPR-Mac-C2	DPAGT1
GSTP1	4.92683e-09	0.123868	0.883	0.859	0.00011585	NUPR-Mac-C2	GSTP1
NEU1	5.30122e-09	0.122505	0.478	0.349	0.000124653	NUPR-Mac-C2	NEU1
LY6E	5.62596e-09	0.261289	0.83	0.783	0.000132289	NUPR-Mac-C2	LY6E
MIR155HG	6.09494e-09	0.145304	0.187	0.111	0.000143316	NUPR-Mac-C2	MIR155HG
FO538757.2	6.2649e-09	0.10397	0.267	0.169	0.000147313	NUPR-Mac-C2	FO538757.2
HSPA8	6.5354e-09	0.101003	0.895	0.854	0.000153674	NUPR-Mac-C2	HSPA8
SPP1	7.12547e-09	1.49229	0.259	0.181	0.000167548	NUPR-Mac-C2	SPP1
CLCN7	7.35437e-09	0.101137	0.288	0.189	0.000172931	NUPR-Mac-C2	CLCN7
ZBTB4	7.49474e-09	0.109618	0.179	0.104	0.000176231	NUPR-Mac-C2	ZBTB4
RNASEH2B	7.63063e-09	0.113174	0.495	0.361	0.000179427	NUPR-Mac-C2	RNASEH2B
RIC1	7.7593e-09	0.106165	0.273	0.176	0.000182452	NUPR-Mac-C2	RIC1
CECR1	7.86484e-09	0.17382	0.685	0.583	0.000184934	NUPR-Mac-C2	CECR1
LINC00969	8.62187e-09	0.123092	0.243	0.153	0.000202735	NUPR-Mac-C2	LINC00969
IER2	8.99407e-09	0.314181	0.831	0.811	0.000211487	NUPR-Mac-C2	IER2
EDEM2	9.74782e-09	0.112008	0.328	0.224	0.00022921	NUPR-Mac-C2	EDEM2
ATP6V1B2	1.1079e-08	0.208475	0.666	0.56	0.000260513	NUPR-Mac-C2	ATP6V1B2
RNF114	1.45738e-08	0.180589	0.597	0.477	0.000342688	NUPR-Mac-C2	RNF114
TNFRSF14	1.4702e-08	0.163841	0.626	0.513	0.000345702	NUPR-Mac-C2	TNFRSF14
FEZ2	1.60544e-08	0.162022	0.538	0.406	0.000377504	NUPR-Mac-C2	FEZ2
NUCB1	1.6056e-08	0.178773	0.708	0.621	0.000377542	NUPR-Mac-C2	NUCB1
ITPA	1.62485e-08	0.142796	0.378	0.27	0.000382068	NUPR-Mac-C2	ITPA
TEX264	1.77867e-08	0.124976	0.493	0.364	0.000418236	NUPR-Mac-C2	TEX264
IFI35	1.78963e-08	0.211491	0.532	0.419	0.000420814	NUPR-Mac-C2	IFI35
TIMP2	1.95162e-08	0.207651	0.662	0.528	0.000458904	NUPR-Mac-C2	TIMP2
ARHGAP10	2.19253e-08	0.108892	0.35	0.242	0.00051555	NUPR-Mac-C2	ARHGAP10
USF2	2.22693e-08	0.157151	0.472	0.349	0.000523639	NUPR-Mac-C2	USF2
ATG7	2.2829e-08	0.12292	0.325	0.223	0.0005368	NUPR-Mac-C2	ATG7
KYNU	2.54956e-08	0.10551	0.433	0.309	0.000599504	NUPR-Mac-C2	KYNU
COMMD4	2.6406e-08	0.131753	0.372	0.261	0.000620911	NUPR-Mac-C2	COMMD4
IFNAR1	2.74085e-08	0.169926	0.511	0.386	0.000644482	NUPR-Mac-C2	IFNAR1
SLC7A7	2.91528e-08	0.173599	0.702	0.583	0.000685498	NUPR-Mac-C2	SLC7A7
PHACTR4	3.02549e-08	0.105615	0.303	0.204	0.000711414	NUPR-Mac-C2	PHACTR4
SP140L	3.14465e-08	0.101241	0.275	0.181	0.000739432	NUPR-Mac-C2	SP140L
VEGFB	3.20996e-08	0.119197	0.217	0.136	0.00075479	NUPR-Mac-C2	VEGFB
EMC3	3.46934e-08	0.10816	0.462	0.343	0.000815782	NUPR-Mac-C2	EMC3
ADM	3.86347e-08	0.283487	0.234	0.155	0.000908456	NUPR-Mac-C2	ADM
VMO1	4.39681e-08	0.112762	0.39	0.281	0.00103387	NUPR-Mac-C2	VMO1
HEBP1	4.49673e-08	0.118576	0.509	0.377	0.00105736	NUPR-Mac-C2	HEBP1
TUBA1C	5.18734e-08	0.18639	0.491	0.377	0.00121975	NUPR-Mac-C2	TUBA1C
RPN2	5.24578e-08	0.150985	0.689	0.577	0.00123349	NUPR-Mac-C2	RPN2
ST3GAL5	5.50129e-08	0.109929	0.213	0.133	0.00129357	NUPR-Mac-C2	ST3GAL5
FCGR3A	6.65197e-08	0.186153	0.893	0.803	0.00156414	NUPR-Mac-C2	FCGR3A
AGPAT2	6.72288e-08	0.115611	0.505	0.375	0.00158082	NUPR-Mac-C2	AGPAT2
MESDC2	7.10353e-08	0.18589	0.534	0.415	0.00167033	NUPR-Mac-C2	MESDC2
ADPRHL2	7.19869e-08	0.137126	0.288	0.195	0.0016927	NUPR-Mac-C2	ADPRHL2
PTRH2	7.34721e-08	0.106554	0.191	0.118	0.00172762	NUPR-Mac-C2	PTRH2
WBP2	7.46497e-08	0.133185	0.542	0.417	0.00175531	NUPR-Mac-C2	WBP2
CD46	7.69942e-08	0.145331	0.42	0.302	0.00181044	NUPR-Mac-C2	CD46
TMEM175	7.94725e-08	0.102176	0.253	0.166	0.00186872	NUPR-Mac-C2	TMEM175
SGK1	8.82514e-08	0.121352	0.734	0.639	0.00207514	NUPR-Mac-C2	SGK1
REEP5	9.18781e-08	0.169145	0.696	0.612	0.00216042	NUPR-Mac-C2	REEP5
TFG	1.04061e-07	0.102755	0.417	0.3	0.00244689	NUPR-Mac-C2	TFG
LMAN2	1.1232e-07	0.169567	0.681	0.561	0.00264109	NUPR-Mac-C2	LMAN2
ANXA4	1.33278e-07	0.124972	0.443	0.332	0.00313391	NUPR-Mac-C2	ANXA4
NBN	1.4028e-07	0.106336	0.365	0.263	0.00329855	NUPR-Mac-C2	NBN
AKAP9	1.75579e-07	0.100912	0.52	0.398	0.00412857	NUPR-Mac-C2	AKAP9
SWAP70	1.94823e-07	0.107121	0.435	0.319	0.00458107	NUPR-Mac-C2	SWAP70
TSPAN3	1.9627e-07	0.137603	0.538	0.413	0.0046151	NUPR-Mac-C2	TSPAN3
SOCS1	1.96751e-07	0.121553	0.381	0.28	0.0046264	NUPR-Mac-C2	SOCS1
ANKRD12	2.00314e-07	0.136513	0.681	0.555	0.00471018	NUPR-Mac-C2	ANKRD12
PLEKHO2	2.0718e-07	0.161988	0.442	0.321	0.00487163	NUPR-Mac-C2	PLEKHO2
DARS	2.4051e-07	0.101671	0.468	0.35	0.00565536	NUPR-Mac-C2	DARS
MDM2	2.67427e-07	0.117826	0.272	0.185	0.00628827	NUPR-Mac-C2	MDM2
RANBP3	2.68994e-07	0.10146	0.225	0.148	0.00632512	NUPR-Mac-C2	RANBP3
RNF13	2.70568e-07	0.171311	0.723	0.618	0.00636214	NUPR-Mac-C2	RNF13
LGALS9	3.16617e-07	0.132411	0.719	0.605	0.00744494	NUPR-Mac-C2	LGALS9
FYB	3.5308e-07	0.177423	0.869	0.826	0.00830232	NUPR-Mac-C2	FYB
ATP6AP2	3.61423e-07	0.179708	0.734	0.652	0.00849849	NUPR-Mac-C2	ATP6AP2
CYB561D2	3.63086e-07	0.103697	0.315	0.218	0.00853759	NUPR-Mac-C2	CYB561D2
YIPF3	3.67933e-07	0.152214	0.487	0.366	0.00865157	NUPR-Mac-C2	YIPF3
ABHD2	4.2253e-07	0.115861	0.367	0.263	0.00993536	NUPR-Mac-C2	ABHD2
DYRK4	4.31735e-07	0.118289	0.254	0.172	0.0101518	NUPR-Mac-C2	DYRK4
ERO1A	4.34624e-07	0.153545	0.261	0.176	0.0102197	NUPR-Mac-C2	ERO1A
FAM195A	4.38762e-07	0.130666	0.348	0.25	0.010317	NUPR-Mac-C2	FAM195A
GSAP	5.26222e-07	0.119464	0.318	0.221	0.0123736	NUPR-Mac-C2	GSAP
GLG1	5.85183e-07	0.124845	0.387	0.283	0.01376	NUPR-Mac-C2	GLG1
HMOX2	6.33016e-07	0.102877	0.282	0.196	0.0148847	NUPR-Mac-C2	HMOX2
TNFSF10	7.48806e-07	0.3061	0.567	0.473	0.0176074	NUPR-Mac-C2	TNFSF10
TMCO1	7.77897e-07	0.106482	0.449	0.34	0.0182915	NUPR-Mac-C2	TMCO1
EPSTI1	7.8558e-07	0.165528	0.666	0.576	0.0184721	NUPR-Mac-C2	EPSTI1
RARRES3	8.59606e-07	0.159264	0.614	0.514	0.0202128	NUPR-Mac-C2	RARRES3
GGA2	8.67267e-07	0.100863	0.359	0.264	0.0203929	NUPR-Mac-C2	GGA2
ACBD5	1.0452e-06	0.1052	0.21	0.137	0.0245769	NUPR-Mac-C2	ACBD5
PFKL	1.13227e-06	0.126129	0.521	0.405	0.0266242	NUPR-Mac-C2	PFKL
LILRB5	1.13565e-06	0.109752	0.302	0.212	0.0267036	NUPR-Mac-C2	LILRB5
NIT2	1.19368e-06	0.136158	0.26	0.178	0.0280682	NUPR-Mac-C2	NIT2
FERMT3	1.23225e-06	0.138195	0.644	0.552	0.0289751	NUPR-Mac-C2	FERMT3
NDUFS2	1.95195e-06	0.110168	0.465	0.359	0.0458982	NUPR-Mac-C2	NDUFS2
GNS	2.21447e-06	0.108222	0.7	0.569	0.052071	NUPR-Mac-C2	GNS
CCR1	2.25981e-06	0.18948	0.465	0.356	0.0531373	NUPR-Mac-C2	CCR1
GRB2	2.31945e-06	0.161799	0.865	0.813	0.0545395	NUPR-Mac-C2	GRB2
CLEC2B	2.37784e-06	0.162594	0.677	0.554	0.0559124	NUPR-Mac-C2	CLEC2B
ACTN1	2.73013e-06	0.11572	0.449	0.342	0.0641962	NUPR-Mac-C2	ACTN1
SLC2A8	2.82207e-06	0.127438	0.282	0.198	0.0663583	NUPR-Mac-C2	SLC2A8
EIF6	3.06113e-06	0.10559	0.448	0.337	0.0719795	NUPR-Mac-C2	EIF6
ENO1	4.21374e-06	0.187166	0.79	0.718	0.099082	NUPR-Mac-C2	ENO1
TCIRG1	4.53978e-06	0.114724	0.613	0.515	0.106748	NUPR-Mac-C2	TCIRG1
OS9	5.25189e-06	0.172731	0.596	0.5	0.123493	NUPR-Mac-C2	OS9
HTATIP2	5.25215e-06	0.120508	0.499	0.387	0.123499	NUPR-Mac-C2	HTATIP2
IFI27L2	6.07777e-06	0.16203	0.557	0.437	0.142913	NUPR-Mac-C2	IFI27L2
SERINC1	6.61375e-06	0.133585	0.503	0.397	0.155516	NUPR-Mac-C2	SERINC1
RPN1	6.87168e-06	0.127508	0.66	0.566	0.161581	NUPR-Mac-C2	RPN1
CD44	6.87819e-06	0.146953	0.806	0.74	0.161734	NUPR-Mac-C2	CD44
ZFAND5	7.50072e-06	0.243416	0.741	0.698	0.176372	NUPR-Mac-C2	ZFAND5
MYDGF	7.73589e-06	0.172035	0.725	0.654	0.181902	NUPR-Mac-C2	MYDGF
DPP7	8.40611e-06	0.124488	0.756	0.68	0.197661	NUPR-Mac-C2	DPP7
PSMD8	8.62572e-06	0.108112	0.645	0.533	0.202825	NUPR-Mac-C2	PSMD8
NGFRAP1	8.77698e-06	0.174145	0.299	0.221	0.206382	NUPR-Mac-C2	NGFRAP1
ESD	9.08216e-06	0.113143	0.456	0.352	0.213558	NUPR-Mac-C2	ESD
ADPGK	9.2005e-06	0.101764	0.509	0.395	0.216341	NUPR-Mac-C2	ADPGK
ARID5B	1.08505e-05	0.13732	0.25	0.177	0.255139	NUPR-Mac-C2	ARID5B
ARL6IP1	1.13568e-05	0.117902	0.535	0.418	0.267044	NUPR-Mac-C2	ARL6IP1
LEPROTL1	1.30716e-05	0.134828	0.51	0.404	0.307365	NUPR-Mac-C2	LEPROTL1
SMS	1.35535e-05	0.138113	0.616	0.51	0.318696	NUPR-Mac-C2	SMS
NDUFB9	1.38331e-05	0.159267	0.712	0.618	0.32527	NUPR-Mac-C2	NDUFB9
AZI2	1.4143e-05	0.115982	0.361	0.267	0.332558	NUPR-Mac-C2	AZI2
ANXA7	1.44406e-05	0.165942	0.485	0.376	0.339556	NUPR-Mac-C2	ANXA7
FDX1	1.67868e-05	0.192298	0.422	0.335	0.394724	NUPR-Mac-C2	FDX1
CLN5	1.82611e-05	0.101226	0.224	0.157	0.429391	NUPR-Mac-C2	CLN5
S100A10	1.86736e-05	0.25174	0.915	0.872	0.43909	NUPR-Mac-C2	S100A10
PLXNB2	1.86901e-05	0.115145	0.404	0.306	0.439479	NUPR-Mac-C2	PLXNB2
ANXA1	2.00276e-05	0.214829	0.719	0.638	0.470928	NUPR-Mac-C2	ANXA1
BAX	2.06166e-05	0.13827	0.694	0.605	0.484779	NUPR-Mac-C2	BAX
TXNRD2	2.14026e-05	0.103606	0.139	0.089	0.50326	NUPR-Mac-C2	TXNRD2
PSMD7	2.21876e-05	0.148757	0.552	0.458	0.52172	NUPR-Mac-C2	PSMD7
G3BP1	2.35152e-05	0.137916	0.451	0.35	0.552937	NUPR-Mac-C2	G3BP1
ACAA1	2.38378e-05	0.109232	0.424	0.331	0.560523	NUPR-Mac-C2	ACAA1
HADHB	2.54718e-05	0.121163	0.449	0.356	0.598943	NUPR-Mac-C2	HADHB
PRDX2	3.14932e-05	0.135363	0.297	0.219	0.740532	NUPR-Mac-C2	PRDX2
INF2	3.2372e-05	0.106236	0.186	0.129	0.761196	NUPR-Mac-C2	INF2
ATPIF1	3.52828e-05	0.1086	0.662	0.553	0.829639	NUPR-Mac-C2	ATPIF1
SIGLEC1	3.57028e-05	0.144702	0.554	0.447	0.839515	NUPR-Mac-C2	SIGLEC1
HNMT	4.0624e-05	0.103797	0.703	0.588	0.955233	NUPR-Mac-C2	HNMT
CHD9	4.98813e-05	0.121382	0.454	0.357	1	NUPR-Mac-C2	CHD9
MS4A4A1	5.09913e-05	0.107062	0.7	0.586	1	NUPR-Mac-C2	MS4A4A
COMMD5	7.81447e-05	0.1118	0.305	0.232	1	NUPR-Mac-C2	COMMD5
PIGP	8.98852e-05	0.100369	0.31	0.236	1	NUPR-Mac-C2	PIGP
HCFC1R1	9.82879e-05	0.155467	0.51	0.415	1	NUPR-Mac-C2	HCFC1R1
BNIP3	0.000105188	0.173704	0.261	0.194	1	NUPR-Mac-C2	BNIP3
EIF2AK2	0.000106645	0.105388	0.487	0.403	1	NUPR-Mac-C2	EIF2AK2
CD53	0.00011332	0.116488	0.751	0.675	1	NUPR-Mac-C2	CD53
FCGR2B	0.000168638	0.255616	0.498	0.416	1	NUPR-Mac-C2	FCGR2B
MPC2	0.000203269	0.127376	0.499	0.409	1	NUPR-Mac-C2	MPC2
NAA20	0.000203978	0.145155	0.454	0.369	1	NUPR-Mac-C2	NAA20
KAT5	0.000237229	0.135883	0.167	0.117	1	NUPR-Mac-C2	KAT5
MARCO	0.000327354	0.151321	0.304	0.235	1	NUPR-Mac-C2	MARCO
CD1631	0.000356417	0.134166	0.703	0.591	1	NUPR-Mac-C2	CD163
POMP	0.000495837	0.159626	0.896	0.827	1	NUPR-Mac-C2	POMP
EMP3	0.000523743	0.171933	0.803	0.755	1	NUPR-Mac-C2	EMP3
PSMB5	0.000593619	0.109007	0.473	0.377	1	NUPR-Mac-C2	PSMB5
PAPSS1	0.000594543	0.10757	0.336	0.261	1	NUPR-Mac-C2	PAPSS1
FAM162A	0.000646827	0.107263	0.459	0.367	1	NUPR-Mac-C2	FAM162A
IFITM1	0.000656316	0.165393	0.524	0.457	1	NUPR-Mac-C2	IFITM1
ATP6V0D1	0.000995015	0.100569	0.681	0.617	1	NUPR-Mac-C2	ATP6V0D1
TMED9	0.00104271	0.149616	0.594	0.517	1	NUPR-Mac-C2	TMED9
PSMB6	0.0010892	0.1193	0.694	0.614	1	NUPR-Mac-C2	PSMB6
PFDN2	0.00163097	0.173374	0.585	0.506	1	NUPR-Mac-C2	PFDN2
ISG15	0.00212862	0.183668	0.695	0.654	1	NUPR-Mac-C2	ISG15
PDK4	0.00276958	0.350472	0.159	0.12	1	NUPR-Mac-C2	PDK4
PGK1	0.00343594	0.169825	0.704	0.661	1	NUPR-Mac-C2	PGK1
H2AFY	0.00367822	0.121528	0.763	0.691	1	NUPR-Mac-C2	H2AFY
CCAR1	0.00396375	0.106305	0.347	0.281	1	NUPR-Mac-C2	CCAR1
SSR4	0.00484692	0.125204	0.821	0.788	1	NUPR-Mac-C2	SSR4
NDRG1	0.00560203	0.12394	0.184	0.142	1	NUPR-Mac-C2	NDRG1
RPL34	4.44015e-24	0.503696	0.939	0.987	1.04406e-19	None-Mac-C4	RPL34
RPS27	1.41052e-23	0.554415	0.941	0.983	3.3167e-19	None-Mac-C4	RPS27
RPL39	1.08087e-19	0.375153	0.934	0.985	2.54155e-15	None-Mac-C4	RPL39
RPL41	1.47647e-19	0.492103	0.956	0.984	3.47177e-15	None-Mac-C4	RPL41
RPL21	5.60055e-14	0.541211	0.897	0.973	1.31691e-09	None-Mac-C4	RPL21
RPLP2	1.3541e-13	0.383679	0.895	0.973	3.18403e-09	None-Mac-C4	RPLP2
BRI31	6.43533e-13	0.125501	0.273	0.515	1.5132e-08	None-Mac-C4	BRI3
GNAI3	5.31838e-12	0.183973	0.234	0.458	1.25056e-07	None-Mac-C4	GNAI3
RAB5C	8.82272e-12	0.124122	0.338	0.586	2.07458e-07	None-Mac-C4	RAB5C
EIF2S2	1.91333e-11	0.113222	0.275	0.506	4.499e-07	None-Mac-C4	EIF2S2
NDUFB3	2.45217e-11	0.12514	0.297	0.532	5.76603e-07	None-Mac-C4	NDUFB3
RPS19	3.83742e-11	0.257459	0.969	0.992	9.02331e-07	None-Mac-C4	RPS19
PSMA41	5.91578e-11	0.161277	0.273	0.505	1.39104e-06	None-Mac-C4	PSMA4
RPS12	6.89672e-11	0.24048	0.906	0.981	1.6217e-06	None-Mac-C4	RPS12
C17orf62	9.4464e-11	0.103264	0.269	0.492	2.22123e-06	None-Mac-C4	C17orf62
RPS14	4.41279e-10	0.266333	0.959	0.984	1.03762e-05	None-Mac-C4	RPS14
PSMB7	6.11517e-10	0.115259	0.225	0.414	1.43792e-05	None-Mac-C4	PSMB7
VPS29	6.2787e-10	0.117474	0.373	0.617	1.47637e-05	None-Mac-C4	VPS29
NABP1	1.21372e-09	0.140404	0.299	0.516	2.85395e-05	None-Mac-C4	NABP1
PSMB61	1.4156e-09	0.112348	0.406	0.651	3.32865e-05	None-Mac-C4	PSMB6
PCMT1	1.5244e-09	0.112769	0.17	0.341	3.58448e-05	None-Mac-C4	PCMT1
PLXNC1	1.77482e-09	0.105005	0.133	0.287	4.1733e-05	None-Mac-C4	PLXNC1
ACADVL	1.90312e-09	0.105437	0.277	0.48	4.475e-05	None-Mac-C4	ACADVL
RPS3A1	2.2972e-09	0.29004	0.926	0.984	5.40165e-05	None-Mac-C4	RPS3A
MRPS21	2.42785e-09	0.148291	0.347	0.586	5.70885e-05	None-Mac-C4	MRPS21
FSCN11	4.08605e-09	0.179791	0.129	0.272	9.60793e-05	None-Mac-C4	FSCN1
MDH11	4.63953e-09	0.259101	0.216	0.402	0.000109094	None-Mac-C4	MDH1
TMEM167A	4.82296e-09	0.119909	0.306	0.523	0.000113407	None-Mac-C4	TMEM167A
SLIRP	5.23317e-09	0.135727	0.271	0.483	0.000123053	None-Mac-C4	SLIRP
SAP18	7.18502e-09	0.114053	0.349	0.578	0.000168949	None-Mac-C4	SAP18
LGALS3BP1	8.57109e-09	0.136897	0.275	0.463	0.000201541	None-Mac-C4	LGALS3BP
ATP6V1B21	8.67518e-09	0.17044	0.367	0.601	0.000203988	None-Mac-C4	ATP6V1B2
RPL281	9.14072e-09	0.201452	0.919	0.983	0.000214935	None-Mac-C4	RPL28
TXNL4A	9.37362e-09	0.103223	0.164	0.321	0.000220411	None-Mac-C4	TXNL4A
PRDX41	9.53943e-09	0.182922	0.218	0.4	0.00022431	None-Mac-C4	PRDX4
RPS81	9.79876e-09	0.277124	0.91	0.98	0.000230408	None-Mac-C4	RPS8
CAPZA1	9.96814e-09	0.138673	0.347	0.606	0.000234391	None-Mac-C4	CAPZA1
FAU1	1.84203e-08	0.224221	0.878	0.974	0.000433135	None-Mac-C4	FAU
SSBP1	1.89705e-08	0.162775	0.341	0.56	0.000446073	None-Mac-C4	SSBP1
TUBGCP2	2.03879e-08	0.112999	0.201	0.371	0.000479401	None-Mac-C4	TUBGCP2
SNU131	2.221e-08	0.124279	0.393	0.637	0.000522246	None-Mac-C4	SNU13
COMMD10	2.43472e-08	0.147289	0.087	0.206	0.0005725	None-Mac-C4	COMMD10
FCN1	2.45655e-08	0.721101	0.338	0.243	0.000577634	None-Mac-C4	FCN1
RPL321	2.49223e-08	0.219448	0.904	0.984	0.000586024	None-Mac-C4	RPL32
CELF2	2.8252e-08	0.132196	0.31	0.51	0.000664318	None-Mac-C4	CELF2
TUBB4B	2.84846e-08	0.120961	0.288	0.476	0.000669786	None-Mac-C4	TUBB4B
SCAF11	3.33345e-08	0.102127	0.349	0.583	0.000783827	None-Mac-C4	SCAF11
CAPRIN1	3.63809e-08	0.127613	0.194	0.365	0.00085546	None-Mac-C4	CAPRIN1
S100A9	3.96302e-08	0.469948	0.504	0.717	0.000931864	None-Mac-C4	S100A9
RPL301	4.26428e-08	0.220389	0.919	0.976	0.0010027	None-Mac-C4	RPL30
UBB1	4.46201e-08	0.141084	0.605	0.83	0.0010492	None-Mac-C4	UBB
HSPB11	4.49961e-08	0.184536	0.177	0.337	0.00105804	None-Mac-C4	HSPB11
SPTSSA	4.71506e-08	0.103211	0.164	0.317	0.0011087	None-Mac-C4	SPTSSA
RPP30	4.94271e-08	0.100647	0.072	0.18	0.00116223	None-Mac-C4	RPP30
PHF11	5.02417e-08	0.122217	0.21	0.383	0.00118138	None-Mac-C4	PHF11
CMAS	5.51967e-08	0.121156	0.09	0.204	0.00129789	None-Mac-C4	CMAS
PHPT1	5.69595e-08	0.24897	0.36	0.596	0.00133935	None-Mac-C4	PHPT1
RPL81	5.71712e-08	0.199125	0.919	0.979	0.00134432	None-Mac-C4	RPL8
SIRT2	6.03276e-08	0.113675	0.151	0.296	0.00141854	None-Mac-C4	SIRT2
NOP10	6.34162e-08	0.106613	0.522	0.777	0.00149117	None-Mac-C4	NOP10
RIOK3	6.88515e-08	0.103314	0.168	0.319	0.00161897	None-Mac-C4	RIOK3
MYEOV2	7.03899e-08	0.167476	0.332	0.548	0.00165515	None-Mac-C4	MYEOV2
PIN4	7.23074e-08	0.12794	0.129	0.263	0.00170024	None-Mac-C4	PIN4
BNIP2	7.34575e-08	0.12374	0.299	0.499	0.00172728	None-Mac-C4	BNIP2
LYSMD2	7.53887e-08	0.117754	0.277	0.476	0.00177269	None-Mac-C4	LYSMD2
ATP6V1D	8.64182e-08	0.119061	0.168	0.319	0.00203204	None-Mac-C4	ATP6V1D
MRPL51	8.69331e-08	0.17258	0.338	0.549	0.00204415	None-Mac-C4	MRPL51
RPS2	9.21975e-08	0.274906	0.893	0.977	0.00216793	None-Mac-C4	RPS2
XIST	9.88488e-08	0.105624	0.365	0.588	0.00232433	None-Mac-C4	XIST
WAPL	1.1019e-07	0.122185	0.177	0.331	0.00259101	None-Mac-C4	WAPL
CCT2	1.10745e-07	0.133241	0.216	0.385	0.00260406	None-Mac-C4	CCT2
CEBPD	1.16716e-07	0.127577	0.432	0.665	0.00274446	None-Mac-C4	CEBPD
EIF4E2	1.21191e-07	0.138112	0.279	0.468	0.00284969	None-Mac-C4	EIF4E2
PFDN21	1.30679e-07	0.168103	0.33	0.54	0.0030728	None-Mac-C4	PFDN2
AURKAIP1	1.31365e-07	0.10022	0.43	0.658	0.00308893	None-Mac-C4	AURKAIP1
S100A6	1.31984e-07	0.408699	0.834	0.901	0.00310348	None-Mac-C4	S100A6
CARD19	1.33585e-07	0.118783	0.151	0.292	0.00314111	None-Mac-C4	CARD19
NAP1L1	1.35229e-07	0.104425	0.386	0.62	0.00317978	None-Mac-C4	NAP1L1
TOMM5	1.38427e-07	0.121448	0.275	0.463	0.00325498	None-Mac-C4	TOMM5
POLR3GL	1.40529e-07	0.15191	0.203	0.37	0.0033044	None-Mac-C4	POLR3GL
N4BP2L21	1.42105e-07	0.151111	0.306	0.506	0.00334145	None-Mac-C4	N4BP2L2
LYZ1	1.42125e-07	0.429145	0.858	0.9	0.00334193	None-Mac-C4	LYZ
STK4	1.54504e-07	0.171791	0.275	0.478	0.00363301	None-Mac-C4	STK4
MYO1F	1.54712e-07	0.118717	0.301	0.5	0.00363791	None-Mac-C4	MYO1F
EMILIN2	1.54847e-07	0.120739	0.223	0.386	0.00364106	None-Mac-C4	EMILIN2
PFDN4	1.60997e-07	0.151119	0.118	0.244	0.00378568	None-Mac-C4	PFDN4
NUFIP2	1.63956e-07	0.103337	0.181	0.33	0.00385527	None-Mac-C4	NUFIP2
NCSTN	1.65312e-07	0.126625	0.133	0.263	0.00388715	None-Mac-C4	NCSTN
RPL18A1	1.77663e-07	0.235442	0.919	0.982	0.00417758	None-Mac-C4	RPL18A
CCS	1.78433e-07	0.122343	0.122	0.25	0.00419568	None-Mac-C4	CCS
NEDD8	1.90001e-07	0.221242	0.349	0.566	0.00446769	None-Mac-C4	NEDD8
ETF1	2.06925e-07	0.202245	0.249	0.433	0.00486564	None-Mac-C4	ETF1
COPB2	2.13484e-07	0.137114	0.12	0.245	0.00501987	None-Mac-C4	COPB2
TMED3	2.15582e-07	0.124809	0.216	0.378	0.00506918	None-Mac-C4	TMED3
THRAP3	2.23027e-07	0.102057	0.269	0.464	0.00524425	None-Mac-C4	THRAP3
DNAJC8	2.24459e-07	0.18931	0.273	0.46	0.00527793	None-Mac-C4	DNAJC8
GHITM	2.31268e-07	0.138581	0.341	0.541	0.00543804	None-Mac-C4	GHITM
PSMB4	2.43153e-07	0.103917	0.214	0.377	0.0057175	None-Mac-C4	PSMB4
RPS15A	2.62645e-07	0.314644	0.878	0.972	0.00617584	None-Mac-C4	RPS15A
AHNAK	2.82634e-07	0.230981	0.345	0.557	0.00664587	None-Mac-C4	AHNAK
DNTTIP2	2.9569e-07	0.128835	0.19	0.345	0.00695286	None-Mac-C4	DNTTIP2
RBM42	2.9636e-07	0.123305	0.144	0.277	0.00696861	None-Mac-C4	RBM42
UCHL3	3.09004e-07	0.117599	0.135	0.265	0.00726593	None-Mac-C4	UCHL3
DERL2	3.10117e-07	0.158508	0.162	0.299	0.0072921	None-Mac-C4	DERL2
SDF2L1	3.12512e-07	0.246281	0.321	0.531	0.00734841	None-Mac-C4	SDF2L1
GLRX	3.13913e-07	0.106315	0.459	0.695	0.00738136	None-Mac-C4	GLRX
CST7	3.17442e-07	0.465372	0.144	0.078	0.00746432	None-Mac-C4	CST7
RPLP1	3.33007e-07	0.163506	0.943	0.993	0.00783034	None-Mac-C4	RPLP1
SNRPE	3.37692e-07	0.104427	0.231	0.389	0.00794048	None-Mac-C4	SNRPE
BCLAF1	3.47784e-07	0.123192	0.234	0.409	0.0081778	None-Mac-C4	BCLAF1
EIF1AX	3.50852e-07	0.150264	0.343	0.556	0.00824993	None-Mac-C4	EIF1AX
PSMD4	3.56307e-07	0.254462	0.253	0.435	0.0083782	None-Mac-C4	PSMD4
SAR1A	3.6167e-07	0.152132	0.159	0.3	0.00850432	None-Mac-C4	SAR1A
CCRL2	3.83006e-07	0.116111	0.179	0.315	0.009006	None-Mac-C4	CCRL2
LSM6	3.84963e-07	0.101061	0.262	0.439	0.00905202	None-Mac-C4	LSM6
ATP1A1	4.13065e-07	0.17413	0.271	0.453	0.00971281	None-Mac-C4	ATP1A1
DDX3X	4.408e-07	0.164182	0.38	0.597	0.010365	None-Mac-C4	DDX3X
RANBP1	4.42365e-07	0.154357	0.33	0.523	0.0104018	None-Mac-C4	RANBP1
TPMT	4.70578e-07	0.134869	0.172	0.321	0.0110652	None-Mac-C4	TPMT
SNRPD3	4.71976e-07	0.128303	0.297	0.501	0.011098	None-Mac-C4	SNRPD3
COPE	4.96631e-07	0.183172	0.382	0.593	0.0116778	None-Mac-C4	COPE
RPS281	5.35225e-07	0.219566	0.906	0.979	0.0125853	None-Mac-C4	RPS28
GBAS	5.52392e-07	0.1617	0.223	0.396	0.0129889	None-Mac-C4	GBAS
COTL11	5.64541e-07	0.395027	0.808	0.918	0.0132746	None-Mac-C4	COTL1
CBL	5.9885e-07	0.121726	0.09	0.196	0.0140814	None-Mac-C4	CBL
SIRPB1	6.54772e-07	0.100908	0.092	0.198	0.0153963	None-Mac-C4	SIRPB1
EAPP	6.81298e-07	0.202451	0.105	0.216	0.01602	None-Mac-C4	EAPP
HSD17B10	7.24909e-07	0.17292	0.186	0.327	0.0170455	None-Mac-C4	HSD17B10
CPSF6	7.28664e-07	0.100366	0.107	0.218	0.0171338	None-Mac-C4	CPSF6
HSPA1B	7.33993e-07	0.14737	0.391	0.567	0.0172591	None-Mac-C4	HSPA1B
NDUFB1	7.358e-07	0.210482	0.303	0.499	0.0173016	None-Mac-C4	NDUFB1
TRAPPC41	7.99572e-07	0.146988	0.09	0.194	0.0188011	None-Mac-C4	TRAPPC4
RPL37	8.17988e-07	0.316003	0.858	0.968	0.0192342	None-Mac-C4	RPL37
MRPS33	8.43167e-07	0.126038	0.183	0.327	0.0198262	None-Mac-C4	MRPS33
MTHFD2	8.45539e-07	0.107014	0.293	0.484	0.019882	None-Mac-C4	MTHFD2
ELAVL1	8.57282e-07	0.123836	0.179	0.321	0.0201581	None-Mac-C4	ELAVL1
GABARAPL2	8.65615e-07	0.133257	0.402	0.634	0.0203541	None-Mac-C4	GABARAPL2
MRPL37	8.82828e-07	0.14637	0.164	0.297	0.0207588	None-Mac-C4	MRPL37
TXN1	8.91479e-07	0.258045	0.548	0.755	0.0209622	None-Mac-C4	TXN
ST3GAL1	9.6775e-07	0.148995	0.214	0.368	0.0227557	None-Mac-C4	ST3GAL1
XAF1	9.75773e-07	0.18126	0.297	0.483	0.0229443	None-Mac-C4	XAF1
COX17	1.04971e-06	0.113282	0.288	0.476	0.024683	None-Mac-C4	COX17
RPS27A1	1.13122e-06	0.234337	0.91	0.977	0.0265996	None-Mac-C4	RPS27A
C1QBP	1.16319e-06	0.177061	0.308	0.502	0.0273514	None-Mac-C4	C1QBP
SDHD	1.17705e-06	0.270982	0.131	0.25	0.0276773	None-Mac-C4	SDHD
TNIP2	1.27552e-06	0.167337	0.138	0.262	0.0299925	None-Mac-C4	TNIP2
MRPL22	1.28086e-06	0.209008	0.109	0.221	0.0301181	None-Mac-C4	MRPL22
GLRX3	1.36592e-06	0.119232	0.177	0.313	0.0321183	None-Mac-C4	GLRX3
SKP1	1.37123e-06	0.174327	0.415	0.636	0.0322431	None-Mac-C4	SKP1
RPL131	1.37255e-06	0.167902	0.921	0.99	0.0322741	None-Mac-C4	RPL13
PJA2	1.38847e-06	0.121317	0.192	0.335	0.0326485	None-Mac-C4	PJA2
PPIG	1.40966e-06	0.245924	0.352	0.567	0.0331468	None-Mac-C4	PPIG
NDUFA10	1.43119e-06	0.100575	0.197	0.348	0.033653	None-Mac-C4	NDUFA10
NDUFA12	1.43559e-06	0.224777	0.369	0.584	0.0337564	None-Mac-C4	NDUFA12
STX4	1.44404e-06	0.127554	0.238	0.4	0.0339553	None-Mac-C4	STX4
EIF3D	1.49164e-06	0.135545	0.33	0.534	0.0350743	None-Mac-C4	EIF3D
SEPT9	1.52066e-06	0.105757	0.266	0.439	0.0357568	None-Mac-C4	SEPT9
YPEL5	1.52627e-06	0.18539	0.321	0.517	0.0358888	None-Mac-C4	YPEL5
MEF2C1	1.53819e-06	0.101347	0.314	0.486	0.036169	None-Mac-C4	MEF2C
ANKRD121	1.57542e-06	0.105776	0.378	0.597	0.0370444	None-Mac-C4	ANKRD12
COQ10B	1.59089e-06	0.144756	0.094	0.195	0.0374082	None-Mac-C4	COQ10B
RPS241	1.63642e-06	0.19262	0.921	0.981	0.0384787	None-Mac-C4	RPS24
GRPEL1	1.63903e-06	0.17087	0.094	0.2	0.0385401	None-Mac-C4	GRPEL1
UFM1	1.68441e-06	0.120181	0.203	0.349	0.0396073	None-Mac-C4	UFM1
TAPBPL1	1.73123e-06	0.146405	0.087	0.186	0.0407082	None-Mac-C4	TAPBPL
PIN1	1.76224e-06	0.170424	0.266	0.448	0.0414374	None-Mac-C4	PIN1
PTMA	1.80168e-06	0.273861	0.943	0.99	0.0423647	None-Mac-C4	PTMA
PSMC1	1.83691e-06	0.188086	0.229	0.382	0.0431931	None-Mac-C4	PSMC1
ZHX1	1.92745e-06	0.122176	0.085	0.182	0.0453221	None-Mac-C4	ZHX1
QKI	2.06577e-06	0.112925	0.358	0.562	0.0485745	None-Mac-C4	QKI
RPL35A1	2.09401e-06	0.290742	0.854	0.964	0.0492386	None-Mac-C4	RPL35A
ZEB2	2.15541e-06	0.119688	0.502	0.741	0.0506824	None-Mac-C4	ZEB2
NEMF	2.30317e-06	0.154999	0.177	0.316	0.0541568	None-Mac-C4	NEMF
SNRPB2	2.33196e-06	0.229818	0.229	0.389	0.0548336	None-Mac-C4	SNRPB2
BET1	2.41155e-06	0.107478	0.07	0.16	0.0567051	None-Mac-C4	BET1
MPLKIP	2.44804e-06	0.106408	0.179	0.311	0.0575631	None-Mac-C4	MPLKIP
GPBP1	2.52756e-06	0.152576	0.26	0.423	0.0594331	None-Mac-C4	GPBP1
SARS	2.57256e-06	0.128708	0.148	0.268	0.0604911	None-Mac-C4	SARS
TIMM17A	2.61015e-06	0.109365	0.207	0.351	0.0613752	None-Mac-C4	TIMM17A
MRPS18A	2.63408e-06	0.120078	0.111	0.217	0.0619377	None-Mac-C4	MRPS18A
CFDP1	2.6506e-06	0.177386	0.135	0.254	0.0623262	None-Mac-C4	CFDP1
UBE2E2	2.76628e-06	0.212414	0.242	0.404	0.0650464	None-Mac-C4	UBE2E2
CTDNEP1	2.85131e-06	0.125834	0.207	0.346	0.0670456	None-Mac-C4	CTDNEP1
TNRC6B	3.01784e-06	0.116883	0.17	0.299	0.0709614	None-Mac-C4	TNRC6B
ATP5J	3.05571e-06	0.202314	0.513	0.762	0.071852	None-Mac-C4	ATP5J
RPS71	3.26898e-06	0.210636	0.893	0.968	0.0768667	None-Mac-C4	RPS7
CSF3R	3.53831e-06	0.183646	0.245	0.404	0.0831997	None-Mac-C4	CSF3R
CLEC4A	3.67847e-06	0.120705	0.255	0.411	0.0864956	None-Mac-C4	CLEC4A
GID8	3.68028e-06	0.134266	0.162	0.287	0.0865382	None-Mac-C4	GID8
EI24	3.72696e-06	0.152352	0.157	0.278	0.0876357	None-Mac-C4	EI24
EPC1	4.04945e-06	0.111489	0.238	0.396	0.0952189	None-Mac-C4	EPC1
IER5	4.33333e-06	0.1392	0.275	0.419	0.101894	None-Mac-C4	IER5
QSOX1	4.39161e-06	0.120199	0.183	0.321	0.103264	None-Mac-C4	QSOX1
SNRPA1	4.42947e-06	0.112758	0.129	0.24	0.104155	None-Mac-C4	SNRPA1
MIDN	4.61105e-06	0.108998	0.264	0.422	0.108424	None-Mac-C4	MIDN
PRRC2A	4.70606e-06	0.111204	0.131	0.242	0.110658	None-Mac-C4	PRRC2A
PSEN1	4.88592e-06	0.107344	0.122	0.233	0.114887	None-Mac-C4	PSEN1
GGA1	5.02332e-06	0.165883	0.175	0.3	0.118118	None-Mac-C4	GGA1
ARMC10	5.07483e-06	0.124383	0.183	0.311	0.119329	None-Mac-C4	ARMC10
PCNP	5.18158e-06	0.167849	0.229	0.381	0.12184	None-Mac-C4	PCNP
ETFA	5.18667e-06	0.144504	0.223	0.376	0.121959	None-Mac-C4	ETFA
UBE2D4	5.213e-06	0.10519	0.111	0.217	0.122578	None-Mac-C4	UBE2D4
NUP62	5.22911e-06	0.112734	0.188	0.321	0.122957	None-Mac-C4	NUP62
EIF5B	5.29993e-06	0.194183	0.269	0.441	0.124623	None-Mac-C4	EIF5B
STAT21	5.32196e-06	0.103749	0.183	0.32	0.125141	None-Mac-C4	STAT2
XRCC5	5.37706e-06	0.122698	0.306	0.504	0.126436	None-Mac-C4	XRCC5
SF1	5.704e-06	0.105622	0.33	0.538	0.134124	None-Mac-C4	SF1
LILRB3	5.79454e-06	0.107772	0.199	0.338	0.136253	None-Mac-C4	LILRB3
CD52	5.93475e-06	0.858921	0.352	0.293	0.13955	None-Mac-C4	CD52
RQCD1	6.54129e-06	0.139859	0.076	0.164	0.153812	None-Mac-C4	RQCD1
HNRNPM	6.5702e-06	0.122833	0.26	0.419	0.154492	None-Mac-C4	HNRNPM
KIAA1551	6.93002e-06	0.113027	0.17	0.298	0.162953	None-Mac-C4	KIAA1551
SHFM1	6.96448e-06	0.121644	0.465	0.694	0.163763	None-Mac-C4	SHFM1
PRPF31	6.98425e-06	0.106633	0.116	0.22	0.164228	None-Mac-C4	PRPF31
RILPL2	7.04806e-06	0.111096	0.349	0.534	0.165728	None-Mac-C4	RILPL2
CCT3	7.50715e-06	0.217056	0.297	0.471	0.176523	None-Mac-C4	CCT3
SYK	7.5178e-06	0.191325	0.395	0.6	0.176774	None-Mac-C4	SYK
ANKRD22	7.5901e-06	0.124891	0.188	0.314	0.178474	None-Mac-C4	ANKRD22
SNRPF	7.64748e-06	0.174679	0.251	0.405	0.179823	None-Mac-C4	SNRPF
CDK5RAP3	7.74403e-06	0.126854	0.168	0.293	0.182093	None-Mac-C4	CDK5RAP3
RNF144B	7.74955e-06	0.138441	0.214	0.353	0.182223	None-Mac-C4	RNF144B
BID	8.09567e-06	0.100223	0.334	0.526	0.190362	None-Mac-C4	BID
MAPRE1	8.11905e-06	0.167996	0.262	0.425	0.190911	None-Mac-C4	MAPRE1
RPL111	8.18223e-06	0.215638	0.906	0.979	0.192397	None-Mac-C4	RPL11
ANXA6	8.40559e-06	0.151634	0.166	0.289	0.197649	None-Mac-C4	ANXA6
DR1	8.62194e-06	0.114324	0.175	0.297	0.202736	None-Mac-C4	DR1
RPS4X1	9.1201e-06	0.222826	0.917	0.98	0.21445	None-Mac-C4	RPS4X
NBEAL1	9.1742e-06	0.110208	0.242	0.395	0.215722	None-Mac-C4	NBEAL1
EVI2B	9.37315e-06	0.128763	0.192	0.329	0.2204	None-Mac-C4	EVI2B
RBM8A	9.44413e-06	0.182111	0.347	0.54	0.222069	None-Mac-C4	RBM8A
ST141	9.71561e-06	0.234624	0.087	0.177	0.228453	None-Mac-C4	ST14
RPL37A	9.76601e-06	0.381408	0.828	0.941	0.229638	None-Mac-C4	RPL37A
ATP2B11	9.83668e-06	0.101767	0.328	0.508	0.2313	None-Mac-C4	ATP2B1
REV3L	9.91909e-06	0.112034	0.092	0.183	0.233238	None-Mac-C4	REV3L
RNPEPL1	1.07581e-05	0.170517	0.118	0.225	0.252966	None-Mac-C4	RNPEPL1
ATG3	1.08794e-05	0.151878	0.432	0.66	0.255818	None-Mac-C4	ATG3
TSSC4	1.16081e-05	0.120693	0.127	0.235	0.272952	None-Mac-C4	TSSC4
DDX17	1.18652e-05	0.150416	0.384	0.592	0.278998	None-Mac-C4	DDX17
HMGB21	1.20374e-05	0.122408	0.221	0.355	0.283047	None-Mac-C4	HMGB2
CARD8	1.20843e-05	0.138063	0.146	0.257	0.28415	None-Mac-C4	CARD8
RPL101	1.21674e-05	0.206423	0.961	0.993	0.286104	None-Mac-C4	RPL10
TRA2A	1.25164e-05	0.108608	0.138	0.241	0.29431	None-Mac-C4	TRA2A
MYD88	1.26844e-05	0.18495	0.258	0.407	0.298262	None-Mac-C4	MYD88
IDS	1.279e-05	0.129754	0.269	0.432	0.300743	None-Mac-C4	IDS
MINOS1	1.28112e-05	0.544146	0.205	0.343	0.301243	None-Mac-C4	MINOS1
HDGF	1.29741e-05	0.146746	0.144	0.26	0.305073	None-Mac-C4	HDGF
RTF11	1.31886e-05	0.120898	0.172	0.297	0.310116	None-Mac-C4	RTF1
RPL26	1.34678e-05	0.624825	0.729	0.871	0.316681	None-Mac-C4	RPL26
COPS3	1.35737e-05	0.164177	0.157	0.274	0.319173	None-Mac-C4	COPS3
ZNF800	1.38884e-05	0.119181	0.144	0.258	0.326573	None-Mac-C4	ZNF800
MOB3A	1.39564e-05	0.112172	0.142	0.252	0.32817	None-Mac-C4	MOB3A
RNF34	1.40835e-05	0.141093	0.048	0.119	0.33116	None-Mac-C4	RNF34
UTP6	1.43138e-05	0.109334	0.09	0.178	0.336574	None-Mac-C4	UTP6
RPS251	1.44101e-05	0.227357	0.876	0.966	0.338839	None-Mac-C4	RPS25
TOM1	1.44411e-05	0.134425	0.203	0.34	0.339569	None-Mac-C4	TOM1
RHOC	1.45101e-05	0.105237	0.105	0.201	0.341191	None-Mac-C4	RHOC
TOR1AIP1	1.51805e-05	0.182466	0.129	0.232	0.356955	None-Mac-C4	TOR1AIP1
MAPK6	1.54875e-05	0.107064	0.072	0.154	0.364174	None-Mac-C4	MAPK6
TM9SF4	1.80229e-05	0.123494	0.072	0.152	0.423791	None-Mac-C4	TM9SF4
NUMB	1.82832e-05	0.121233	0.214	0.348	0.429912	None-Mac-C4	NUMB
CHURC1	1.83237e-05	0.166143	0.194	0.323	0.430864	None-Mac-C4	CHURC1
SPAG9	2.05158e-05	0.172274	0.24	0.391	0.482408	None-Mac-C4	SPAG9
TMEM106C	2.06144e-05	0.107362	0.096	0.182	0.484728	None-Mac-C4	TMEM106C
CLEC7A	2.08465e-05	0.227357	0.452	0.664	0.490183	None-Mac-C4	CLEC7A
TMEM258	2.15958e-05	0.214642	0.472	0.697	0.507804	None-Mac-C4	TMEM258
ACSL1	2.23256e-05	0.216644	0.273	0.439	0.524965	None-Mac-C4	ACSL1
NDUFAB1	2.25149e-05	0.204837	0.424	0.634	0.529415	None-Mac-C4	NDUFAB1
ASCC2	2.30721e-05	0.108836	0.138	0.241	0.542517	None-Mac-C4	ASCC2
PML	2.32681e-05	0.108788	0.17	0.287	0.547127	None-Mac-C4	PML
NRDC	2.37498e-05	0.104465	0.255	0.406	0.558453	None-Mac-C4	NRDC
HSPE1	2.40754e-05	0.210893	0.515	0.717	0.566109	None-Mac-C4	HSPE1
LRRFIP2	2.48683e-05	0.124905	0.197	0.326	0.584752	None-Mac-C4	LRRFIP2
HES1	2.58115e-05	0.126538	0.107	0.199	0.606931	None-Mac-C4	HES1
RSL1D1	2.63705e-05	0.218816	0.349	0.527	0.620077	None-Mac-C4	RSL1D1
WTAP	2.68367e-05	0.235985	0.245	0.392	0.631038	None-Mac-C4	WTAP
SECISBP2	2.71724e-05	0.115629	0.168	0.284	0.638931	None-Mac-C4	SECISBP2
WBP11	2.78725e-05	0.115958	0.172	0.291	0.655394	None-Mac-C4	WBP11
RPL121	2.88057e-05	0.174904	0.913	0.98	0.677338	None-Mac-C4	RPL12
RPL181	2.96974e-05	0.181866	0.884	0.974	0.698305	None-Mac-C4	RPL18
H2AFY1	2.97544e-05	0.110341	0.496	0.725	0.699645	None-Mac-C4	H2AFY
MYH91	3.04383e-05	0.138316	0.404	0.607	0.715726	None-Mac-C4	MYH9
CAMTA1	3.09307e-05	0.240586	0.295	0.463	0.727305	None-Mac-C4	CAMTA1
TNPO3	3.1023e-05	0.101349	0.076	0.158	0.729474	None-Mac-C4	TNPO3
SPCS2	3.11698e-05	0.404267	0.349	0.526	0.732927	None-Mac-C4	SPCS2
KLHL5	3.12833e-05	0.110886	0.07	0.147	0.735595	None-Mac-C4	KLHL5
BZW1	3.16031e-05	0.191983	0.277	0.433	0.743116	None-Mac-C4	BZW1
TSN	3.19221e-05	0.106228	0.096	0.18	0.750616	None-Mac-C4	TSN
DNAJA1	3.24109e-05	0.231838	0.515	0.719	0.762109	None-Mac-C4	DNAJA1
PMAIP1	3.29443e-05	0.201534	0.138	0.237	0.774652	None-Mac-C4	PMAIP1
CIRBP	3.34475e-05	0.103615	0.476	0.716	0.786485	None-Mac-C4	CIRBP
PTPN12	3.50033e-05	0.145141	0.159	0.272	0.823067	None-Mac-C4	PTPN12
VMP1	3.57847e-05	0.166677	0.41	0.614	0.841441	None-Mac-C4	VMP1
IGFBP7	3.59287e-05	0.186459	0.168	0.279	0.844826	None-Mac-C4	IGFBP7
DUSP2	3.67626e-05	0.634656	0.607	0.617	0.864436	None-Mac-C4	DUSP2
RPS29	3.80812e-05	0.751515	0.729	0.862	0.895441	None-Mac-C4	RPS29
PLEKHA3	3.89758e-05	0.150716	0.052	0.12	0.916476	None-Mac-C4	PLEKHA3
PTGES2	3.89811e-05	0.200743	0.179	0.297	0.916601	None-Mac-C4	PTGES2
ATP5H	3.92354e-05	0.104104	0.513	0.763	0.92258	None-Mac-C4	ATP5H
ATG5	3.97592e-05	0.113632	0.153	0.262	0.934897	None-Mac-C4	ATG5
HNRNPL	4.02492e-05	0.142576	0.131	0.228	0.946419	None-Mac-C4	HNRNPL
ARID5A	4.12271e-05	0.129798	0.21	0.345	0.969414	None-Mac-C4	ARID5A
POLR2I	4.21182e-05	0.105852	0.234	0.369	0.990368	None-Mac-C4	POLR2I
ZCCHC11	4.42289e-05	0.103306	0.085	0.168	1	None-Mac-C4	ZCCHC11
RXRA	4.53288e-05	0.128966	0.105	0.193	1	None-Mac-C4	RXRA
ARGLU1	4.68417e-05	0.104861	0.279	0.44	1	None-Mac-C4	ARGLU1
FKBP5	4.70703e-05	0.105938	0.234	0.371	1	None-Mac-C4	FKBP5
CIB1	4.89306e-05	0.264341	0.393	0.611	1	None-Mac-C4	CIB1
IGKC1	4.90099e-05	1.01137	0.199	0.142	1	None-Mac-C4	IGKC
EHBP1L1	5.20949e-05	0.202226	0.135	0.235	1	None-Mac-C4	EHBP1L1
ZFAS1	5.52998e-05	0.150595	0.439	0.675	1	None-Mac-C4	ZFAS1
PTPN6	5.54943e-05	0.145314	0.323	0.5	1	None-Mac-C4	PTPN6
TNFAIP8	5.60726e-05	0.155762	0.258	0.407	1	None-Mac-C4	TNFAIP8
EREG	5.71145e-05	0.872578	0.231	0.17	1	None-Mac-C4	EREG
JPX	5.82197e-05	0.127416	0.129	0.226	1	None-Mac-C4	JPX
GPRIN3	5.83815e-05	0.122956	0.188	0.3	1	None-Mac-C4	GPRIN3
CD401	6.08078e-05	0.193673	0.236	0.365	1	None-Mac-C4	CD40
IER3IP1	6.11042e-05	0.149473	0.068	0.141	1	None-Mac-C4	IER3IP1
NOP58	6.18751e-05	0.217625	0.144	0.249	1	None-Mac-C4	NOP58
PARK7	6.41507e-05	0.106277	0.537	0.762	1	None-Mac-C4	PARK7
ZC3H15	6.49528e-05	0.110108	0.38	0.561	1	None-Mac-C4	ZC3H15
SEPT7	6.50137e-05	0.242504	0.356	0.53	1	None-Mac-C4	SEPT7
GON4L	6.52954e-05	0.148273	0.133	0.232	1	None-Mac-C4	GON4L
RPS131	6.62038e-05	0.222453	0.926	0.979	1	None-Mac-C4	RPS13
RPL91	6.74351e-05	0.182704	0.878	0.972	1	None-Mac-C4	RPL9
SRSF7	6.77479e-05	0.276785	0.426	0.625	1	None-Mac-C4	SRSF7
THBD1	6.79554e-05	0.176689	0.249	0.374	1	None-Mac-C4	THBD
PDLIM5	6.93902e-05	0.103743	0.192	0.31	1	None-Mac-C4	PDLIM5
DUSP6	6.94849e-05	0.371299	0.192	0.308	1	None-Mac-C4	DUSP6
DOCK10	7.20838e-05	0.189014	0.242	0.381	1	None-Mac-C4	DOCK10
STRAP	7.35004e-05	0.211273	0.271	0.423	1	None-Mac-C4	STRAP
UTP11L	7.5757e-05	0.102472	0.092	0.176	1	None-Mac-C4	UTP11L
EP300	7.58107e-05	0.108125	0.087	0.168	1	None-Mac-C4	EP300
IFRD1	7.61283e-05	0.140804	0.238	0.371	1	None-Mac-C4	IFRD1
RPS151	7.68713e-05	0.161484	0.919	0.979	1	None-Mac-C4	RPS15
TRA2B	7.89726e-05	0.155325	0.308	0.471	1	None-Mac-C4	TRA2B
DDT	7.97746e-05	0.16937	0.216	0.35	1	None-Mac-C4	DDT
MTHFS	8.09333e-05	0.132371	0.074	0.148	1	None-Mac-C4	MTHFS
SMCHD1	8.13584e-05	0.225787	0.247	0.387	1	None-Mac-C4	SMCHD1
LDHB1	8.45339e-05	0.157353	0.367	0.54	1	None-Mac-C4	LDHB
ARF6	8.61619e-05	0.22451	0.293	0.46	1	None-Mac-C4	ARF6
DDX56	8.70241e-05	0.155096	0.063	0.132	1	None-Mac-C4	DDX56
NSMAF	8.93503e-05	0.15729	0.098	0.182	1	None-Mac-C4	NSMAF
TMED7	9.02762e-05	0.129479	0.09	0.168	1	None-Mac-C4	TMED7
NDUFB2	9.07455e-05	0.137618	0.624	0.857	1	None-Mac-C4	NDUFB2
KIAA1033	9.19635e-05	0.199664	0.203	0.323	1	None-Mac-C4	KIAA1033
TAF1D	9.31402e-05	0.125771	0.236	0.373	1	None-Mac-C4	TAF1D
CRLF3	9.3436e-05	0.166166	0.107	0.193	1	None-Mac-C4	CRLF3
VPS37A	9.36643e-05	0.114385	0.105	0.191	1	None-Mac-C4	VPS37A
BCAS2	9.37229e-05	0.202075	0.221	0.348	1	None-Mac-C4	BCAS2
FAM49B	9.54715e-05	0.119713	0.568	0.799	1	None-Mac-C4	FAM49B
CHD1	9.92032e-05	0.106234	0.341	0.508	1	None-Mac-C4	CHD1
SMCO4	0.000100067	0.140686	0.389	0.585	1	None-Mac-C4	SMCO4
RPS161	0.000100299	0.227536	0.878	0.969	1	None-Mac-C4	RPS16
[truncated: 564 more rows]
