# Supplementary material for: Programmed cell death-related prognostic genes mediate dysregulation of the immune microenvironment in triple-negative breast cancer
Source: Front Immunol. 2025 Mar 12;16:1563630. doi: 10.3389/fimmu.2025.1563630 (PMC11936919; doi:10.3389/fimmu.2025.1563630)
Supplement: Supplementary file 9 [file Table4.xlsx]

## Sheet: Sheet1
	p.value	HR	Low 95%CI	High 95%CI
CEBPB	0.0492311	0.639122	0.409093	0.998494
TANK	0.00388728	0.240126	0.0911693	0.632456
MAT2B	0.0107101	0.290278	0.112267	0.750544
TMEM165	0.00771391	2.99379	1.33629	6.70723
CCDC167	0.0355112	0.523553	0.286399	0.957083
TMEM14A	0.0381613	0.473902	0.233926	0.960061
CYFIP1	0.0455725	2.54152	1.01854	6.34176
SGCE	0.0129201	0.368767	0.167947	0.80971
GADD45A	0.0409116	0.534823	0.293527	0.974477
NANS	0.000913836	3.12423	1.59331	6.12612
GNPAT	0.00136048	0.254281	0.110003	0.58779
SNX19	0.0415329	3.19753	1.04561	9.77819
COX17	0.0340667	2.40311	1.06813	5.4066
ACAA2	0.0223978	0.450325	0.227064	0.893106
