# Supplementary material for: Programmed cell death-related prognostic genes mediate dysregulation of the immune microenvironment in triple-negative breast cancer
Source: Front Immunol. 2025 Mar 12;16:1563630. doi: 10.3389/fimmu.2025.1563630 (PMC11936919; doi:10.3389/fimmu.2025.1563630)
Supplement: Supplementary file 10 [file Table5.xlsx]

## Sheet: Sheet1
Table S5 The detailed information for the assessed cohorts
Age	>60	37
	<=60	84
Stage	I	20
	II	76
	III	21
	IV	1
	Unkown	1
T.Stage	T1	26
	T2	80
	T3	11
	T4	3
	Unkown	1
N.Stage	N0	77
	N1	28
	N2	9
	N3	7
M.Stage	M0	114
	M1	1
	Unkown	6
State	Alive	102
	Dead	19
