# Supplementary material for: Programmed cell death-related prognostic genes mediate dysregulation of the immune microenvironment in triple-negative breast cancer
Source: Front Immunol. 2025 Mar 12;16:1563630. doi: 10.3389/fimmu.2025.1563630 (PMC11936919; doi:10.3389/fimmu.2025.1563630)
Supplement: Supplementary file 11 [file Table6.xlsx]

## Sheet: Sheet1
Data set name	link	sample size	Sequencing platform
GSE176078	https://www.ncbi.nlm.nih.gov/geo/query/acc.cgi?acc=GSE176078	26	GPL18573
GSE58812	https://www.ncbi.nlm.nih.gov/geo/query/acc.cgi?acc=GSE58812	107	GPL570
GSE21653	https://www.ncbi.nlm.nih.gov/geo/query/acc.cgi?acc=GSE21653	266	GPL570
